# Supplementary material for: Single-Cell Transcriptomic Analysis Reveals the Crosstalk Propensity Between the Tumor Intermediate State and the CD8+ T Exhausted State to be Associated with Clinical Benefits in Melanoma
Source: Front Immunol. 2022 Jul 12;13:766852. doi: 10.3389/fimmu.2022.766852 (PMC9314667; doi:10.3389/fimmu.2022.766852)
Supplement: Supplementary Table 1 — TF regulons and functional signatures or markers for annotating tumor cells and CD8+ T cell states. [file Table_1.xlsx]

## Sheet: Regulons
SOX10	TFAP2A	MITF	IRF4	USF2	HES6	SOX4	MYC	EGR3	SOX6	NFATC2	ELF1	ETV4	JUN	SOX9	NR3C1	IRF1	FOSL2	ATF5	NFIB	FOSL1	IRF3	STAT1	STAT2	IRF9	IRF7	ATF4	XBP1	TFAP2B	SOX11	E2F1	MYBL2	RAD21
C10orf90	ELMO2	C10orf90	DTNBP1	ELMO2	MYO9B	POU3F1	SERPINF1	FOXO1	C10orf90	ZEB1	STK16	TMEM216	CREB3L1	APBB2	ERLIN2	MIER1	CREB3L1	APBB2	SALL1	CREB3L1	GRB2	IPO9	ELMO2	HSPA2	RAB33B	ZEB1	CRELD2	SALL1	SALL1	ZDHHC6	WDR34	CHD8
CADM4	CHD1	AEN	PDCD4	CHD1	ADAM23	PHF20	POU3F1	SFMBT1	SORL1	KIAA1199	USP6NL	C10orf90	MMP2	TOB2	NR3C1	RARRES3	EVC	STK16	FST	MMP2	CUL4B	ZNF83	COL18A1	XAF1	KLF4	IPO9	DCAF11	ZEB1	ZEB1	HS2ST1	STK25	CENPQ
PIR	TAOK3	DECR1	PLXNA1	GPX4	SLC9A3R1	GDPD5	GYPC	BMP2K	SYN3	MMP16	ERBB2IP	SALL1	ZHX3	HDAC7	SUPT3H	CD82	HDAC7	TOB2	MTHFD1L	APBB2	ABHD14B	PPIL1	FHL1	C6orf141	PIGL	CST7	SEPHS1	KIAA1199	SERPINF1	CRELD2	GTPBP1	ZEB1
SYN3	POU3F1	MYO9B	IGSF11	EPN1	AKIRIN1	ABR	RNF4	RELL2	DCT	SDC2	ADAM23	PIR	APBB2	COL18A1	ZC3H11A	IRX3	COL18A1	CHD1	SLIT2	ZEB1	ENTHD1	HS2ST1	XAF1	HIST1H2BN	TMED7	EIF1	SNCA	PDCD4	PDCD4	GNA11	CEP350	MIER1
ABCD4	PHF20	DTNBP1	LPIN3	PTGFRN	SEPHS1	PLXNA1	PLXNA1	APOC1	HSPA2	RNF43	RPL4	KIAA1199	FAT4	ERBB2IP	PIGN	DNAJB4	SNAPC1	TAOK3	ZNF804A	FAT4	PRKD2	C9orf16	GPR124	OASL	GLIPR2	MMP16	WSB1	MMP16	MMP16	ARAP1	ABR	TOB2
PDCD4	GDPD5	PIR	PPARGC1A	MBP	BTBD10	PPARGC1A	ERBB2IP	DNASE2B	ROPN1B	PIGT	KRCC1	CDC25B	GRB2	UNC13B	DLGAP4	B2M	AGPS	SLC25A46	SMAD3	MIER1	TXNRD1	ERBB2IP	OASL	NGLY1	TRIM56	RPL4	SLC31A1	CDH8	SDC2	UNG	CCNY	IPO9
CEP350	ABR	CHD1	POLRMT	USF2	SNCA	FAM161A	CXorf56	GPHN	SOX6	FAM84B	RAB5A	PDCD4	CD82	KRT15	LRRC41	C6orf141	RBPMS	LARP7	ZBTB38	LARP7	IRF2	ASNSD1	MFSD9	MXRA5	ALG9	RAB5A	RASGRP3	HOXB5	EMR1	SLC9A3R1	PTP4A2	NAT10
GYPC	GRB2	SERPINF1	PGM1	BTBD3	URGCP	DCT	RP9	NUP93	HMCN1	LPAR3	DCAF11	EXOSC7	SEC14L1	HOXB5	CDC42BPA	TRIM56	CUL4B	GRB2	SGMS1	HDAC7	UPF2	UBE2W	HIST1H2BC	RPS4Y1	PSMB8	PLRG1	SRM	GTSF1	SYTL5	FKBP4	FUS	CHD1
ADAM23	PLXNA1	POU3F1	DCT	PKMYT1	TACC1	MDM2	DCUN1D5	PLEKHB1	USP54	ZFP36L1	B2M	COQ9	COL18A1	CUL4B	QRICH1	DNAJC25	C6orf141	C11orf73	GNB2	COQ9	HDGFRP3	ITSN1	CYP7B1	PDE4B	SOCS3	GRPEL2	NKRF	ACPL2	HOXB5	CENPJ	CENPJ	CDC25B
COX7A2	KIAA0100	USP6NL	SQLE	FAM63B	SH3PXD2B	SYT11	DCTN1	EGR1	CUX1	RNF111	UBE2J1	C9orf16	AGPS	DNAJB4	NDRG3	TRAIP	TRIM56	SEC14L1	VANGL1	CD82	GTF2F2	DNAJB4	COL1A2	DOCK2	EPC2	CCDC28A	TMEM8A	FAM84B	GTSF1	DNAJC9	CENPL	LARP7
SYTL5	PTP4A2	PHF20	PARD6G	CYHR1	FAM134A	SPTBN2	SQLE	LEF1	SHC4	TM9SF2	WSB1	COX7A2	KRT15	SPATS2L	NA	TMEM132A	BTBD10	CLCN4	ANK3	SEC14L1	YY1AP1	HSPA2	IQCK	DTX3L	BHLHE40	PPP1R15A	NUP50	WIBG	CELSR3	C1QBP	ASTN2	NUDT1
GTSF1	ADAM23	ABR	KIAA0232	ZNF362	RASGRP3	SOX6	SNCA	EGR3	TRIM2	IRF2	PROS1	PDP1	RBPMS	SOCS3	NA	SAMHD1	KRT34	USP42	TMEM2	COL18A1	ANKRD11	RAB5A	POU4F1	F2RL1	STAMBPL1	AKT2	PPP1R2	NLGN4X	LIN28B	PAWR	KIF4A	PDCD4
FST	RICTOR	ZDHHC6	SNCA	TGIF2	MED15	ZNF532	VAT1	DMKN	C1orf198	SOX6	SOCS4	RP9	CUL4B	RFK	NA	IPPK	SOCS3	SNAPC1	PALLD	C19orf55	MRPL35	XAF1	PRRG4	TRIM47	PDCD1LG2	ATXN7L3	NUS1	EMB	FST	NUP85	NUP85	CEP350
FAM161A	UNC13B	PGBD5	BSDC1	PIM3	RGS12	MBP	USP38	SHC4	LUM	SFTPC	PIGT	RPL4	TRIM45	FAM20B	NA	EGFR	RFK	CUL4B	EMP2	SNAPC1	ZNF267	B2M	RNF144A	HIST1H2AC	NDP	SCLT1	CEBPG	LPAR3	SPATS2L	TRIM56	SEPHS1	PPIL1
PGM1	HABP4	GYPC	SGSM3	FAM102A	SNX8	ARID1A	UCKL1	ITPR3	IGF2BP2	SNRPB2	ALAS1	GTSF1	PAWR	URGCP	NA	MAPKAPK3	INTS7	TAB2	NUAK1	PDP1	KIF3B	UBE2J1	LRRC15	SNCG	AMBRA1	PPP1CB	MAP2	SOHLH2	ARHGAP26	UBE2J1	SPG7	RMND5B
DCT	RP9	PLEKHG4	TOMM22	BRD7	LONRF1	EGR1	RBM4B	FXYD6	ENOX1	HLA-C	STYXL1	C1QBP	SERP1	FOXN3	NA	BHLHE40	THAP4	DNAJB4	BBX	AGPS	TUBA4A	SLC48A1	SSTR2	C3orf55	KCNIP3	SLC3A2	GPRC5B	SYT11	CCDC28A	TMEM132A	SPATS2L	C9orf16
PARD6G	RBPMS	PLXNA1	FOXO1	ADIPOR1	MAPK4	YY1AP1	NKAIN1	RASGRF1	CHCHD10	DSP	PPP1R15A	FST	C6orf141	ZFP36L1	NA	TOX2	URGCP	RAB5A	AKAP12	KRT15	DEDD	SOCS4	GBP1	MXRA8	TIPARP	ASF1A	PAK2	SPTBN2	FAM84B	EPN1	HRAS	FUS
SNCA	ITSN1	HS2ST1	NKAIN1	AGFG1	NCLN	DPYSL5	SHE	TRIM2	ADIPOR1	PLEKHB1	HEATR5A	THOC7	SPG7	UBE2H	NA	ZNF703	PIK3C2B	XAF1	EPHB2	IRX3	PTPN1	PSMB8	IFIT1	RARB	ATP2C1	SORBS3	NT5DC1	SNRPB2	LMNB1	MBD2	MBD2	ELAC2
ACPL2	FAM161A	CRELD2	LPAR3	SOX13	VEGFB	ANKRD11	SLC31A1	USP4	TMEM229B	HMCN1	MFGE8	GRPEL2	KIAA0368	HRH1	NA	SLIT2	FOXN3	PLRG1	WLS	KLF4	IQGAP1	CRTAP	STAT2	RGL2	PPM1M	HIST1H1C	RASGRF1	HIST1H1D	NCAM2	TSEN54	ALAS1	SMC6
FAM84B	HSPA2	UQCRC1	FAM19A5	SLC25A16	FZR1	MTUS1	GFOD1	FHIT	SERF2	VSNL1	ENTHD1	KLRG1	SPATS2L	RNF139	NA	CASP4	MDM2	SPG7	E2F8	CENPJ	DIAPH1	TDP1	NTN4	IFIH1	SIPA1L1	TPR	RAB35	DRG2	SOHLH2	GFOD1	FAM20B	PRPF3
MFGE8	PARD6G	ADAM23	PIK3C2B	SMARCB1	EIF4EBP2	HEBP2	TSKU	ACAN	GEMIN8	LEF1	CYB5B	SLC48A1	SOCS3	ITCH	NA	AOX1	LAT	UBE2J1	PPARG	EHBP1L1	PATZ1	RFK	HERC6	CLASRP	HOXA7	BRD3	DNMT3A	RGS16	ATXN7L3	FOXN3	HNRNPH1	RBM6
SLC25A4	FAM41C	RICTOR	MFGE8	SLC44A1	CA14	PTMA	ACSL1	COL9A3	LMBRD1	GGPS1	ROPN1B	JAGN1	MBD2	CAV2	NA	TRIM5	FAM134C	SPATS2L	HOXA3	FST	DIS3L	PPP1R15A	OAS2	RLF	KIF3B	SHMT2	LSM14B	RPS23	PPP2R2A	ATP13A2	LMNB1	CENPJ
ROPN1B	UBE2J1	IGSF11	PFKFB2	TYRO3	CD55	PTPN1	ABCC5	UGGT2	SLC2A3	MAML3	MCOLN3	SDR39U1	FARS2	ZNF703	NA	DUSP8	UBE2H	PRCD	CDK6	PAWR	WNK1	RB1CC1	LPP	SEC31B	ENTPD5	IRF2BP2	XPNPEP3	PLEKHB1	SPTBN2	CDT1	CEP63	DNAJC9
SOHLH2	GPX4	TTLL4	ENTHD1	MAZ	C14orf182	B3GALNT1	SLC3A2	SNTB1	CBLB	MCAM	CCNB1IP1	RPL27	USP38	NDP	NA	TIPARP	HRH1	SOCS4	CEP57L1	LDLR	TRAPPC6B	MFGE8	IGFBP7	ZNF221	PAQR5	HIST1H2BN	FAM50A	EYA1	ATRNL1	ZNF865	HIST1H2AJ	TCP1
SHISA4	SNCA	COX7A2	DCAF4	MLLT6	PAG1	DIP2B	NCL	GTF2A1	SLC1A4	CLMN	SHISA4	ALAS1	ARHGDIB	RHOBTB1	NA	ABCB1	EN2	SOCS3	TLE1	KIF4A	SLC35D2	BIRC6	B3GNT2	ZBTB26	FAM43A	ANKRD11	KLF16	DLG4	SNRPB2	CCNE2	FAM134A	CENPL
MBTPS2	CDK16	SLC9A3R1	LCLAT1	SLC1A4	GRAMD4	FOS	DDX21	SOX13	NEDD9	EGR3	ACSL1	HMBS	PPP1R15A	MAP7D1	NA	SERPINB2	TOX2	POP4	MLLT6	DNAJB4	PAFAH1B3	CREB1	2022-03-02	ADPRHL1	RHBDF2	AQR	CAMK2D	MAML3	HIST1H1D	SPTBN2	CREB1	LDLR
SYT11	VAT1	OSGEP	SLC25A4	BANP	ELP3	ZFAND3	ADAR	SLC2A3	ATP10B	TXNIP	TM9SF2	FAM84B	ABHD5	CYR61	NA	RAB23	FNDC3B	EPN1	ADAMTS1	C6orf141	WWP1	2022-09-02	SEPP1	PVRL2	FZD6	CLMN	WIPF3	DPYSL5	ZNF804A	MED15	IER5	SEPHS1
SRPX	FOXO1	PPARGC1A	ROPN1B	TMEM219	KAT2A	UGP2	TM9SF2	ACP2	BCHE	BTBD3	MED15	WIBG	FOXN3	DTNA	NA	KCNK1	CAV2	MBD2	FOXA1	KIAA0368	YWHAG	MCOLN3	STXBP6	IFIT1	UNC119	RIOK3	HERPUD1	CLMN	BRD3	TMEM218	CDCA2	SAFB2
SDC3	HMGXB4	ETFA	MCOLN3	FARP1	MTUS1	GPRC5B	NOL7	FBXO17	NCAM1	EPHA3	IRF2	NLGN4X	PDLIM1	TBC1D8B	NA	EREG	PDCD1LG2	HMGXB4	PFN1	CALCOCO2	MARK2	AGL	SPG21	FOXF1	FOXD1	CCDC130	PCF11	SLITRK6	RGS16	POLR2J3	PTGFRN	TRAIP
SOX6	CBX2	PTCRA	DBNDD1	BCL2	WDFY1	KLHL24	RGS12	CXXC5	SORBS2	SECISBP2L	CA8	RB1CC1	EFHD2	TRIM5	NA	ATL3	PKP3	USP38	HCFC1	SPATS2L	C16orf80	SHISA4	TAB3	IQCJ	STX16	IFRD1	SCARB2	PRRT3	MTRNR2L6	PANK2	DMD	BTBD10
PPP4R2	BLVRB	FAM161A	ABCC5	RFNG	RAP2B	IGF1	CHCHD6	NIPAL2	HMBOX1	SPSB3	PPP4R2	EMB	ZFP36L1	HIVEP1	NA	CASP3	NINJ1	THAP4	SPEG	SLC48A1	SNRNP70	SCLT1	SCRN2	COL1A1	GSDMD	HMGB2	MICAL3	SP1	EYA1	SLC2A4RG	STAMBPL1	ANKRD40
CHCHD6	ZFYVE9	PGM1	SYT11	ITPKB	KIF3B	FXYD6	FAM168A	A2M	TMEM181	PEMT	PTGFRN	CEP63	CREB1	SLC25A37	NA	EDIL3	SLIT2	ABHD5	MPP6	ACPL2	FBXO17	RAD50	ITGA1	HERC6	GAD1	BTBD3	ETNK1	SPSB3	MAML3	TOMM40	NEURL1B	CALCOCO2
MBP	2022-09-07	DCT	SRPX	ST3GAL5	PDIA5	ALDH2	MBP	HES1	KANK1	ANK3	RPP25	RFT1	C4orf32	IRF2BP2	NA	SCYL2	RHOBTB1	SLC31A1	KLF5	MBD2	GABPB1	MBTPS2	IFI6	MT1F	ZNF133	SLU7	GGA2	FAM133A	DPYSL5	BRD3	MBOAT7	CDK16
SORBS3	ARMCX3	PECR	SDC3	RYK	SLC16A6	RBM38	DOK5	NDRG2	TNIK	SHC4	RAB28	SOHLH2	PPP2R2A	SMAD3	NA	TRIM25	CYR61	FOXN3	ELMO1	ALAS1	CXXC5	MED15	IFI44L	IRF9	TPCN1	CCNL1	MAPKAPK2	CD96	KCNK1	ARHGAP11B	SFMBT1	PHF12
HIST1H1D	RBM4B	HSPA2	CA8	ZBTB2	DIP2B	CYHR1	ELMOD3	FOXN2	MBNL2	RASA3	SFMBT1	MCOLN3	TXNRD1	NEDD4	NA	RASSF1	IL1R1	LCLAT1	MAP3K4	BLVRB	CAB39	ACAP2	MX1	SEC24C	TMEM200A	HSPA9	C19orf10	RBMS3	CLMN	RCN2	HAUS3	WSB1
LZTS2	GFOD1	TACR2	CA5B	TBC1D20	LPHN1	TUBA1A	RSF1	SSX3	FCGR2B	ARNT2	MTX2	OBFC1	CCNE2	FBLIM1	NA	TMEM200A	ALPK2	SNX18	COL12A1	HMBS	TSC22D4	RAB28	ESR2	LDB2	CBX6	C15orf57	MFF	CLEC18A	SLITRK6	STARD7	HMGXB3	CGRRF1
CCDC51	PFKFB2	DCAF11	FAM168A	RRS1	POPDC3	ZNF362	HRSP12	TMEM181	CHL1	IGF1	RELL2	SHISA4	IER5	DDAH1	NA	PHLDA1	KLF3	AKT2	MBNL2	FAM84B	CRTC3	UPF2	ATP7A	TFPI2	TMEM140	CEBPG	FANCC	HOXB9	PRRT3	ALPK2	RABL5	ALAS1
USF2	DCAF4	SQLE	MRPS21	INPP4B	GAD1	DNMT3A	STARD7	TMEM135	ERBB3	GDF15	ACBD5	FAIM	HRH1	TIPARP	NA	S100A3	FZR1	EGFR	TFAP2C	TDP1	ZNF770	MAP7D1	BRWD3	DCP1A	ALDH6A1	ASNS	RYBP	ANK3	EPHA3	FANCD2	BRD3	CRLF3
PLEKHB1	TACC1	SEPHS1	MBP	AKT1	ITPRIP	MAPK1	MIR146A	CD36	RTP4	EMP2	ANKRD28	MBTPS2	TOX2	STMN3	NA	SSC5D	ERGIC1	CREB1	RPS19	ARHGDIB	TTC1	DNASE2B	FAM110B	RWDD4	NAPB	DNTTIP1	SCYL1	C1orf213	CDYL2	HIVEP1	BMP2K	HMGXB4
PAG1	SH3PXD2B	UBE2J1	HELZ	TRIM33	BTG3	BAZ2B	SH3RF3	TRPV2	PMP22	TRIM2	LSG1	SDC3	TMEM218	COMMD7	NA	B9D2	MRPL4	SCLT1	DLX1	FAM20B	OPHN1	HSPB6	NA	PIP4K2B	TCEANC	SPSB3	ANKRD10	CALHM2	MAP9	EIF4EBP2	SFXN5	BANF1
HMCN1	SNX18	BTBD10	ADCY2	CTDNEP1	NT5DC1	PHACTR2	PLTP	TMEM169	SCRG1	TNFRSF19	ITGB7	RPP25	KIAA1586	MAPK14	NA	WEE1	SLC25A37	UBE2H	JUN	INTS7	CNOT1	KDM4D	NA	PTPRN	GPR1	PEMT	PTHLH	HOXB2	SPSB3	SLC25A37	LAPTM4B	SLC25A24
VSNL1	MDM2	SNCA	TPPP	VGF	B3GAT1	KCNJ12	PDE6D	EBF1	LYST	ITGB8	PLA2G4A	SORBS3	FBXL3	STC1	NA	EFEMP1	C20orf24	HRH1	CEP57	HNRNPH1	PTPN2	PI4KA	NA	IFITM1	FUT8	EIF2S2	ZBTB2	IGF2BP1	CD96	C20orf24	ARHGAP11B	TDP1
ARHGAP4	KLHDC3	WSB1	SLC25A23	FASN	KRTAP19-1	SYTL2	CD40	KDELR3	ST8SIA1	AGA	RFC4	HIST1H1D	STAMBPL1	MAPRE3	NA	VASP	IRF2BP2	HCG18	MAMLD1	THAP4	SCAMP4	TUSC2	NA	CTTNBP2NL	WBP2NL	HDGF	ALG14	CACNA2D1	ARHGEF6	CACNB3	RFX2	PPP1R15A
EGR1	FARP2	PROS1	SLC4A4	TANC1	ESRRA	SEMA6D	EGR1	ERBB3	LGI3	H3F3A	EGR3	LYRM7	FNDC3B	PPP2R5C	NA	ADM	SMAD3	BHLHE40	MEIS2	OGFRL1	WDR33	KHK	NA	NUDT7	BOK	DDR2	ZNF259	EMP2	PEMT	SLC25A1	STAG2	RB1CC1
HUWE1	FAM134A	VAT1	RHOBTB1	ZC3H7B	COLEC11	C16orf87	THSD1	SHROOM2	FXYD3	IGF2BP2	IFRD1	CHCHD2	CAV2	SIPA1L1	NA	CLDN1	CDK12	KIAA0895	NGF	PPP1R15A	ZC3H8	HDGFRP3	NA	CCDC68	SLC37A2	KIF21B	CLK1	DNM1	HOXB9	EZH2	SLC25A1	EIF4E
CAPG	2022-09-02	BAIAP2L2	MIR146A	MBD6	FBXO36	NUDT4	PLA2G4A	PLEKHA4	RPS6KA5	PHACTR2	WDFY1	APOC1	PDCD1LG2	SGMS1	NA	PDLIM5	CACNB3	BRE	CCDC109B	FOXN3	NCK1	OXCT1	NA	CCNO	PHACTR2	GSDMD	MRS2	EIF3M	ANK3	SECISBP2	EZH2	LMNB1
CRISPLD1	MCOLN3	RDH11	ARVCF	PTP4A3	CCDC6	LDB1	MAD1L1	MEX3C	ARHGEF9	TM4SF1	TXNIP	LZTS2	MBOAT7	TMEM40	NA	E2F8	CACNA1E	TMEM218	TES	PDLIM1	CIAPIN1	UNK	NA	PLCB1	PCMTD1	PRR3	HPS5	SCCPDH	CDH12	STMN3	ZC3H3	PRMT5
CPM	ZNRF3	ALAS1	USF2	SLC25A39	CACNA1H	FAM101B	SLC26A4	SCML4	VWA5A	TMEM229B	RPL36AL	CCDC51	NINJ1	ZBTB6	NA	NR2F1	HBEGF	RNF139	EPB41L2	CEP63	POM121C	PPP2R5C	NA	SEPP1	NR2C1	ADCK4	TMF1	TNFRSF19	DDR2	ABCB1	CLK2	CYB5B
MCAM	ACSL1	HMGXB4	DSP	GPR161	DPP7	SLC6A17	CDCA7	TRIM33	DUSP4	SNTB1	BTBD3	ORC3	SLIT2	HEBP2	NA	TMEM45A	PIK3C3	FBXL3	PCDH10	CLIC4	TBC1D23	CPM	NA	TRAF1	CD47	NEDD4L	SLC33A1	ITGB8	DAPL1	TMPO	ATP2C1	CCNB2
ASRGL1	ABCC5	ARMCX3	FAM20A	TTL	PDE4D	DPYSL2	TOM1	PCDH7	RPS6KA2	ASB9	HTR2B	ZBED3	NDP	CAMK2G	NA	PPARG	ARMC8	STAMBPL1	HOXA4	CAPNS1	MBNL2	IL17RB	NA	ZNF513	ATP8A2	COQ5	TPST2	COL9A3	ADD2	HDGFRP3	TMPO	FAM134A
VCX	ABL1	RBM4B	EPDR1	RNPEP	GRTP1	TTYH3	MTUS1	TIAM1	DAAM2	SOX2	SDCBP	USF2	AP2A2	CLDN12	NA	IFIT2	MTRNR2L6	SRM	FOXP1	IPPK	SMARCC1	CSE1L	NA	PCDHGA12	ELK3	GLOD4	EID1	DBP	IGF2BP1	RAPGEF1	HDGFRP3	CCNB1IP1
KCTD20	SLC6A8	NKAIN1	CA14	MLLT4	FAM89A	SPTAN1	WDFY1	COL19A1	ANXA2	SOX13	ATP6V1E2	TOP3B	CYR61	FOSL2	NA	NR3C1	RRAS2	PKP3	SMARCA2	EFHD2	FKBP10	PPP1R12C	NA	DALRD3	EPHB2	DMTF1	CLPX	HOXB4	ARNT2	SAMD1	OXCT1	RBBP7
BTBD3	PPP1CB	HEATR5A	FYCO1	OXR1	PIK3CD	MAP2K6	RAP2B	TPD52L1	MRAS	ZCCHC24	SLC41A3	RPS23	TMOD3	EDIL3	NA	DNALI1	RAPGEF1	NINJ1	SAMD4A	NDRG1	KDM4C	RQCD1	NA	C19orf66	POLA2	NUF2	YARS	IGFBP6	PLCE1	CRISPLD1	UNK	TXNRD1
EPHA3	SLC3A2	SHE	IPO8	ZCCHC14	MSTO1	YY1	HEBP2	FLT1	MEF2C	CDK6	TMEM128	ZBTB38	PHKB	CEBPG	NA	SNAP25	RAB23	ZNF703	PDE1C	ZFP36L1	TBC1D2	HOXA7	NA	IFI6	DOCK2	MSTO1	PREPL	RPL34	PAIP1	SPIN4	PHF19	CDC45
COX6B1	SPTBN2	SLC31A1	PAG1	WWTR1	RERE	LPCAT2	ATP6V1B2	MPZ	PLN	RAMP1	SETD7	SLC12A2	TRIM5	ANKRD29	NA	FOXA1	HK1	SLC13A3	GRK5	NAA38	DLX1	EGR3	NA	IFI35	DPYSL2	FUT8	BRWD1	CCNT1	FADS1	FBXO5	DPYSL5	PSMD10
LGMN	RNF111	GFOD1	HMCN1	ADIPOR2	IFFO1	PTK7	SDCBP	GLDC	SLC35B2	CADPS	VPS52	CPSF3	ALPK2	BEX1	NA	NRG1	ARHGEF18	ZNF57	AHCTF1	LAT	CLCC1	OASL	NA	SAMD9	ZNF879	AGA	WASL	ERO1LB	GPR153	ARHGEF18	SLC26A4	BRE
SDCBP	ADAR	MFGE8	CD40	TMEM150A	DBP	MEGF9	DIP2B	TMTC2	TTLL1	CXXC5	ZFHX3	GGPS1	KCTD14	NRIP3	NA	TIFA	TMEM40	AP2A2	GLIS3	PPP2R2A	DUSP14	WDFY1	NA	SYTL3	SAMD12	COL4A2	C1orf51	BFSP1	EMP2	CDCA7	FBXO5	TOMM70A
FOS	EN2	PFKFB2	LSG1	OTUD4	LUM	LONP2	A1BG	SCRG1	S100A1	MAP3K1	SHC4	CAPG	MAP4	RBMS3	NA	PRKCA	HEBP2	CYR61	CCBE1	CWC22	THY1	TXNIP	NA	SLC35D1	HOXA3	MKNK2	TMEM41B	TMEM229B	STARD13	PYGO2	DENND5B	MED31
CD96	UNC50	ATP13A2	EGR1	BACE2	FAM102A	CHKA	DGCR6	PRKAR1A	DUSP6	TBC1D4	PPP1R14C	MRPL35	WWC2	ZNF680	NA	C4orf22	CAMK2G	DTNA	TLE4	IER5	TEX2	HMGB2	NA	MX1	EPB41L1	LSM14B	GAR1	POU2F1	HLA-DRA	RFC4	ASRGL1	BRMS1L
FAM162A	SDC3	SLC25A4	SLC12A2	FAM53B	CHCHD10	GAB2	GPRC5B	INTS3	ID4	SERPINH1	GAD1	ASRGL1	C20orf24	SETD7	NA	PXDN	KIF3B	PARD6B	GABRA2	HRH1	C1GALT1	PPP1R2	NA	RAP2C	CNRIP1	MRM1	TBC1D13	AMOT	EIF3M	CAMK2G	NUP50	PPP4R2
PEMT	ZNF532	MRPL46	MTF1	AGAP3	GLS	SLC7A8	SETX	MTSS1	SOX5	FAP	PHTF2	MRPS26	IRF2BP2	VANGL1	NA	A4GALT	CLDN12	ZNF280D	DNAJB6	SLFN11	SURF4	PGRMC1	NA	IFIT3	SNUPN	BRD7	ARRDC3	SOX2	MGST1	KIF3B	HMGB2	CDCA2
GPX3	ZCCHC2	FARP2	PLA1A	WIPF1	APH1B	CBFB	PTPLA	PMEPA1	NFATC2	SSH1	GDF15	BTBD3	SMAD3	FOXD1	NA	B3GALT5	PTMA	RCBTB2	PEX2	STAMBPL1	TBC1D10A	NUBPL	NA	SQRDL	PTCH1	FAM72A	KLHDC10	AGPAT9	ERCC1	RHPN1	KIF3B	MPHOSPH9
ANK3	MBP	FAM134A	MOCS3	PPARGC1B	PITRM1	DAB2	FXYD6	FXYD3	EXTL1	MICAL3	CDK11A	UBE2S	FBLIM1	KITLG	NA	GLIS2	FOSL2	ALPK2	CC2D2A	VMA21	RCOR1	GINS4	NA	XRRA1	TYRO3	ROBO3	TXNDC11	MTRNR2L1	TGIF2	SAP130	KCTD20	TBC1D15
SHC4	HELZ	ROPN1B	ARSB	MAPK3	NUDT4	BPTF	PI4KB	DIRAS1	GAS7	LPAR6	MACROD1	HTR2B	HBEGF	MAP4K4	NA	OSR2	TUBA4A	FZR1	SLC38A1	CAV2	CRABP2	PTPN21	NA	SMYD2	BMPER	MAPRE2	VPS13C	PPARG	KCNN3	USP31	BTBD3	NONO
KLHL24	DMD	MCOLN3	CPM	TRIB2	LDB1	APLP2	LRRC8D	PPM1A	GPM6B	LAMA4	GTF3C3	GDAP2	DDAH1	STX16	NA	RBM7	PILRB	IER2	TRPS1	PDCD1LG2	BLCAP	DIAPH1	NA	NA	AARS2	SMG7	COQ10A	ZCCHC24	TNFRSF19	AKAP1	PILRB	NEURL1B
ARNT2	ADCY2	CCNB1IP1	MCAM	ATP10A	ITGA7	MGAT4A	ALDH2	ARHGAP15	ZNF827	TMSB4X	LRRC8D	DMKN	TIPARP	FAM58A	NA	SPTLC3	RREB1	MRPL4	ZIC2	RAB28	RALGPS2	CEBPG	NA	NA	FAP	IGBP1	NR4A3	CDC37L1	DMTF1	FIGNL1	UBE2S	RAB28
ITPK1	TPPP	SHISA4	ASRGL1	CLIP2	CEACAM1	NEDD9	ZNF24	FHDC1	S100B	ATP10B	METTL2B	NUBP1	STMN3	LRP11	NA	LAMA3	MBNL1	SLC25A37	OSBPL3	HAUS7	EHMT1	SDF2	NA	NA	NLRC5	VPS72	ARID1B	ASPHD1	ITGB8	SLC43A1	FIGNL1	UPF2
UBB	ERICH1	DBNDD1	RCAN3	RMND5A	FAM101B	GSTO1	GLA	UCN2	TCF7L1	IL11RA	PHLDA1	2022-03-06	COMMD7	ITPR3	NA	GBP4	RRM2	C20orf24	PSIP1	SLIT2	RBFOX2	SCML1	NA	NA	FOXA1	AFTPH	DNAJB11	ARFGAP2	GCDH	PKMYT1	DIAPH1	TERF1
ARL2	ZNF703	ANKRD36	GRAMD4	ZNF496	LPCAT1	SS18L1	TMED9	TSHZ1	SASH1	ITGA3	FAM83H	SNRPN	ABCB1	ZNHIT6	NA	ADAMTS12	BAG2	IRF2BP2	KLF9	ZNF804A	MPRIP	ETAA1	NA	NA	CACNA1A	SNTB1	TBC1D24	SLCO4A1	UBASH3B	SLC25A19	RRM2	KIF22
FXYD6	HAUS3	ACSL1	ELP3	ST6GAL1	BCAS3	FARP1	PRPF39	NFAT5	APOD	HES1	OPA1	ISG20	RRAS2	SH3BP4	NA	AGRN	NRIP3	SMAD3	EFNA5	RABL5	KDELC2	TMX1	NA	NA	STEAP2	ZFAND2A	MDC1	TBC1D4	PPP1R14B	WDR76	CEBPG	HIST1H1C
FAM63B	LONRF1	ABCC5	MTUS1	PDZD8	SLC6A17	CDC42EP3	NCOA3	DAAM2	FLRT3	NCAM1	IFI16	CD96	SERPINB2	HNMT	NA	TBX3	TGFBR2	ZBTB38	WIPF1	MAP7D1	PNPLA8	DDX60L	NA	NA	PORCN	POU2F1	SLC35F5	MLLT6	HOXB4	DGCR6	PKMYT1	TPR
EMP2	BMP2K	SLC6A8	WDFY1	NRCAM	FAM50A	MAPK10	TUBA1A	CBX4	MSC	UBE2L6	PAFAH1B3	TMEM128	STC1	PALLD	NA	NCK1	FAM115A	FBLIM1	PHLDB2	CYR61	SNTB2	SETD7	NA	NA	RPUSD4	INO80	DNPEP	MDK	DOK1	ZNF680	SCML1	TMOD3
TRIM2	SLC25A23	CDC45	KCTD20	GPR125	GK	NCAM1	DPP7	ETV3	RAB8B	AHNAK	ROPN1	PPM1F	SPIN4	GTF3C3	NA	CYB5A	FBXO32	PELO	COBLL1	TRIM5	CLTC	VANGL1	NA	NA	TCEA3	MCTP1	CCDC85C	GNB2L1	TMEM136	CTNNAL1	CTNNAL1	XPO7
HLA-DRA	MAPK4	CCT3	NAPA	PTP4A1	GREB1	EPHA4	DNMT3A	TRPM3	NRP2	SORBS2	SPP1	UNC119	INPP1	STARD13	NA	ADAMTSL1	TRIM25	DDAH1	NRP1	ZNF280D	CHMP4B	CDC42SE2	NA	NA	RNF169	MID1IP1	MICAL1	USP34	FSCN1	CHAF1B	CIT	ARHGAP11B
GPR19	RHOBTB1	SLC3A2	ATP6V1B2	NOTCH1	C8orf37	CRABP1	SLC19A1	LMCD1	SEL1L	SVIL	C6orf48	TMEM2	SIPA1L1	TMEM200A	NA	LTBP3	VAV3	NKRF	YAP1	ALPK2	SNAPIN	SHC4	NA	NA	TMX4	IKZF5	SDF2L1	WISP3	AKAP12	FAM115A	VANGL1	SAFB
C1orf198	MAP7D1	C5orf30	B3GALNT1	SPSB2	CORO1B	CHD7	CTSF	LBH	CYTL1	NDRG2	DERL2	FBXO32	MTCH1	HMGN4	NA	COL12A1	NPC1	GPCPD1	ATP8B1	LBR	KDM3B	MORC2	NA	NA	ST8SIA4	FAM129A	SLC39A14	CRK	KRT18	DSN1	DSN1	FANCD2
ROPN1	C1orf86	RASGRP3	DMKN	TMC6	GAS2L3	CNTN1	B4GALT4	RLBP1	LRRC16A	SSX3	ZFAND6	MPG	GALNT12	INO80D	NA	IRF1	UBE2J2	SATB2	DPY19L1	ESPL1	CLOCK	PTPLAD2	NA	NA	WDFY2	LYRM1	NDNL2	LAMA4	ROBO3	STRN4	SETX	LBR
FDFT1	EEA1	SYT11	LGMN	PHLDA2	NOX4	PDE10A	MSTO1	ITIH5	POU3F2	TMEM181	RERE	GDF15	ARHGEF18	STK40	NA	CDK15	CCDC88A	HIST1H2BN	KCNMA1	GMPR2	PHF5A	DIS3L	NA	NA	RHBDF1	KIAA1430	RNF103	ZNF385A	FABP6	CRKL	DDR2	FZR1
ZNF362	ARID1A	EN2	RREB1	TGIF1	OSTM1	LRP12	C6orf211	HLA-DMB	CD109	FAT1	TRIP11	PAIP1	EREG	MGST1	NA	CRYZL1	SH3BP4	MTCH1	ADAMTS6	IER2	SP100	CNIH3	NA	NA	TENC1	RSL24D1	KIAA0196	C16orf45	ZCCHC11	FTSJ2	WNK1	ESPL1
TNFRSF19	STARD7	TM9SF2	FOS	MARVELD1	CLCN7	RBM41	USP46	IVNS1ABP	MCC	ABCA5	YWHAG	ARL2	PTX3	MTSS1L	NA	2022-03-05	HNMT	STYX	SERTAD4	WWC2	NUP188	WNK1	NA	NA	MRPS24	YY1	UBE2B	ST8SIA4	RASSF8	PYCRL	ATP1B3	MALT1
ITGB8	VEGFB	UNC50	C14orf1	HNRNPUL1	AMDHD2	NBL1	ANKHD1	PCDH1	RHOJ	KANK1	IGF2BP2	B3GAT1	PPP1R12C	NUAK1	NA	SAMD9L	PALLD	PPP1R12C	DIO2	MALT1	DDRGK1	CRKL	NA	NA	FBXL20	AASDHPPT	ZNF512	B3GNT7	POU2F1	ZNF816	CRKL	SMARCC2
THEM4	KLF3	SRPX	RBM11	GBA	FAM118A	FZD3	SEMA6D	DUSP6	PLP1	MBNL2	ACOT13	FADS1	TMEM40	UBE2Q2	NA	BCAR1	TMCO3	TMEM40	NHS	SLC25A37	PSMG4	PHTF2	NA	NA	ZNF710	AKTIP	CCDC82	RFX3	AMOT	IL7	ANP32B	USF2
TINAGL1	EIF4EBP2	SDC3	SNX30	MTPAP	GAB2	TMEM215	RAC3	SLC20A1	AKT3	SOX4	WBP2NL	GPR153	ZNF787	TRPC4	NA	STX1A	CCDC57	NUP50	FGF13	CCDC12	PMM1	APPL1	NA	NA	OTUB2	NOX4	TRAF4	A4GALT	ZFP42	BTG3	CDKN3	SFPQ
COL9A3	ARVCF	SOX6	FAM69A	HSF1	DAB2	KIF26B	GRINA	AEBP1	PTPRZ1	CD36	BAZ2B	USE1	GNB2	LIMS1	NA	HOXC9	STARD13	ATL3	ARSJ	IRF2BP2	GOT2	ZNF816	NA	NA	VPS37B	MAT2B	SLC20A1	SH3PXD2A	HNRNPA1	INPP5E	PHTF2	NUP93
DBP	USF2	CA8	FAM43A	FAM81A	TLE1	NUFIP2	TAF3	C1orf74	LZTS1	TCF12	ARL6IP5	CDK11A	HOXA7	PLOD2	NA	TM2D2	ADI1	TNFRSF12A	ZMYND8	CACNB3	METTL5	RASSF1	NA	NA	MMP1	OSBPL6	PHF20L1	GPR158	DNAJC22	SH3BP4	RASSF1	CDK12
COL4A2	FAM20A	NOL7	SLC12A5	PCIF1	CYGB	ID3	C16orf87	NFATC2	INSIG2	TSHZ2	DYNLL1	MACROD1	TNFRSF12A	WEE1	NA	IL7R	ERLIN2	IFRD1	FAM171A1	NEDD4	NFAT5	ATP2B1	NA	NA	MAGEA10	UBAP1	GOLT1B	PACSIN3	PAIP2	SLC16A14	RBM15	ARMC1
ZNF706	SMARCD1	RGS12	ST6GALNAC2	NA	TNFSF13B	SMARCC1	TMEM229B	EXTL1	PMP2	CHL1	PHACTR2	METTL2B	CAMK2G	EFEMP1	NA	DSEL	TMEM200A	RPL36AL	NOTCH2NL	ZBTB38	FAM96A	ITPR3	NA	NA	WFS1	FAM60A	GNAS	HOXB8	MTRNR2L1	DNAJC5	TOP3A	CDK2AP2
CCDC91	STAG2	ZCCHC2	TLE6	NA	TRPM1	SOX4	IMPDH1	GAS7	NLGN1	GSN	PCMTD1	RASGRF1	KIF3B	DTX2	NA	DAP	STK40	RAP2B	RFX1	RAPH1	RTN4IP1	CBR1	NA	NA	SLC25A30	COPS5	IP6K1	NDRG2	PPARG	BCAM	ARL4A	CXXC1
TMEM97	C14orf182	ACAP2	UNC119	NA	GLRX5	JAM3	C11orf96	TOR1AIP1	DBF4B	FRMD6	GTF2B	EMP2	FOSL2	PPP3CB	NA	LPAR1	DGKD	HEBP2	DUSP1	EZH2	STAT5B	ZNHIT6	NA	NA	CITED2	HERPUD1	SLC30A7	PPFIBP1	ZCCHC24	ESRRA	KPNA2	PIH1D1
DCPS	TMEM66	PPP4R2	NOV	NA	PIP4K2C	LMF1	KLF13	KLF9	GPC6	KDELR3	TMEM97	DNM1	EDIL3	NGEF	NA	JUN	ANKRD52	CAMK2G	UACA	HBEGF	AZIN1	RAB2A	NA	NA	SP110	PCF11	ME2	SULF2	CDC37L1	ENDOG	KATNB1	SMC1A
OSBPL9	PI4KA	PTGFRN	SHC4	NA	TSPAN9	MYO16	BHLHE41	PCSK2	CEP170	RAB17	EXTL2	HLA-DRA	SAP130	RNF216	NA	TREX1	NUAK1	WDR47	CCDC80	DDAH1	SLC39A10	DLG1	NA	NA	MECOM	AK4	TNFRSF14	CEP164	C16orf52	WDR6	KNTC1	TMPO
FABP6	EXD2	CHCHD6	WNK1	NA	ILKAP	DYNLL2	SLC6A17	CNKSR2	FMN1	PPT2	EGLN2	EIF3M	ANAPC11	BAZ2B	NA	MEIS2	LAMB3	NAPA	ZNF462	TIPARP	KDELR2	PIGX	NA	NA	ILDR2	FADD	REPS1	GRAMD1B	PSME4	CCDC6	EMP2	KIAA1524
TMEM229B	PDE6D	MBP	CDKAL1	NA	CRK	QPCT	CD3EAP	APOD	FYN	PRSS23	DCPS	PHLDA1	PGRMC1	ACVR1	NA	ALCAM	C1orf198	PPP1R2	PRR12	ANKRD28	OSTF1	GRAP2	NA	NA	CUL7	ENSA	SLC7A1	PUS3	EFCAB4B	ZNF107	POLE3	HDGFRP3
CAT	DUSP2	RPP25	ATMIN	NA	MAD2L1BP	SLC7A2	GREB1	RNF24	TFAP2A	S100A10	ARFGAP3	VASH1	PLEKHN1	SYTL2	NA	ADAM19	CREBBP	FOSL2	STC2	MTRNR2L6	ENAH	AMZ2	NA	NA	SH3BGR	GNB2L1	USP36	HOXC10	FAM60A	DPP7	HYOU1	OXCT1
RASSF8	PAG1	DOK5	GATA4	NA	SYT14	RTN4	WDR43	KAT2B	SHROOM4	RNF125	GIPC3	PIGP	MBNL1	BFSP1	NA	TMEM92	PHOSPHO2	RBM12	RLIM	RRAS2	PRPSAP1	ARL2	NA	NA	ST3GAL5	TRIM39	VAPB	MEOX2	SLCO4A1	SMCHD1	RACGAP1	PPHLN1
ACP6	CDK2AP2	HELZ	SLC25A43	NA	SS18L1	INPP4B	CLPTM1	TBC1D14	TESK2	SCML4	PPIC	COLEC11	FIGNL1	SPAG1	NA	TCF4	SMCHD1	PILRB	IGF2BP3	ZNF502	KEAP1	OAZ2	NA	NA	KCTD3	RRM1	REV1	RPL3	TBC1D4	POP7	RAB35	CPSF3
NUDT4	DYNC1LI2	ADCY2	C10orf11	NA	GGA2	DAB2IP	TTYH3	PHLDA3	PACSIN2	HAPLN1	USO1	S100A3	DIAPH1	ANKRD13A	NA	ECE1	DENND2A	UBE2S	UTRN	SERPINB2	BCL2L13	PALLD	NA	NA	SMAP2	SLC6A9	RALGDS	ELMO1	LRP6	DENND2A	SUV39H2	YY1AP1
FCER1G	ARHGAP4	SNX8	PTPLA	NA	WAPAL	ST20	ATP5B	KIF16B	TNC	TSC22D1	ITGA7	NEDD4L	ANKRD29	ATXN1	NA	SRCAP	LIMS1	ANAPC11	NR2F2	GTF2F2	NOB1	GTF3C3	NA	NA	ABLIM1	CISD1	STX3	NOVA1	MLLT6	KIAA1841	SAC3D1	UNK
MORF4L1	EHMT2	TPPP	IGF1	NA	LMNB2	DBN1	AGPAT3	WARS	MXI1	PCDH7	PFKFB4	ERCC1	FBXW11	WHAMM	NA	CRABP2	PLOD2	MBNL1	NPAS2	SATB2	TUBG2	RASGRF1	NA	NA	MBNL2	BCAT1	FOXRED2	FOSB	MDK	EFEMP1	DGKD	PHF19
ASB9	MAL	ERICH1	ITPK1	NA	BIRC7	HSD17B12	CORO1B	RXRG	NIN	POGZ	BCAS3	PARK7	AKT1S1	CLDN1	NA	POSTN	WEE1	FIGNL1	SEMA3A	STC1	NUP62	NIPBL	NA	NA	COG6	TMSB4X	SLC25A33	HIST1H4A	SCAMP1	EEF1A2	MTHFD1	PPP2R5C
ZFP42	EGR1	UPF2	UBB	NA	SAMM50	E2F3	AASDHPPT	SCPEP1	NA	BAMBI	SOX2	RARS2	NRIP3	ELK3	NA	EVI2B	POT1	TUBB6	C2orf27A	UNK	H2AFY	EFHC1	NA	NA	RUNX1	TTK	HIATL1	PCOLCE2	SRGAP3	RABIF	SLC19A1	CDC26
BHLHE41	TMEM8A	LONRF1	TCF25	NA	EPHA4	MITF	ANAPC7	CYTL1	NA	TIAM1	COMT	KRT8	MPP3	ACSL4	NA	F2R	EEF1A2	DNTTIP1	NRIP1	PHF19	CNTLN	PHLDA1	NA	NA	RIPK2	MSL1	NAA25	TRIM62	EYA4	GPRIN1	LIMS1	CDCA7
SOX2	MTF1	C2orf88	FXYD6	NA	HPS1	HOOK3	MIDN	TLE3	NA	GALNT2	SMNDC1	ROPN1	ZNF680	PDLIM5	NA	BMP1	IFFO1	BEX1	RGS7	ATP5S	UBAC2	ARL2BP	NA	NA	EFNB3	TRIB3	ADD1	POLG2	LAMA4	MARK2	KIAA1841	CSE1L
MID1IP1	LEF1	STX6	FAM63B	NA	BCL7A	SSTR2	AMDHD2	APOC2	NA	COL19A1	LYRM1	TGIF2	CTNNAL1	AGFG1	NA	ELTD1	SEC16A	RHBDF2	FAM53C	ANKRD11	SLAIN2	PHF1	NA	NA	CDKN2D	SLC12A8	WDR82	MAML2	ZNF385A	RBBP8	NUF2	2022-03-07
LMBRD1	MAP2K2	PDK3	RASGRF1	NA	IGFBP2	QDPR	RRBP1	ZNF720	NA	IRS2	ZCWPW1	EXOSC3	KCTD7	NR2F1	NA	RGS17	LSM14B	TMEM201	INHBB	SIPA1L1	DCAF10	DGKD	NA	NA	EBF1	MAPKAPK2	NHS	CNKSR3	NANOS1	TTI1	WEE1	NUP50
CITED1	MPZL1	MTX2	ALDH2	NA	LAMA1	SORT1	TAF4	CELSR2	NA	BCL6	CITED1	TNFRSF19	SETD7	FBN2	NA	IL1B	FAM102A	NRIP3	CREB5	FBXO5	CENPT	IFI16	NA	NA	ARHGAP23	ATL2	EHD1	TSHZ2	TOP1	SYTL2	RERE	GLYCTK
ZCCHC24	DPYSL5	BMP2K	TRIM2	NA	SLC37A1	CNOT6	HPGD	SMCR5	NA	TPD52L1	PSMG2	TINAGL1	VANGL1	NUP153	NA	ATP8B3	CYP2S1	RBMS3	PTPRK	MTCH1	UBE2E3	C1GALT1C1	NA	NA	CDC7	TIAL1	ADAT1	EIF2S3	NFIA	LIG1	POT1	ATL3
MAP2K6	CPM	SLC25A23	ZNF24	NA	GPM6A	SNN	PRPF38B	LZTS1	NA	LSAMP	C10orf76	RPLP0	CUX1	AGPAT3	NA	LIMK1	BOK	SETD7	VEZF1	POLR3E	TAF6	ZNF362	NA	NA	TNFAIP1	TIMM22	BAIAP2	EFNA1	TIAL1	NACC1	UBASH3B	HMGB2
CSK	ARRB1	MAPK4	GPR19	NA	HRASLS	ZNF593	TYRO3	ARHGEF40	NA	CSGALNACT1	GAS2L3	IGF2BP2	CDC42SE2	CAMK2D	NA	PARP9	MYEOV	VANGL1	NFIB	CSE1L	BCL2L1	C6orf48	NA	NA	SH3BP5L	ALDH1L2	PSD3	FKBP10	HIST1H1E	KANK2	HNRNPD	C9orf114
RAMP1	SLC26A11	CHCHD2	ZMAT5	NA	QSOX2	ZNF664	LONP2	FAM109B	NA	PDGFA	NOX4	ZNF706	FOXD1	PTPRB	NA	WASL	MAPK8	CIRBP	LIFR	PPP1R12C	TRIM44	LRCH4	NA	NA	RRM2B	KIF14	C9orf41	PHC2	CORO2A	CLSPN	USP46	FXR1
TMEM57	ELP3	LAPTM4B	RHOBTB2	NA	C12orf49	KDM5B	CHKA	OTUD7B	NA	EHD4	TBP	FSCN1	GPRC5B	SPTAN1	NA	C1R	RBBP8	CUX1	RBM47	ZNF787	YLPM1	EXOSC3	NA	NA	WNT5B	PPCDC	ELMOD2	EBF3	ST8SIA4	CPOX	BRD7	SKA3
HR	MTUS1	TMEM147	2022-09-03	NA	MMP14	MPZ	GAB2	PPP2R2B	NA	SPRY4	CXXC5	DCPS	DIS3L	MGAT5B	NA	KLHL23	ACVR1	FOXD1	SLC14A1	GNB2	WHSC1L1	ACAN	NA	NA	PCNXL2	COCH	RCCD1	MRC2	B3GNT7	IMPDH1	WDR53	BTBD3
RAB33A	LEMD3	APOC1	RBM38	NA	ITPKB	NARF	SLC7A8	LRRK2	NA	SOBP	TFG	CLIP4	STRN4	HOXA3	NA	CLEC2B	HTATSF1	DIS3L	NA	GLYCTK	XIAP	STAT1	NA	NA	STK38	SNW1	XBP1	LYPLA2	RFX3	POLD3	RBBP8	DEDD
TRIM9	PLEKHF2	STARD7	PRPF39	NA	GPAM	SH3BP5	FAM60A	PHACTR1	NA	PMP22	ICK	SEC11A	KITLG	NR3C1	NA	ZNF836	TFPI	KCTD12	NA	ATL3	NF1	SSBP2	NA	NA	DPYSL3	ACOX3	PTP4A1	EML2	SORBS2	FAM111B	ZFYVE28	PILRB
CXXC5	KPNA5	VEGFB	CTSB	NA	NBL1	ST5	FASTKD3	HYAL2	NA	LRAT	HERPUD1	TATDN3	FEZ2	FAM110A	NA	RAI14	NACC1	CRKL	NA	TNFRSF12A	ELF4	RGS1	NA	NA	RARB	CHD2	SLC25A38	MFSD2B	PACSIN3	LDOC1	LIG1	SLU7
C16orf52	RAP2B	DNASE2B	BVES	NA	TSPAN17	SSPN	DPP3	INPP5F	NA	TMTC2	JKAMP	CAT	FBXO32	CDK6	NA	SUN1	VASP	CDH4	NA	OASL	CDS2	MAPK1	NA	NA	SPG11	BBS4	ZNF576	PRKAR2B	HOXB8	LEPREL1	FAM72A	UBE2S
MAZ	KIF3B	EIF4EBP2	FHIT	NA	BNC2	2022-09-06	DAB2	COL4A1	NA	HMG20B	FNBP4	CD22	TRIM25	SNAP25	NA	INF2	ANKRD13A	RASSF1	NA	DNAH2	CHPF2	USP46	NA	NA	FAM126B	KLF5	PURB	TBL1X	SVIL	FAM101B	HTATSF1	ANAPC11
SLCO4A1	PDIA5	AIFM1	ATP6V1A	NA	LRP3	HMG20B	TLE1	HAPLN3	NA	MEF2A	GALK2	FCER1G	CDH4	ARMC4	NA	SIRPB1	ATXN1	PAK2	NA	WDR31	WDR82	BTN2A2	NA	NA	NTM	RPL3	ZNF469	ERBB3	NDRG2	LPCAT1	MKI67	CCNL1
MYLIP	KCTD20	MIR146A	ZNF362	NA	NUFIP2	BASP1	CACNA1A	DERL3	NA	ARHGEF2	THBS2	ITGA7	APPL1	MIDN	NA	IL15	SLC35F2	UBE2J2	NA	PTMA	MAPK1IP1L	CBR3	NA	NA	GLDN	TNFRSF21	TOLLIP	TFAP2C	PPFIBP1	POLA2	DZIP1L	MBNL1
LRP6	PRKCE	FBXO16	DNMT3A	NA	SLC16A7	ZNF397	TRPM1	CALR	NA	TANC1	TRIP4	MORF4L1	DAPL1	ACO1	NA	FAM155A	NUP205	RAB2A	NA	FOSL2	POLR2A	MARK2	NA	NA	MAVS	MAGOH	TMEM56	LOXL3	IGFBP2	CPNE7	C16orf87	PUS7
TBCA	RGS2	USF2	CTSK	NA	ATP11A	DPP4	HK2	GPR82	NA	EMP1	TSC22D4	AMOT	ARHGAP22	SEMA4B	NA	CCL2	RNF11	SH3BP4	NA	TUBA4A	OGFOD1	PHACTR2	NA	NA	PIP5K1C	TBRG1	ZBTB43	SUFU	SULF2	EVL	IMPDH1	TUBB6
SLC1A4	PTMA	CA14	CHST2	NA	JAKMIP2	TANC1	AIMP1	ZBTB9	NA	PDS5B	CTDSPL	ASB9	NPC1	HEG1	NA	ZC3H7B	EPHB2	PCGF3	NA	PILRB	DNAJB14	RBBP8	NA	NA	GDNF	CFDP1	AFF4	HLA-DMA	PCDHA12	DONSON	ASXL1	DIAPH1
MDK	PPP1R2	STAG2	ZC3H12C	NA	MYO10	TCEA2	APLP2	EFCAB2	NA	ZNF521	PLLP	HNRNPA1	ZNF600	ICK	NA	SERTAD3	KDSR	PALLD	NA	ANAPC11	HSBP1	EXTL2	NA	NA	GPR128	RNMT	RBM20	AMOTL1	TMCO6	E2F8	PCBP2	RRM2
MEST	CHM	NUP93	FAM91A1	NA	FAM69B	ZNF281	HSP90B1	BMPR1B	NA	ISYNA1	MAD2L1BP	SCO1	RASSF1	TMEM158	NA	ARRDC3	LNX1	CCDC124	NA	AKAP1	CDC25A	ROBO3	NA	NA	PDGFA	UBR4	JOSD1	HAPLN1	LHX4	RFC3	NUP205	SMU1
ANGPTL2	SLC16A6	C14orf182	GNA13	NA	DYRK2	RBBP4	FYTTD1	FAM81A	NA	HPCAL1	PPP2R3C	COMT	IL7	ADAMTS1	NA	DKK1	ACSL4	BBS7	NA	PSORS1C1	DGKH	SBK1	NA	NA	F2R	ABLIM1	DDIT3	PYROXD2	MINPP1	FAM129A	POU2F1	PKMYT1
NEDD9	AKAP1	ATP6V0B	RGS1	NA	TNK2	PTPRS	ILKAP	FKBP1A	NA	TGFA	UPP1	CCDC25	SH3BP4	RAB3B	NA	NPTX1	UCK2	SRSF6	NA	PLEKHN1	MYO6	PDE4B	NA	NA	SHOC2	RHBDD1	PPIF	ATP13A1	HOXC10	SAMD12	LEPREL1	DZIP3
GSTO1	DIP2B	PLTP	RERE	NA	PRUNE2	SESN3	UPP1	ARMCX2	NA	LGI3	FRG1B	AASDH	SLC16A14	FOXA1	NA	KLF10	FAM50A	PSMD3	NA	MBNL1	VPS36	MAPRE2	NA	NA	RAPGEF2	HMGB1	SCAMP2	C1RL	MEOX2	SNRNP70	POLA2	SCML1
SUPT6H	RREB1	RNASEK	COL9A3	NA	SCARB1	METTL9	SS18L1	NA	NA	HIVEP3	PFN1	MID1IP1	ARL4A	TET2	NA	LGR4	DOCK2	TMEM200A	NA	DIAPH1	SRR	KIF13A	NA	NA	PRPSAP2	RAE1	NA	RPL32	TTC39B	RPA2	RANBP9	NRIP3
GABARAPL2	ZBTB1	TMEM66	IRX6	NA	SUN2	SRSF10	ZNF398	NA	NA	PMEPA1	CLIP1	SARS2	PALLD	DST	NA	IFI44	CAMK1	PHLDA1	NA	RRM2	NOTCH2NL	TMEM14B	NA	NA	PTPRM	TRMT61B	NA	PROX1	RPL3	RAD9A	CPNE7	WDR76
IL11RA	PTPN21	PI4KA	FAM102A	NA	RAB17	MMP17	NANOS1	NA	NA	NR4A2	F12	PRPF19	TMCO3	CYLD	NA	CXCL3	PTPRB	LIF	NA	CEBPG	ZC3H18	C16orf80	NA	NA	IFIH1	GLRX2	NA	SLC17A9	ELMO1	E2F1	E2F8	SAP30BP
FARP1	FOS	ACBD5	MAPK1	NA	ATP6V1H	IFT81	EXOC3	NA	NA	AP1S2	TMEM199	SPATA6	C15orf52	PORCN	NA	MAP3K3	MGAT5B	OXTR	NA	BAG2	NUDT2	ATXN1	NA	NA	PARP9	RPL12	NA	GALNT2	NOVA1	PTPRB	GOLM1	MEAF6
IGSF3	C14orf1	PAG1	C8orf46	NA	CYP27A1	SNAI2	APOE	NA	NA	VWA5A	SNX17	FBXO17	BBS7	BRPF3	NA	FIBCD1	NR3C1	SLC35A5	NA	SHROOM3	ARHGAP18	CPOX	NA	NA	AFF1	WIZ	NA	USP11	FOSB	SIPA1L2	DPYSL2	TMEM128
A2M	RBM11	CDK2AP2	DAZAP2	NA	CCBL1	HIC2	CDC42EP3	NA	NA	DUSP4	NMNAT1	SNUPN	SRSF6	MICALL2	NA	BDKRB1	YY1	ARL2BP	NA	CDKN2AIP	PNPO	N4BP1	NA	NA	UGGT1	ZBTB2	NA	TPD52L1	ARHGEF19	MYBL2	DNAJB1	CIT
TSPAN7	OS9	HMCN1	ENOX1	NA	CDK5R1	OSBPL8	MAPK10	NA	NA	MMP15	A2M	ASPHD1	POLE3	ZNF282	NA	PLA2G4C	SNAP25	ANKRD52	NA	SLC25A19	CEP250	USO1	NA	NA	C17orf67	PPTC7	NA	SLC9A3R2	PCOLCE2	MCM3	CHID1	VANGL1
SORBS2	SNX30	DYNC1LI2	ZNF706	NA	C19orf24	AP1S2	EPHA4	NA	NA	TFAP2B	MFF	C16orf52	STARD13	DNER	NA	C5orf56	SOX12	NUAK1	NA	RHBDF2	BAK1	MT1A	NA	NA	USP24	TSPYL2	NA	HMGCR	ZNF22	TUFT1	IKZF5	CHAF1B
SH3PXD2A	FAM69A	SMC1A	SIRPA	NA	GPD2	FBXO11	MRPL15	NA	NA	FHDC1	BCHE	FUZ	ADI1	MLPH	NA	APOL1	FURIN	ARFGEF2	NA	FBXW11	ARHGAP21	PFKFB4	NA	NA	MEF2A	ABTB2	NA	UBR1	ADD3	SGOL1	LYRM1	UGP2
NDRG2	PATZ1	EGR1	KCNJ12	NA	PGLS	TPM3	ATP6V1C1	NA	NA	ZMYM5	C21orf59	SLCO4A1	BCAM	NRG1	NA	ITGA2	THOC1	SSC5D	NA	NRIP3	CLTA	ELK3	NA	NA	ERAP1	VIM	NA	GDNF	ZNF454	FN3KRP	PHKA2	CKAP5
CPVL	PC	THSD1	PSMB4	NA	C12orf73	QKI	HS1BP3	NA	NA	RCAN1	NFE2L2	APIP	TMEM200A	PRKCA	NA	DNASE1L1	ACO1	SMCHD1	NA	MAP9	KPNA3	GALNT1	NA	NA	TANC1	RHEBL1	NA	GLDC	ARPP21	XRCC3	MAPKAP1	DSN1
PPFIBP1	WRN	SLC12A2	SEMA6D	NA	ZNF598	KDM4B	UBTD1	NA	NA	TSHZ1	UBTD1	COPS5	MBD5	KIAA1033	NA	GADD45B	CSNK1D	ZNF565	NA	RBMS3	DYSF	ARCN1	NA	NA	AKNAD1	PARP2	NA	STRA6	MAML2	CHUK	PRPF19	HDGF
PCDHA12	SLC12A5	TMEM8A	HTATSF1	NA	MAPK12	SUV420H1	CPVL	NA	NA	NCK2	FAM177A1	MLLT6	LIF	PXDN	NA	OAS2	PER2	DENND2A	NA	CTNNAL1	RPP14	ACSL4	NA	NA	SCRG1	MCL1	NA	PPP6C	WIZ	ALDH1B1	KIF5B	DDR2
GHITM	DGCR6	USP54	OSBPL9	NA	ABHD2	ASAH1	HPS1	NA	NA	NFAT5	HPS1	NDUFAF2	OXTR	EXOC2	NA	CPA3	LDOC1L	GPR1	NA	VANGL1	FLCN	PDLIM5	NA	NA	C1orf51	EHBP1	NA	GTF2I	JAKMIP2	TMEM55B	E2F1	STX16
TXLNG	MEAF6	ITGB7	GIPC3	NA	BAMBI	LIMD2	LAMA1	NA	NA	DUSP10	PPFIBP1	TBCA	TMEM87B	IRS1	NA	RUNX2	HEG1	TEX14	NA	CIRBP	AMFR	TMEM54	NA	NA	SH3GLB2	PRNP	NA	SPRY4	TCF12	TAF4	PLCB3	DLAT
CHD7	DSCR3	LEF1	LCP2	NA	GGA1	ELF1	MYC	NA	NA	DAAM2	TRAPPC6A	MYO19	STK40	GLIS2	NA	ZMIZ2	FERMT2	CTU2	NA	FAM115A	LZIC	SLC30A9	NA	NA	TRERF1	TMEM154	NA	VGF	TSHZ2	TYRO3	SIPA1L2	WNK1
ITPKB	ZFAND3	PLA1A	HCG11	NA	MVD	NCK2	SLC37A1	NA	NA	TUBB2B	NDUFV2	HINT2	MGST1	TPBG	NA	SLC46A3	CBL	LIMS1	NA	AMT	ACTL6A	AASDH	NA	NA	ITGA4	RAB11B	NA	SOBP	ZFHX4	HEG1	ANAPC7	ANP32B
MEOX2	TLE6	MAP3K8	RPS27L	NA	UCK1	KCTD2	GPM6A	NA	NA	CTNNA1	CDC40	SSH1	PHF1	DOPEY2	NA	CCBE1	RAB3B	PLOD2	NA	PTPLAD2	HLA-E	TUG1	NA	NA	NUP98	RTN4	NA	PRPF40B	EFNA1	FBXO43	FAF1	CDKN3
CABIN1	GPRIN3	TMEM14A	SERF2	NA	TPST2	NR4A3	NCOA6	NA	NA	ANKH	PPP5C	SCAMP1	DGKD	TRMT2B	NA	WNT7B	FOXA1	FAM91A1	NA	STRN4	ARNT	GNAI2	NA	NA	SLC22A17	DDIT4	NA	PDE4A	PHC2	C11orf30	GAS2L3	PHTF2
SLC24A1	ZFHX3	PLA2G4A	NUDT4	NA	PDK4	KIF1B	PES1	NA	NA	TRPM3	C12orf5	ANPEP	ANKRD52	SPTLC3	NA	ZNF445	CMPK1	CALM2	NA	KITLG	C2orf27A	SLC39A7	NA	NA	CPSF1	KLHL12	NA	VAMP8	MPP2	BDH1	PDE8A	FTSJ2
RHOQ	SCRIB	RNF19B	FCER1G	NA	COLEC12	KIF5C	WFS1	NA	NA	ZMYM2	CHD2	C11orf1	NUAK1	E2F7	NA	XRCC2	EPHX1	C9orf156	NA	HDGF	KATNA1	ZCWPW1	NA	NA	IFIT1	DPP8	NA	CDH13	EBF3	MYO19	SF3A2	WAC
TYR	RNF130	CAPG	C11orf96	NA	HMOX1	STMN1	ATP5A1	NA	NA	MAF	ZSCAN21	LRRFIP2	LAMB3	MMP1	NA	HOXC13	DST	WEE1	NA	DDR2	SNRPD1	TMEM45A	NA	NA	SYS1	METTL4	NA	HDAC5	MRC2	CMPK1	ERI2	RASSF1
FZD3	MORC2	MAD1L1	PLEKHA5	NA	PLEKHG4B	C20orf112	CCL18	NA	NA	TET1	TMEM181	BCCIP	S100A3	CA12	NA	FHL3	CAB39	EEF1A2	NA	MAP4K4	ATG5	DTX3L	NA	NA	DOCK10	CACYBP	NA	REST	TFF2	ELOVL6	SPATS2	UBE2J2
ZNF503	PPA1	CPM	SGK3	NA	ST5	TUBB2B	RAB6A	NA	NA	CDH19	RAB32	ETV5	KRT8	PPP4R1	NA	ANKRD42	CYLD	HNRNPD	NA	STX16	CTCF	GNG5	NA	NA	METRNL	TOR1AIP2	NA	RPS3	EHBP1	TNFAIP8	MAZ	CCDC88A
ZNF22	ST7	SLC26A4	BHLHE41	NA	PPRC1	RAP2A	DBI	NA	NA	LMCD1	ARHGAP5	UPP1	PHOSPHO2	ZSWIM4	NA	COL6A2	VCL	MKNK2	NA	GSDMD	EIF4G1	PARP14	NA	NA	FOXF1	POLR2C	NA	ARHGEF2	TBL1X	TNIP2	C18orf56	TRAPPC6B
C15orf61	ATP1B3	HK1	PYCARD	NA	PQLC1	FAM124A	ITPKB	NA	NA	PITPNC1	CLCN3	SYT14	SMCHD1	SMURF2	NA	STAT3	IRGQ	SEC16A	NA	TRIM25	SPTLC2	SGOL1	NA	NA	BICC1	HPS5	NA	HOXB13	EZH1	TCIRG1	FBXO43	RTKN2
ADD3	VAV3	ARRB1	SOX2	NA	SLCO5A1	PIK3R1	CLPTM1L	NA	NA	ZADH2	SNAPC2	PFN1	DENND2A	CITED2	NA	SYNJ2	PORCN	YWHAG	NA	RASA3	RAMP2	CNRIP1	NA	NA	ELF2	SLFN5	NA	ETV4	DDIT4	MSH2	C11orf30	RBM15
ID3	ATMIN	MCAM	SLC30A9	NA	WASL	MAF	ARMCX1	NA	NA	CNTN4	ATP6AP2	NUDT5	TMEM62	MMP3	NA	N6AMT1	RNF121	ACOT13	NA	CDH4	NA	DDX60	NA	NA	SEMA3D	POP5	NA	CAMLG	SLITRK5	PIP4K2C	PARP1	FADS1
CAPN3	BTG3	ASRGL1	MID1IP1	NA	TMEM204	TET1	DGCR14	NA	NA	TTLL1	RNMT	HMGA1	SSBP2	BCR	NA	PEX2	EYA4	SBF1	NA	MPG	NA	FBXO17	NA	NA	CCR10	MARS	NA	BMP4	C16orf91	CTDSPL	CEP57L1	ARL4A
TSPAN3	KLHL24	TOM1	SOX13	NA	RAB3C	CDH19	RHOQ	NA	NA	CHD6	UBR4	APITD1	WEE1	THBS1	NA	PTPRN2	CLIP1	IKBKB	NA	MTMR11	NA	ASPHD1	NA	NA	PPFIBP2	SREK1	NA	SNTB2	LEMD1	SRSF2	PHIP	KPNA2
JAM3	CCDC88A	SLC26A11	TCHH	NA	CROCC	SMARCAD1	GPAM	NA	NA	ENAH	ZNF697	C15orf40	ZCCHC6	TBX3	NA	NFIX	ELL2	CBR3	NA	NPC1	NA	CXXC5	NA	NA	DNAJB12	MEX3C	NA	KIAA0040	TFAP2C	DTL	CBFB	BIRC5
ARPP21	RAB2A	GRAMD4	GREB1	NA	STAM	ADNP	SLAMF7	NA	NA	NDUFS2	HMGB1	RAB1B	DTX2	MECOM	NA	ZSCAN2	PVRL3	TAX1BP3	NA	ZNF600	NA	SEMA4B	NA	NA	SMARCA2	CEP57	NA	STK11IP	EHD3	GMNN	TLE1	BCLAF1
HRK	PTPLA	PPT1	LMBRD1	NA	BTRC	YPEL2	TYR	NA	NA	HLA-DMB	NUFIP2	TMX4	CYP2S1	ILDR2	NA	FAM3A	DNER	SLC39A13	NA	RASSF1	NA	LONP2	NA	NA	GRK5	SESN2	NA	RPS20	MXD3	CEP152	LSM6	KNTC1
MDH1	ITPK1	NUP50	SMARCB1	NA	MC1R	MEF2C	DAK	NA	NA	CPN1	LAPTM4A	KIAA0020	PPP1R14B	RNF10	NA	SIX1	MLPH	DYNLL1	NA	ATP2B1	NA	SPATS2	NA	NA	CBLL1	DAAM1	NA	CRBN	LOXL3	GSK3A	CBL	POLE3
CRYAB	SH3BP4	MTUS1	AGPAT3	NA	TYSND1	ACTR3	CFDP1	NA	NA	ROBO1	DDX19B	ARL13B	BOK	ADAMTSL1	NA	BIRC3	NRG1	PHACTR2	NA	IGF2BP1	NA	TFG	NA	NA	GCLM	AARS	NA	PCDH10	ACVR2B	PVRL3	C4orf21	HNRNPR
PRDX1	OAZ2	WDFY1	SIPA1L2	NA	SH3TC1	WNK2	RNMT	NA	NA	ITM2C	2022-09-10	UBE2L6	MYEOV	GULP1	NA	ZIC2	DGCR2	RBBP8	NA	ITPR3	NA	CEP57L1	NA	NA	NME1-NME2	TRAP1	NA	SOX11	HLA-DMA	ZFYVE19	CKAP2	RACGAP1
COX17	RHOT1	ZNF267	MAPT	NA	CHAC1	LRRC4	ZHX1	NA	NA	GCHFR	SCOC	AHNAK	TAX1BP3	COL12A1	NA	EVI2A	PRKCA	MAPRE2	NA	FADS1	NA	DPH5	NA	NA	PDGFRB	RANGAP1	NA	HIVEP3	HIPK2	PRKCA	MICAL3	NIPBL
NEAT1	FAM63B	RAP2B	MAP2K6	NA	ACAD9	KLF6	ZNF503	NA	NA	GDPD1	ANKRD10	PTPRH	RBBP8	ABLIM1	NA	OTUD4	SPOCD1	BFSP1	NA	ARL4A	NA	CCDC84	NA	NA	C5	C1orf27	NA	SMARCA2	WDR18	GGA2	SPC25	ZNF24
TSHZ2	RASGRF1	PDIA5	FURIN	NA	VPS18	PDE9A	CAPN3	NA	NA	H1F0	DCBLD2	SH3PXD2A	HTATSF1	PTPN12	NA	POC1A	VPS4A	VASP	NA	C15orf52	NA	SCAPER	NA	NA	CASP1	INTS6	NA	CLDND2	GABRA3	MMS22L	BANP	KDM5A
CDC42SE1	HYOU1	KCTD20	PPP1R3B	NA	PPFIBP2	KCNQ1OT1	SOX4	NA	NA	PCDH1	CD36	TRAF7	TFPI	CNKSR3	NA	CRAT	LMNB2	SFTA1P	NA	BBS7	NA	TMEM158	NA	NA	KALRN	H3F3B	NA	ALKBH8	RNF44	GSTCD	FTSJ1	SUV39H2
GSN	RAB35	NDUFV3	LPCAT2	NA	ROBO2	ZNF184	NAPG	NA	NA	DUSP6	C6orf203	PACSIN3	KANK2	TRAF3	NA	C1S	SLFN12	ADM	NA	EMP2	NA	MYD88	NA	NA	HOXA5	UBL7	NA	S100A13	HAPLN1	EED	RRM1	LSM12
SRBD1	ZNF24	H2AFJ	MEGF9	NA	NCALD	NUDT3	CD36	NA	NA	SERPINE2	SOS2	OAS1	ANKRD13A	TCF12	NA	GAS6	F2RL1	IMPDH1	NA	DNM1	NA	CBFB	NA	NA	FAM122B	TMEM170A	NA	REEP6	POLR1E	MFF	KLHL29	WDR6
IFNGR2	GPR19	ATP6V1B2	NR6A1	NA	LRP4	ZCCHC14	LMF1	NA	NA	SOX5	ALG14	HAUS4	ATXN1	ANTXR2	NA	C1QTNF1	GAS2L1	TXNL4B	NA	STARD13	NA	TMSB15A	NA	NA	PTPN23	TMEM79	NA	ATP5G2	PBX1	BCL2	SRSF2	CCDC18
ATM	MBD5	CHM	RRBP1	NA	CABLES1	IVNS1ABP	SUPT5H	NA	NA	PLEC	RASEF	PPFIBP1	CTNND1	RUNX1	NA	PRCP	TOMM34	RNF11	NA	ADI1	NA	GNAQ	NA	NA	FBXO34	IRS2	NA	NR4A2	KLHL9	ARL13B	DTL	FUBP1
FAM69C	2022-09-03	DMKN	CXXC5	NA	PDZD4	TRAF4	MYO10	NA	NA	NFATC2	DBF4	PPCDC	PITRM1	MID1	NA	NRP1	IRS1	JDP2	NA	RACGAP1	NA	MICAL3	NA	NA	ARL17B	SLC9A3R2	NA	IL24	SNAI1	TPBG	PDS5A	ASH1L
TFF2	RBM38	COX6B1	CHKA	NA	ANXA11	TNRC6C	MYO16	NA	NA	RAB13	CHL1	IGFBP2	ADM	ZNF540	NA	CSF1	TPBG	INO80	NA	PSMD3	NA	THBS2	NA	NA	CLASP1	IFT74	NA	SLITRK4	NTM	MRPL41	BRPF3	HNRNPUL2
CD9	ANKRD52	DNASE2	MAP3K1	NA	LONP1	PRDX2	GRSF1	NA	NA	PCDH9	UBA3	NUB1	CD47	MYPN	NA	ZC3HAV1	AGTPBP1	PGS1	NA	MPP4	NA	TSC22D4	NA	NA	PAPD7	UBR1	NA	TFAP2B	FRMPD4	ADCY3	ETV5	BCKDK
USP53	CCDC6	LGMN	C18orf56	NA	FAHD1	GAS7	FAM69B	NA	NA	HEXIM2	TSNAX	KAT5	ASXL1	FRMD6	NA	SDC4	AHR	LEPREL1	NA	EFHC1	NA	SRSF2	NA	NA	PURA	CENPE	NA	PDGFRB	FAM78A	SH2B1	TTPAL	CREBBP
LYPLA2	CTSB	SDCBP	BATF	NA	SLK	PHF20L1	LINS	NA	NA	RARG	ATM	FSD1	CLDN1	DGKZ	NA	SIAH1	TRAM2	EPHB2	NA	LIF	NA	GNB5	NA	NA	RUNX2	ARL4D	NA	RCAN1	COL19A1	TERF2	GSK3A	COQ5
SCARB1	CYHR1	DGKI	ICK	NA	ANKRD6	CANX	SHPRH	NA	NA	WWTR1	PRNP	STK10	ELK3	VEGFC	NA	ENG	TLK1	ACTG1	NA	INO80D	NA	C11orf1	NA	NA	CDC42EP4	IARS	NA	SLMO2	USP11	BCL7A	AGAP1	SMCHD1
QPCT	C1orf198	SLC16A6	MYLIP	NA	TMEM104	HLX	TRIM27	NA	NA	SFRP1	STAG3	GRAMD1B	FAM111B	PHC2	NA	LOXL2	ZNF384	LACTB	NA	STK40	NA	IRGQ	NA	NA	TSLP	CD163L1	NA	AIF1L	SLC9A3R2	TCF19	ING1	POP7
PRR4	CACNA1H	DIP2B	CBFB	NA	LRRC8A	DCAF8	LRPPRC	NA	NA	DCAF8	RPL26	RAD23A	TTLL5	SPHK1	NA	CYP20A1	DOPEY2	CCDC148	NA	KIAA0586	NA	ZNF93	NA	NA	SLC46A3	PMAIP1	NA	KIF5C	IFT74	CD83	CHAC2	TEX10
EHBP1	CREBBP	RREB1	DPP3	NA	IGSF8	GNAL	USP53	NA	NA	ACTN4	POMP	PPP5C	LEPREL1	SLC4A7	NA	SYCP2	OPN3	RANBP9	NA	CBX6	NA	MEST	NA	NA	LMCD1	RHOT2	NA	ITGA10	PRKCZ	TRPC1	CEBPB	SRRT
RAB17	BVES	HSPA9	DAB2	NA	TCFL5	FGFR1	SCARB1	NA	NA	CLN5	KIF6	SHQ1	EPHB2	SUN2	NA	SERPINE1	GABRE	ACSL4	NA	ASH1L	NA	PDS5A	NA	NA	ARHGAP24	RALGPS2	NA	CDK18	ABCA10	GCH1	HMGA1	TXNDC12
RPL26	TUBA1A	ATP6V1E2	TBCA	NA	SLC25A39	CAND1	UTP23	NA	NA	GNAS	AIFM2	MINPP1	CPNE7	RNF138	NA	SNRPB	FOXN2	FAM50A	NA	TTC21B	NA	BRPF3	NA	NA	SPRED2	MFAP2	NA	CBWD1	GDNF	C21orf2	TTK	NUF2
PRKAR2B	MEMO1	IQGAP1	CBL	NA	STK39	GNAS	SLC7A2	NA	NA	SCUBE3	UBL3	MEOX2	PDLIM5	CTGF	NA	BCL3	NOTCH2	YIF1B	NA	NUAK1	NA	ZNF654	NA	NA	LBH	YARS	NA	ANKH	LBX2	E2F7	NCAPG	RCC1
DDIT4	FDFT1	FOS	CACNA1A	NA	MCF2L	RIPK4	OSTC	NA	NA	SLC6A6	ATP6V1H	RPL18A	WLS	FOXP4	NA	CLIC2	GCH1	NUP214	NA	S100A3	NA	CEP152	NA	NA	BCO2	CTDNEP1	NA	ERBB2	HLA-DPB1	PPP4R1	NUSAP1	CALM2
SERINC5	ZNF362	C14orf1	SLC1A4	NA	DGCR8	BDH2	ERP29	NA	NA	VWA1	ALDH1A1	KLF5	E2F8	ORC2	NA	DNAJC10	CPA4	GNAI2	NA	NEDD4L	NA	F12	NA	NA	SLC25A44	SPRY4	NA	TAGLN3	PCDH17	UPF1	TMX4	B9D2
IL12RB2	DNMT3A	SNX30	TRPM1	NA	BRI3BP	CBFA2T2	INPP4B	NA	NA	FN1	DPP8	RPL3	MAST2	SDC1	NA	RDH10	TRMT2B	FBXO8	NA	ERCC1	NA	ETNK1	NA	NA	ZNF318	HAX1	NA	KIAA1377	ZNF143	MMP3	SNX16	STAT1
HNRNPF	SMCHD1	FAM69A	HK2	NA	MXRA7	FN1	SLC5A6	NA	NA	ATP1A1	AMOTL1	ELMO1	DOCK2	CLU	NA	COL4A5	SPTLC3	CAMK1	NA	CREBBP	NA	CAPN7	NA	NA	ARL4C	TAF15	NA	HTRA1	SPRY4	HAUS1	ARL13B	PTTG1
CYB5R1	PIK3CD	ISG20	SCARB2	NA	CLDN14	ATP1A1	NLN	NA	NA	TPT1	FLOT1	SNCG	GOLM1	NR5A2	NA	MSRB3	ARHGAP10	FAM129A	NA	KRT8	NA	TBC1D9	NA	NA	HECW2	TRIM16L	NA	TRPM3	VGF	CHD7	WDFY2	HNRNPD
ERBB3	ACAN	PC	GRN	NA	HIP1R	SGK1	HNRNPF	NA	NA	DIXDC1	HPS5	ARHGAP5	DPYSL2	PRSS23	NA	GDA	MMP1	ASCC3	NA	REXO1	NA	UNC45A	NA	NA	ANKS1B	BTG1	NA	ZMYM2	SOBP	BCR	MFN2	U2AF2
CYP27A1	ZC3H12C	FAH	MGAT4A	NA	MICAL1	EPS15	GTPBP4	NA	NA	SGK1	FCRLA	CIRH1A	NR2F1	SGMS2	NA	TMEM156	UPF1	EPHA2	NA	2022-03-03	NA	CASK	NA	NA	FAM167A	ARHGEF2	NA	MAF	PMP22	FAHD2A	HP1BP3	HN1L
EHD3	ACAA2	MRPL40	CLYBL	NA	SDF2L1	LRP5	HOXC9	NA	NA	SOX10	BOLA1	SNAPC2	FAM129A	HIPK2	NA	SOX9	UBE2QL1	SAMD12	NA	SMCHD1	NA	MAD2L2	NA	NA	DFNA5	SLC1A5	NA	TLE4	PDE4A	MCM4	KIF14	ZNF706
RNASEL	DAG1	PKMYT1	TMEM219	NA	MYO1D	CHN2	TDG	NA	NA	MAP1A	ASB7	TBRG1	EPHA2	RRM2B	NA	JPH2	SMURF2	ZC3H7A	NA	GPR1	NA	IL11RA	NA	NA	LYPD6	C1orf51	NA	PITPNC1	ANXA1	KIAA1731	OPA3	FSCN1
CDK5R1	CTSF	SDF2	ANGPTL2	NA	AFF3	AP2B1	MRPS5	NA	NA	FRMD4A	MEX3C	CIAPIN1	SAMD12	F3	NA	TNPO1	MAGEA10	PIAS3	NA	ACOT9	NA	MTHFD2L	NA	NA	P4HA2	TARS	NA	YPEL2	FRMD3	LRP12	TRAF7	CBR3
LOXL3	ZBTB4	RIT1	NEDD9	NA	MMS19	RASGEF1A	TDRD12	NA	NA	KLF9	TMEM101	FOSB	KLF16	PRICKLE1	NA	LPIN2	PABPN1	PPAP2A	NA	TINAGL1	NA	TMX4	NA	NA	TMCC1	MTHFD2	NA	CHRDL1	CDH13	POLH	ADCY3	BRD7
C11orf24	GNA13	DGCR6	NAPRT1	NA	CHPT1	CCDC23	QTRTD1	NA	NA	PCSK2	KIF3C	RPL23A	MAPKAP1	WNT5B	NA	SYDE1	SPEG	CAMK2D	NA	HIST1H2AG	NA	A2M	NA	NA	LRRC7	PRKAB2	NA	NID1	WDR54	LRRC1	PPCDC	MARK2
AMOTL1	RERE	DSCR3	SIK3	NA	UGCG	LRFN4	TOMM40L	NA	NA	TNRC6B	TMF1	POM121C	PPAP2A	LPAR1	NA	STAM2	SLC39A4	CDC25C	NA	DAG1	NA	ANXA3	NA	NA	GBP3	ETV4	NA	ACACA	BTG1	NBL1	VCP	WDR77
RNF125	ADARB1	RANBP10	ZNF222	NA	GPR137B	HDAC4	ANKRD27	NA	NA	SASH1	DAAM1	TYW1	ULK1	SERBP1	NA	NFKBIA	CITED2	SPTAN1	NA	RCC1	NA	ATL2	NA	NA	ATG16L1	PDS5B	NA	CKB	HDAC5	CENPB	EIF2AK2	ATF2
SHROOM2	SEC16A	DGCR6L	CASK	NA	LRRC4	FNIP2	F3	NA	NA	RNF24	IFT52	PYCR2	NUP153	JUN	NA	MAP3K9	UNC119B	PRDM4	NA	CALM2	NA	HES1	NA	NA	NDFIP1	UBXN2B	NA	FZD2	FAM72B	CCNF	XPO6	DYNLL1
MALAT1	IRX6	TSPAN6	ATP10B	NA	NDNL2	FEZ1	SEPHS2	NA	NA	CD70	MITF	ZNF697	LRRC17	DPYSL3	NA	PSD3	AGRN	MYBL2	NA	INTS12	NA	MFF	NA	NA	HLX	EEF1A1	NA	PART1	STOML1	DLG5	FMR1	TTI1
HPS5	LSM14B	ST6GALNAC2	IGSF3	NA	SAMD8	CELF2	RPS6KC1	NA	NA	FLRT3	SLC33A1	RYBP	E2F1	RANGAP1	NA	MAP3K5	BCR	PPIG	NA	CHD1L	NA	SLFN12	NA	NA	ZNRF1	CHAC1	NA	N4BP2	USP24	CNNM3	MPP6	GSPT1
FCRLA	FAM102A	TLE6	A2M	NA	DFNA5	LRRC8B	MITF	NA	NA	TPM2	TRIM33	BID	PLCB3	ADAM12	NA	C8orf48	RPS6KA4	HOXA3	NA	FUT8	NA	KLHL36	NA	NA	LIPT2	SYMPK	NA	PAN2	HOXB3	ALMS1	MKL2	LIG1
DAAM1	MAPK1	KCTD7	C1orf61	NA	LSS	FAM53B	COX6C	NA	NA	NRP2	C1orf27	ADD3	PTPRB	IPO4	NA	TAP1	TNFRSF21	NR3C1	NA	B9D2	NA	BCHE	NA	NA	CNTNAP1	CASC5	NA	POC5	HOXB13	IFNAR2	KIAA1731	SUZ12
HAPLN1	SBF1	CUX1	ALX1	NA	SIGIRR	RAB1A	QDPR	NA	NA	C1orf21	RNF14	FCGR2B	MGAT5B	MEIS2	NA	PDGFB	TBX3	YY1	NA	SSBP2	NA	ARL13B	NA	NA	APOL2	C19orf48	NA	PRKAA1	AKNAD1	CYB5A	KBTBD2	FAM72A
CSPG4	ZNF706	NOV	TSPAN7	NA	MYH14	CDYL	ULK4	NA	NA	TULP4	TSC22D1	SCYL1	HOXA3	DENND1A	NA	G0S2	DGCR14	CDK6	NA	WEE1	NA	WDFY2	NA	NA	BET1L	WBP2	NA	NLGN2	ACTR6	KCTD3	ILDR2	EGLN2
MITF	SIRPA	RNF130	MAPK10	NA	C19orf12	BCAN	SORT1	NA	NA	ARAP3	ENOX2	ANKRD10	NR3C1	RARB	NA	MGMT	MAP3K4	SNAP25	NA	COL4A2	NA	ATF7	NA	NA	FRY	ZC3H11A	NA	TM2D3	IL13RA2	PASK	PAK4	NUP107
FNBP1L	BAZ2B	SHC4	MED14	NA	CDC16	MGST3	RAB5B	NA	NA	DHRS3	INTS6	DCBLD2	FAF1	NEK6	NA	ZC3H18	ESYT2	SOX12	NA	UBASH3B	NA	C21orf59	NA	NA	NUP88	ATIC	NA	AKAP10	RSPO1	C17orf70	CENPK	SMTN
QDPR	SYTL2	PPP1R14C	CRABP1	NA	NHSL1	EFHD1	ATAD3B	NA	NA	SEL1L	PPIL4	BTN3A2	CDK6	ECE1	NA	DALRD3	RNF10	FURIN	NA	DTX2	NA	UBE2L6	NA	NA	ZNF432	USP3	NA	HLA-DMB	ETV4	ZDHHC2	C14orf142	DNTTIP2
ULK4	SEMA6D	GPRC5B	NDRG2	NA	ATP6V0D2	ARID5B	SEC11C	NA	NA	CYTL1	QDPR	TRMT112	SNAP25	ASAP2	NA	IL6ST	AMPD2	DDX60	NA	YWHAG	NA	COQ10B	NA	NA	DSE	EXOC6	NA	SEZ6L2	FAM155A	RECQL	DMWD	MKI67
KBTBD3	EXTL3	PPA1	RRAGC	NA	SLC25A28	RALGDS	CNOT6	NA	NA	DLX5	PCDH7	COX17	SOX12	IER3	NA	ENC1	TBC1D23	CHUK	NA	IGF2BP2	NA	NFE2L2	NA	NA	TNFRSF10C	WBP4	NA	S100A1	SNTB2	B3GNT9	POM121C	CLSPN
SORT1	YTHDF2	ST7	LAMA1	NA	RRAGD	ADRB2	PAEP	NA	NA	LRRC28	ABHD2	TSHZ2	FN3KRP	AMMECR1	NA	SAMD9	AAK1	THOC1	NA	NGEF	NA	HRH2	NA	NA	LYPD6B	SARS	NA	FAM173A	KIAA0040	SYNC	CNNM3	TM4SF1
POGZ	CHCHD10	POPDC3	MYC	NA	HLX	SHF	ZNF593	NA	NA	DSTN	BAMBI	EFNB3	MIDN	BAG3	NA	SLC25A38	COL12A1	PARP6	NA	PPP1R14B	NA	OAS1	NA	NA	LDLRAP1	QKI	NA	TUBE1	MYH15	SLCO3A1	CYB5A	DZIP1L
LDHB	OSBPL9	FBXO32	VPS37B	NA	PCNXL3	SIAH1	MVD	NA	NA	CDC42BPA	ACOT7	EFNA1	CSNK1D	NET1	NA	RASGRF2	ZDHHC2	DRAM1	NA	BLVRA	NA	PPCDC	NA	NA	SRP54	RCAN1	NA	CCDC149	ADORA1	POU4F1	MAP1S	VASP
RAB5B	PDE4B	PHTF2	GPM6A	NA	HSD17B1	TUBB2A	MRPS9	NA	NA	SPRY2	HIST1H1A	RUVBL1	OSBPL6	RPL17	NA	SSBP1	CTNNBL1	MIDN	NA	IKBKB	NA	FOXN2	NA	NA	NRGN	BICD1	NA	SOX5	PCDH10	AEBP2	ATXN2L	ZCCHC11
BAMBI	KIF13A	ATMIN	UBE2QL1	NA	SLC6A15	SORBS1	TXNL4A	NA	NA	POU3F2	TSPAN14	ANKRD54	HEG1	PWWP2A	NA	RBM43	CDK15	ACO1	NA	MYEOV	NA	TRAPPC6A	NA	NA	GPR85	ELF1	NA	AEBP1	SMOC1	DCLRE1B	UBR4	C16orf80
ACOT7	GRINA	BTG3	CHD7	NA	MTRNR2L10	ZNF451	POR	NA	NA	CD109	NUFIP1	ATM	FERMT2	PRR13	NA	TCEAL1	PGRMC2	NAPEPLD	NA	TMEM136	NA	PPP4R1	NA	NA	USP12	HN1	NA	NFATC2	HOXA4	RUNX1	HMGB1	RASSF8
UBL7	TAF3	KLHL24	C5orf51	NA	NFKBIZ	FGF9	UCK1	NA	NA	SPRY1	LSAMP	TFF2	TMEM158	EXT1	NA	HERPUD2	ZNF175	ASPHD1	NA	FSCN1	NA	MAN1A2	NA	NA	B3GNT2	AHCTF1	NA	PCDH9	TGFA	MAGT1	DDX19B	CLDN1
COL19A1	C16orf87	C10orf11	MMP14	NA	GNS	CCNG1	SMG1	NA	NA	MCC	TMED3	PRR4	MYD88	ASL	NA	SP140L	PTHLH	TBP	NA	CBR3	NA	EIF2AK2	NA	NA	MSC	CCNA2	NA	NHSL1	EYS	TRIM26	RFWD2	AFTPH
USP11	TMEM229B	SLC35B4	POTEC	NA	NAV2	GLUL	PDK4	NA	NA	RHOJ	ARPC1B	KDELR3	TPM4	SEC24B	NA	ITM2B	NACC2	PTCH1	NA	IGFBP6	NA	AP1S3	NA	NA	SEC23B	TRIM16	NA	WWTR1	FERMT1	CTGF	2022-09-10	MT1A
IMPA2	RASSF8	WDSUB1	DBI	NA	DHCR7	KIAA0195	PPP1CA	NA	NA	POLR2A	SLC39A8	EHBP1	ADAMTS1	MYLK	NA	PPP3CA	MID1	CSNK1A1	NA	BRD7	NA	SP110	NA	NA	C22orf46	NDE1	NA	GAS7	PTPN3	USP37	UBE2I	ANKRD32
IRS2	NUDT4	PTPLA	CNTN1	NA	SLC7A11	DLX5	HMGCR	NA	NA	SV2A	GORASP2	RAB17	NLRC5	BLCAP	NA	NFKB2	RIPK2	UBAP1	NA	MARK2	NA	RPRD1A	NA	NA	GRK6	KRT80	NA	RPL41	SOX11	SF1	ZNF574	POU2F1
ZKSCAN1	LDB1	TFIP11	ITPKB	NA	GHDC	ZEB2	VAC14	NA	NA	PREX1	FAM118B	DLL3	RAB3B	CD163L1	NA	TRAF2	DYNLL2	CEP57L1	NA	AKAP12	NA	TRIOBP	NA	NA	CPNE2	ZNF160	NA	SHISA2	HIVEP3	YWHAB	KIF11	FAM111B
SREBF2	KCNIP2	IGF1	RPRD1A	NA	IQCE	TCF3	FAM126A	NA	NA	SFT2D2	SEPW1	PPT2	FOXA1	RBFOX2	NA	VIT	MYPN	SS18	NA	ATF2	NA	RPL9	NA	NA	PDPK1	AZIN1	NA	AIM2	SMARCA2	FOXP4	FANCL	SBNO1
UXT	KLF13	ITPK1	C11orf80	NA	AP1B1	CTBP2	DDX10	NA	NA	CPT1A	SLCO5A1	RPL26	DENND3	RPA3	NA	BOD1	TBC1D2B	TPM4	NA	RBBP8	NA	RHOQ	NA	NA	EBAG9	TSLP	NA	ZBTB44	RPL37	NLN	TRAF3	ACTG1
LSAMP	RNF11	G3BP1	EIF4ENIF1	NA	FAM76A	SEMA5A	AKAP8L	NA	NA	PLP1	BCL10	TBL1X	CMPK1	RC3H2	NA	WNT5A	DGKZ	RNF26	NA	NID2	NA	CLCN3	NA	NA	PRSS12	PITPNC1	NA	WWP2	RPS27	SDC1	ARHGAP33	NME1
HMGCR	MORF4L1	NT5DC1	RAB32	NA	PRKCH	TRIB2	SCO2	NA	NA	AKT3	CYBRD1	DDIT4	DST	UBE2Z	NA	BCAR3	VEGFC	RAB3B	NA	KRT18	NA	ATP6AP2	NA	NA	PLCB1	NCOA7	NA	HIP1	C10orf25	THAP7	DBF4	RBM28
HERC1	PLEKHA5	GDF15	DGCR14	NA	TBRG4	GFOD2	AGPAT5	NA	NA	PTPRZ1	SLC17A5	EAPP	CYLD	MYO1B	NA	FAM120AOS	SPHK1	FOXA1	NA	FAM72A	NA	UBE2A	NA	NA	PCGF5	C9orf3	NA	CDK10	ATP5G2	DCTPP1	CDKN2D	HNRNPA1
PRKCZ	BHLHE41	MESDC2	RHOQ	NA	WDR90	CHMP1B	PREPL	NA	NA	TIMP3	C3orf14	NME2	RAB30	ANXA1	NA	ZNF808	PARP2	PPP2R1A	NA	NUP107	NA	FAT1	NA	NA	GUCY1A2	LBH	NA	FRY	PDE1C	NR5A2	DGKZ	SOX2
MPZ	FAM45A	UBB	CLCN3	NA	TDRD7	GSTM4	CTSA	NA	NA	YIPF4	TBCB	KIF6	VCL	AK3	NA	DCBLD1	SLC4A7	TET2	NA	TFPI	NA	WRNIP1	NA	NA	C9orf84	CSNK2A1	NA	GNAS	CAPS	HELLS	SRBD1	MCTP1
ABCA10	PITPNM1	TCF25	SLAMF7	NA	IGF2R	SPTBN1	ZMPSTE24	NA	NA	BCL9	WASL	ERBB3	TMEM30A	BASP1	NA	LAMB2	PRKAG2	ELOVL6	NA	SMTN	NA	TYW1	NA	NA	IFI30	SLTM	NA	PCBP4	NR4A2	CCBL1	NAA50	NBN
CSGALNACT1	OTUD1	FXYD6	GAS1	NA	FSD1L	PAQR8	PFDN4	NA	NA	ZMYND8	TMEM204	LEMD1	MICALL2	ZNF397	NA	PLAU	STX1A	EPHX1	NA	KANK2	NA	ABHD14A	NA	NA	HOXB6	ITIH5	NA	DIXDC1	ARHGEF9	DOCK5	PHC2	GTF2A1
HLA-DPB1	MOB2	B3GAT1	MCF2	NA	PPARGC1B	CDK17	LPIN1	NA	NA	FZD7	HLTF	EHD3	CEP152	USP24	NA	SQRDL	ORC2	SLC16A3	NA	CLSPN	NA	CYB5A	NA	NA	U2AF1L4	PELP1	NA	SOX10	SLITRK4	MBD3	MAP7D2	C19orf40
ATP5J	AGFG1	FAM63B	TYR	NA	TBC1D14	KDM2A	B4GALT5	NA	NA	PDGFB	HMG20B	SPATA20	CLIP1	SLC4A3	NA	STEAP3	SDC1	THBS2	NA	SPAG1	NA	COL1A2	NA	NA	BEND6	LYPLA1	NA	ARHGAP12	TFAP2B	GPD2	CASP7	IFT46
GLDC	TUG1	RASGRF1	HERC5	NA	RDH13	TYRP1	ARMCX4	NA	NA	EGLN1	GPR180	RABEP1	ELL2	RAI14	NA	DYNLT1	NAV1	TNIP2	NA	TM4SF1	NA	UBR4	NA	NA	TMEM185A	ZRANB3	NA	PDE3A	R3HDM2	ATP5E	CDC20	FBXO8
TP53	SOX13	ALDH2	FZD3	NA	LMLN	MAP4K3	PANX1	NA	NA	EDEM2	SQSTM1	IBTK	PVRL3	TTBK2	NA	TAF2	CTDSP1	PTS	NA	VASP	NA	GULP1	NA	NA	GEM	PAFAH1B1	NA	FGFR4	KIF5C	CASP2	H2AFX	RFC3
CUTC	ZCWPW1	TRIM2	ZHX1	NA	PLXNC1	FKBP5	RAB3C	NA	NA	ARHGEF40	ZNF274	FBXO4	ZNF770	MORF4L2	NA	NRIP1	CAP2	DST	NA	ANKRD13A	NA	RECQL	NA	NA	TMEM19	CHD6	NA	S100A16	CBWD1	JUN	BUB1	ILF2
SPRY4	CSGALNACT2	KRTAP19-1	CNNM3	NA	SNAPC4	PPDPF	BIK	NA	NA	ZBTB37	APEH	POLR2C	AGAP1	SH3GLB2	NA	JAG1	DSEL	CAB39	NA	ZCCHC11	NA	SCOC	NA	NA	CDIPT	CS	NA	RPS24	ANKH	ATAD5	PTBP1	LYRM1
ERI3	KLF16	ZNF24	ABCA5	NA	RAB6B	RMND5A	CLCN6	NA	NA	PMP2	TAF1B	PGLS	BCAT1	GALNT7	NA	SMOX	JAK1	CYLD	NA	MIPOL1	NA	MYO1C	NA	NA	JPH2	KIFC1	NA	MYO1E	LRP8	AZI1	CDC7	MRPL24
VGF	GREB1	GPR19	ZNF503	NA	FAM168B	TLE3	SQSTM1	NA	NA	NLGN1	PCMT1	CBX5	DNER	MED6	NA	MYCT1	ZMIZ1	WTAP	NA	SFTA1P	NA	BTN3A2	NA	NA	IRF7	POC5	NA	ZC4H2	TAGLN3	TREX1	SF1	PRPF19
SLCO5A1	SLC25A16	ZMAT5	KANK1	NA	SLC4A2	SH3YL1	PCMT1	NA	NA	ERF	CLEC2B	SFT2D1	CEBPB	TES	NA	PSG5	DAP	RRM1	NA	LAMC2	NA	CRYAB	NA	NA	DGKQ	ZDHHC4	NA	CTNNBIP1	KIAA1377	FGD6	FOXP4	KIF5B
SOBP	MXD4	GLA	LRP3	NA	CTSD	THSD7A	SLC1A5	NA	NA	OTUD7B	FKBP14	TMEM101	MLPH	COL13A1	NA	AGPAT4	AKT1	CTDSPL	NA	N4BP1	NA	SLCO3A1	NA	NA	CDS2	STOM	NA	FEZ1	GLIS3	MAMLD1	MND1	CCHCR1
PMP22	SMARCB1	PIGP	HSPB8	NA	SLC25A25	NR4A1	TRAPPC2L	NA	NA	SPARC	C1orf51	CEP57	NRG1	DOCK9	NA	DYRK1B	TBC1D2	THUMPD1	NA	VPS72	NA	SH3GLB1	NA	NA	MUS81	STAT3	NA	ZNF32	SYNE1	DHX35	SDC1	RPS27A
TMTC2	ARID3A	COLEC11	ID3	NA	WDR81	ATP5G3	SLC2A8	NA	NA	CTHRC1	LITAF	TMF1	GIT2	ZC3H7B	NA	DPF3	ARRDC1	C11orf1	NA	ASXL1	NA	USP16	NA	NA	CHPF2	PYCR1	NA	LYZ	ADORA2B	LIN52	XPO1	CDC25C
DHCR24	GNG5	2022-09-03	CAPN3	NA	SLC11A2	ID2	MC1R	NA	NA	GPC6	LYST	C12orf73	PRKCA	ZDHHC9	NA	LIFR	F3	IRGQ	NA	ZFAND2A	NA	ARHGAP33	NA	NA	TRIM24	SNHG7	NA	ABCA2	NR2F6	HIST1H1A	HELLS	RRP9
CNPY2	ACOX1	OPA1	SOX4	NA	STXBP6	PDE4DIP	RPS6KB2	NA	NA	PRRX1	ST8SIA1	HAPLN1	SPOCD1	SCN2A	NA	ZNF569	LPAR1	DTL	NA	ELK3	NA	PRRG4	NA	NA	ELFN2	BCL2L13	NA	NFKB1	TRPM3	NEK6	MXD3	MYBL2
HMG20B	NUP153	SNHG9	DUSP22	NA	CHST9	MARCKSL1	AIMP2	NA	NA	FMN1	HIGD1A	PYROXD2	SLC12A8	TSHZ3	NA	NMI	JUN	HBS1L	NA	FAM111B	NA	TAPBP	NA	NA	PDE5A	ARFIP2	NA	CLDN4	ARG2	MOSPD1	METTL4	AASDHPPT
BIN3	TTYH3	CTSB	FCGR2B	NA	CLCN5	CPE	NXT1	NA	NA	HYAL2	ETV4	CSPG4	MAPKAPK2	METRNL	NA	SLC14A1	ARHGEF10	TMEM30A	NA	INO80	NA	RUNX1	NA	NA	KLHL18	SKA1	NA	UBE2F	ZMYM2	TMEM170A	MMD	CKS1B
HDAC5	GPI	C1orf198	CD36	NA	HES6	PLP1	RAN	NA	NA	CTTNBP2	CCL20	DHX35	ITGA3	TPK1	NA	APOL3	INPP5A	PFN1	NA	PGS1	NA	DBF4	NA	NA	CCDC136	TUBE1	NA	KAZALD1	QRFPR	FANCA	GPD2	CDC37L1
CNN3	AGPAT3	CACNA1H	SLCO3A1	NA	BFAR	PSD3	CHAC1	NA	NA	NPAS2	ZNF644	TRIM33	LMNB2	SEMA3D	NA	PDGFC	MAMLD1	MICALL2	NA	EPHB2	NA	GRSF1	NA	NA	JUP	CC2D2A	NA	RORB	MAF	ASAP1	CDV3	SGOL1
IL13RA2	SPTAN1	TUBA1A	TMCC2	NA	SLC27A4	DIP2C	INTS3	NA	NA	INPP5F	MFSD10	RPLP1	MFSD8	NPTX1	NA	NA	RANGAP1	ELL2	NA	CPNE7	NA	CDKN2D	NA	NA	FGF13	GPATCH1	NA	RPL7	TLE4	AMMECR1	AKT1	GAS2L3
CUEDC2	CITED1	FHIT	NEAT1	NA	ATP6V1G1	FGD4	TAX1BP1	NA	NA	PYGB	RNF168	ABHD2	OPHN1	FOXP1	NA	NA	ADAM12	MGEA5	NA	PDLIM5	NA	TRPV2	NA	NA	LSR	OCIAD2	NA	ANO1	PITPNC1	RANBP1	CBX5	MAT2B
LARGE	MAPT	DPP7	MYO10	NA	ZMYND11	OLFM1	KRT27	NA	NA	ALDH1A3	GALNT7	ACOT7	KIAA1324	TJP2	NA	NA	PPP1R14A	NRG1	NA	MCTP1	NA	CDADC1	NA	NA	TRIML2	C16orf13	NA	TMEM80	CHRDL1	DNA2	PPP2R5E	GABPB1
MTFMT	FOXJ2	ROPN1	MYO16	NA	SLC39A11	POGK	METTL9	NA	NA	ICA1	EPC1	UBL7	PXDN	VIPR1	NA	NA	ARF6	TTK	NA	UCK2	NA	SAMD9L	NA	NA	ZNF668	PSAT1	NA	DHRS3	NID1	ADCK2	YTHDC1	TBP
ST8SIA1	FBXO33	SPP1	MAGT1	NA	ENPP1	SH3BGRL	RTTN	NA	NA	CALM1	PNPLA8	YIPF6	B3GALT5	LGR4	NA	NA	ENOSF1	TIFA	NA	AGPAT9	NA	SPHK1	NA	NA	KLHL5	DDX6	NA	EXOSC5	FZD2	UCK1	ATAD5	ERI2
RBBP4	CBLB	FDFT1	CDC42SE1	NA	PAX3	PRPF4B	PLA2G15	NA	NA	PTOV1	S100A11	SSRP1	IRS1	DNAH5	NA	NA	EZR	MAD2L2	NA	E2F8	NA	ATM	NA	NA	ZFAND2B	NOB1	NA	LHX1	PART1	SNAP29	CEP57	PRPF38B
PRKAR1A	PPP1R3B	ARFGEF2	CHL1	NA	SEMA5A	PITX2	CDH1	NA	NA	FOXC1	ISYNA1	SLC17A9	NFIL3	SEMA3C	NA	NA	APOBEC3B	HIPK1	NA	ZSCAN18	NA	SRGN	NA	NA	MFSD6	SNHG8	NA	MAGEC2	PAN2	ICMT	ARHGEF10	CEP57L1
ETV4	TMEM57	COX7B	LINS	NA	PFKP	VLDLR	OGFR	NA	NA	TBX2	CLOCK	IER3	C21orf59	SLMAP	NA	NA	FAM126B	LANCL1	NA	NUP214	NA	CAMK2N1	NA	NA	MAP3K5	LARP1B	NA	RXRG	CBR4	MCM7	E2F3	CCDC84
CAMLG	CADPS	ATP6V1A	RHEBL1	NA	GALNT3	HOXA10	MMP17	NA	NA	RPS4X	KIFC3	NTM	TPBG	PTPRR	NA	NA	VAMP4	JOSD2	NA	SDCCAG8	NA	PLOD3	NA	NA	MYO6	RAB13	NA	SYT1	NLGN2	SFI1	VRK1	SS18
MC1R	DENND4B	ZNF362	STX7	NA	MET	RIMKLB	CYTH3	NA	NA	SH3KBP1	ST3GAL2	EIF2B2	PTPN2	PDE1C	NA	NA	NEK6	MTHFD2L	NA	DNAJB1	NA	KDELR3	NA	NA	ETS2	RPL13	NA	JMY	CPN1	PDE7A	HMGN1	COMMD4
BEX4	CYP7B1	C6orf48	ATM	NA	RELT	MGMT	NCALD	NA	NA	SRGAP2	ATP5O	FAM78A	AHR	MAP3K3	NA	NA	ASAP2	ITGA3	NA	GNAI2	NA	CDC7	NA	NA	FAM24B	HEXIM2	NA	DLK2	DENND4A	PMAIP1	HOOK3	COPS5
INTS3	PARP6	DNMT3A	FAM69C	NA	IL6R	WIPI1	PPFIA1	NA	NA	TNC	ZDHHC9	USP11	TNRC18	ID1	NA	NA	ASAP1	LMNB2	NA	CAMK1	NA	STAG3	NA	NA	BCL9L	SLC38A1	NA	LIMCH1	SEZ6L2	CAMK4	CLCC1	CDCA3
KIAA0040	MIDN	GLOD4	MAP7D2	NA	ATP10A	PSMA7	MLANA	NA	NA	NCKAP5	H6PD	PRKDC	ADCY3	CAPN1	NA	NA	IKBKG	ATL2	NA	FAM129A	NA	SF1	NA	NA	LEPR	PCGF1	NA	FIP1L1	EGFLAM	SLC29A1	TRAM1	RNF26
PTPRS	MEGF9	PIM3	TNS1	NA	FAM195A	MSI2	ANXA4	NA	NA	AFAP1L2	DNAJC28	IRS2	TRAM2	ARID5A	NA	NA	IL13RA1	RAPGEF6	NA	LYRM1	NA	YWHAB	NA	NA	NOTCH2NL	GARS	NA	RYR2	GCHFR	PPRC1	POGZ	PCF11
SESN3	PLEKHA1	PDE4D	CD9	NA	DLGAP1	C21orf91	LRRC14	NA	NA	MXI1	DNAJB9	ZKSCAN1	TLK1	JUND	NA	NA	TEX2	KIAA1324	NA	EPHA2	NA	VDR	NA	NA	RFX1	MDM4	NA	RNF214	H1F0	RC3H2	KDELC1	CBL
SCFD2	CABLES2	GRTP1	QPCT	NA	TYRP1	OTUD7B	RALYL	NA	NA	JARID2	WBP2	MDH2	FAM160B1	NTN4	NA	NA	GALNT2	PXDN	NA	SAMD12	NA	BST2	NA	NA	HPS3	BIRC3	NA	OAF	TGDS	PQLC1	WDR62	DCAF15
S100A4	RRBP1	THEM4	SLC7A2	NA	TNFAIP3	RADIL	HIC2	NA	NA	PTPRA	CALM3	MPDU1	GABRE	FAM129B	NA	NA	NET1	EXOC2	NA	KIAA1430	NA	SUMO2	NA	NA	KIAA1244	TACC2	NA	BCL3	CCDC149	LRRC20	ARL6IP6	MYO19
TGFA	FAM118A	FAM89A	PPT2	NA	PANK3	ZNF462	C20orf27	NA	NA	CADM1	ZC3H11A	SLC9A3R2	NOTCH2	ITGA2	NA	NA	GCNT2	IRS1	NA	NUP153	NA	KIF6	NA	NA	ZCCHC3	PCK2	NA	IGFBP4	MYH14	UBE2D4	CNOT6	CKAP2
IFT81	CXXC5	PIK3CD	TMEM51	NA	ADCY1	CAMKK2	FAHD1	NA	NA	SDHC	PLD3	TIMP1	CPA4	MAST4	NA	NA	SURF4	MFN2	NA	CDC25C	NA	UBL3	NA	NA	XPR1	CARS	NA	ATXN7L3B	PCDH1	IDE	HIST1H1A	HNRNPM
CYTH3	TYRO3	ACAA2	SERINC5	NA	MESDC1	CTHRC1	C2CD3	NA	NA	NA	SERINC1	DOC2A	PODXL	MAGI1	NA	NA	ADCK2	CMTM3	NA	PRDM4	NA	THAP7	NA	NA	STXBP2	SERTAD2	NA	ZNF232	DUSP6	GINS2	SETD8	DNAJC2
NCALD	LONP2	GYG2	POMP	NA	NAGLU	DAPK1	NAT8L	NA	NA	NA	PEX19	TMED3	TRHDE	AMOTL2	NA	NA	ENPP2	AGTPBP1	NA	MGAT5B	NA	COMMD10	NA	NA	COLEC10	TPT1	NA	PTRF	SERPINE2	SLC19A2	TMEM170A	SPC25
PPFIA1	MAP3K1	CTSF	INPP4B	NA	HDHD3	MBOAT2	FBXO11	NA	NA	NA	SMARCA2	PRKCZ	SPTLC3	CACNA1C	NA	NA	TPST2	AHR	NA	YY1	NA	SPATA20	NA	NA	SDK1	NFKBIZ	NA	SPRY2	FAM65B	NAT14	NCAPD3	SCAMP1
MLANA	GAB2	GNA13	IL12RB2	NA	TDRD3	DYNC1H1	GMPPA	NA	NA	NA	ATP6V1D	ZC3HC1	ARHGAP10	TMBIM1	NA	NA	SMG1	COQ10B	NA	FAM110A	NA	RTP4	NA	NA	ACBD4	EAF1	NA	HBP1	SOX5	CYBA	WBP11	PTS
TRAPPC4	MYLIP	B4GALT4	UBL3	NA	APOLD1	FYN	PIK3CB	NA	NA	NA	PMEPA1	LBX2	E2F7	AXL	NA	NA	PIP5K1C	OPA3	NA	FAF1	NA	BPHL	NA	NA	PPP2R2B	AP2B1	NA	CCDC85B	C16orf13	ARHGAP11A	BIRC2	ANPEP
RGS10	ANKRD16	SSR4	CYB5R1	NA	PDE5A	MYOZ2	TMEM104	NA	NA	NA	SNRNP27	CSGALNACT1	LAMA3	SCG2	NA	NA	SLC2A1	CHMP6	NA	CDK6	NA	MLH3	NA	NA	SLC35E3	ARHGAP12	NA	POU3F2	NOB1	RASSF7	SMAP1	WTAP
PEX11A	CBFB	RGS1	ERBB3	NA	ZBED4	CHST10	SUV420H1	NA	NA	NA	ANXA4	HLA-DPB1	PKP2	GBE1	NA	NA	SMAP1	TLK1	NA	TWF2	NA	FLOT1	NA	NA	NES	XPOT	NA	GSK3B	NFATC2	CEP135	PTDSS1	RRM1
SOX11	DAB2	AGPAT6	MUL1	NA	MAFG	CTNNB1	GNB4	NA	NA	NA	ADAM15	MFAP2	MMP1	STAT5B	NA	NA	SLC38A6	RNF7	NA	CYC1	NA	DDX58	NA	NA	MAP2K1	SLC7A11	NA	POLR3A	PCDH9	C16orf59	CNTROB	LRRFIP2
HIVEP3	TLE1	TRIP11	AGPAT2	NA	ZFYVE27	CCND1	ASAH1	NA	NA	NA	DLEU1	CAMK4	CA12	GLIS3	NA	NA	BEST3	DOPEY2	NA	MIDN	NA	PLEKHA4	NA	NA	RLIM	ZBED6	NA	SERTAD4	WWTR1	MAN2A2	RCOR1	C8orf76
RNF157	CPEB2	MIPEP	ALDH1A1	NA	ROR1	POLD4	RGS14	NA	NA	NA	PXK	C7orf55	PPP4R1	PRDM10	NA	NA	PPP1R13L	TOR2A	NA	STK33	NA	SLFN5	NA	NA	CTHRC1	HSPA14	NA	CYP27C1	GAS7	KLHL23	DNAJC21	GMNN
TULP3	BPTF	FAM21A	RNASEL	NA	UAP1L1	CDH3	ARMC6	NA	NA	NA	DCLRE1C	CLPX	SMURF2	RUNX2	NA	NA	EXT1	KAT5	NA	PER2	NA	CBX5	NA	NA	C10orf54	TNKS1BP1	NA	ZNF496	HLA-DRB1	AFG3L2	LHFP	CEP152
FXYD3	GLTSCR1	COL9A3	CDK5R1	NA	SLC15A4	HSP90AB1	RSU1	NA	NA	NA	REEP6	CDK11B	ADAMTS12	ODC1	NA	NA	RBM14	E2F7	NA	GABPB1	NA	PPP2R5E	NA	NA	CSRNP2	VAMP5	NA	SV2A	CUEDC1	ASF1B	H2AFV	SUPT6H
PTCH2	CYGB	C6orf211	WNK3	NA	KDM1A	LMBR1L	ACO2	NA	NA	NA	PARN	TP53	AVL9	CDC42EP4	NA	NA	MYLK	VPS37B	NA	OSBPL6	NA	DLX1	NA	NA	RBM43	CD70	NA	HOXA6	SHISA2	SPOPL	TIPRL	RPF1
FRMD4B	CACNA1A	ADARB1	CAMK1D	NA	VLDLR	TP53I11	RAB38	NA	NA	NA	PPCS	OTUB1	QSOX2	CCBE1	NA	NA	PDGFA	SFXN3	NA	CSNK1A1	NA	MEX3C	NA	NA	AHDC1	RNPS1	NA	PTN	AIM2	ERAP1	LRRC20	TTK
ATP5G2	SLC1A4	HEBP1	RTP4	NA	ATP6AP1	TFAP2A	KIN	NA	NA	NA	C20orf27	RPL37A	SPEG	RFFL	NA	NA	CD163L1	MMP1	NA	PIN4	NA	KIF3C	NA	NA	DYSF	SLC7A1	NA	CHSY1	ZBTB44	SUN1	TMEM123	UBE2D2
NR4A2	HK2	LUM	BPHL	NA	ATAD3A	OSBPL2	DDI2	NA	NA	NA	BAZ1B	CTDNEP1	CITED2	C12orf23	NA	NA	EVI2B	PPP4R1	NA	PSME4	NA	DAAM1	NA	NA	KIAA0355	RBM15B	NA	ZNF513	WWP2	ZNF92	RAPGEF2	NCAPG
RPS6KA5	PRR5L	IRX6	C11orf24	NA	GRB10	ZFAND5	LIMD2	NA	NA	NA	LRGUK	ETFB	UNC119B	LIN7C	NA	NA	ZNF426	IKBKAP	NA	TMEM158	NA	IFT52	NA	NA	BARD1	COL27A1	NA	HAGHL	TRNP1	CARD6	CENPP	MAD2L2
AP1S2	THBS2	FAM102A	WSB2	NA	GCC1	CPNE1	RAB11FIP4	NA	NA	NA	AP1S2	VGF	CARD10	FHL3	NA	NA	F2R	SMURF2	NA	SS18	NA	MMGT1	NA	NA	USP18	NOL10	NA	PAX9	PCGF1	MUC12	RPS6KA1	HIPK1
ARHGEF9	GRN	MAPK1	2022-09-01	NA	FRMD8	LYRM2	TCFL5	NA	NA	NA	DNAL4	SOBP	BCR	FUBP3	NA	NA	BMP1	ADAMTS12	NA	MGLL	NA	PRKRA	NA	NA	RSPH3	NUDT21	NA	ZMYND8	PRKAG1	INF2	S100PBP	TOP1
DUSP4	BANP	USP46	FCRLA	NA	WIPI1	VEPH1	ZSCAN12	NA	NA	NA	ARHGAP15	IDE	RPS6KA4	ARL4C	NA	NA	PMAIP1	ATG4A	NA	LSM6	NA	RNF14	NA	NA	DKK3	NKIRAS2	NA	ZNF670	HLA-DRB5	RBBP4	RALBP1	DPY30
CAMTA1	SNX3	LRRC23	CDKN2A	NA	SOCS2	SLC23A2	EPB41L3	NA	NA	NA	HDHD2	PMP22	THBS1	FADS2	NA	NA	SLC29A1	MAGEA10	NA	TPM4	NA	ARF6	NA	NA	ZNF169	SEC23B	NA	NOTCH2NL	RCL1	ASCC2	INSIG1	TUBD1
GRIK2	MGAT4A	BTN2A2	ATP5E	NA	PTP4A1	SWAP70	NR4A3	NA	NA	NA	KIN	TRIM16L	TNFRSF21	MFSD2A	NA	NA	RC3H2	PABPN1	NA	ADAMTS1	NA	HMGN1	NA	NA	PCTP	PHLDA3	NA	KIAA1217	FRY	PDS5B	C3orf14	ERAL1
TFAP2B	TSC22D4	ENOX1	EPB41L5	NA	VTI1B	CDKN1B	DUSP10	NA	NA	NA	ANKRD26	2022-09-06	TBX3	PLEKHA3	NA	NA	UBE2Z	FAM3C	NA	NLRC5	NA	INTS6	NA	NA	PLEKHA6	C22orf46	NA	HOXA10	GNAS	RNF168	DHCR24	SRPK1
ARHGAP15	KLHL29	ZNF706	SCML4	NA	OCA2	RAP1GAP	TCTN3	NA	NA	NA	C6orf52	MAP3K11	NCOA1	ABCC3	NA	NA	GLI2	DCTN4	NA	DENND3	NA	SLC38A10	NA	NA	ROS1	CRLS1	NA	SFMBT2	TSPAN13	TPRN	ARHGAP11A	LMNB2
ASAH1	SRSF2	SIRPA	ATG14	NA	CES1	TBX2	DNAJB11	NA	NA	NA	ELF1	NR1H3	RAB11FIP5	STAT3	NA	NA	CFLAR	CITED2	NA	C4orf21	NA	PCDH7	NA	NA	ZFAT	TSEN15	NA	CCNJL	SLC6A15	CCK	SENP1	SNX16
IGSF8	CRTC3	ANKHD1	SLC16A10	NA	RNLS	PRKD3	MCF2L	NA	NA	NA	FBXO3	BIN3	CDKN1A	CDH6	NA	NA	TRAK1	AGRN	NA	GNAQ	NA	ALCAM	NA	NA	IFIT3	CCDC122	NA	MLLT3	PCBP4	RPS6KB2	SSH2	ATL2
RAB38	TMEM219	BAZ2B	MITF	NA	KCNJ2	STK38L	CTNNA1	NA	NA	NA	PPAPDC1B	LGALS1	FAT1	BCL2L13	NA	NA	RGS17	WDR33	NA	DNAJC2	NA	LIN52	NA	NA	PLAU	NME6	NA	ATG16L2	PPP1R9A	NXT1	KCTD15	TIAL1
NFYC	PDS5A	DYNLL1	CHRNA5	NA	DAZAP1	FBLN1	GPR161	NA	NA	NA	C17orf62	HDAC5	GTF2E2	TRIM58	NA	NA	GNA12	LHX4	NA	SLC16A3	NA	ARIH1	NA	NA	METRN	WARS	NA	ISY1	DIXDC1	CCDC93	NGF	HIST1H1E
SCRN1	ETV5	DNAJC8	ULK4	NA	GPR143	AFF4	PAAF1	NA	NA	NA	DUSP10	FAM72B	FOSB	CACNA2D3	NA	NA	CDA	EEF1D	NA	MICAL3	NA	RARB	NA	NA	JAG1	EPRS	NA	KRT14	NGFR	SMYD4	CEP135	CCAR1
ZMYM5	NPTN	STARD4	SORT1	NA	ATP5D	TRIB1	CMTM4	NA	NA	NA	DAAM2	RPS3	AIG1	RFWD3	NA	NA	AMIGO2	BCR	NA	STEAP2	NA	APOBEC3B	NA	NA	DRD2	ZNF217	NA	AZGP1	SOX10	RMI1	KLHL23	ARL13B
POLR3G	SIK3	SYTL2	ABHD2	NA	ACSL3	EPB41	SLC39A10	NA	NA	NA	TCTN3	TCEA2	WRNIP1	VPS37C	NA	NA	REPIN1	PLEKHB2	NA	ANPEP	NA	TIAM1	NA	NA	FAM149B1	CTH	NA	WBSCR27	ADAMTSL4	DOCK9	ASF1B	TIMM22
RCAN1	SS18L1	CCDC91	QPRT	NA	MKNK1	SHCBP1	FAM178B	NA	NA	NA	NDE1	C17orf75	ADAMTSL1	PTPRN2	NA	NA	WASL	RPRD1A	NA	DST	NA	C6orf62	NA	NA	PTPRK	PAPPA2	NA	SPON2	ARHGAP12	NUP188	SLC1A5	CNOT1
LIMD2	CLIP1	MTFP1	RAB5B	NA	PLD1	MARCKS	TIMM50	NA	NA	NA	ASB4	CUEDC2	PROCR	HTATIP2	NA	NA	SSH2	ATXN1L	NA	CAB39	NA	MOSPD1	NA	NA	SPTLC2	ATF4	NA	HLA-B	GAP43	DDRGK1	ZW10	CDC42EP3
NCK2	FAM160B2	PSMB4	BAMBI	NA	ADAMTS2	MXI1	SMARCAD1	NA	NA	NA	CD276	ST8SIA1	COL12A1	ITFG1	NA	NA	RAB3GAP1	BAHD1	NA	CYLD	NA	AMMECR1	NA	NA	C2orf42	SYT1	NA	CSRP2	DOCK4	CAD	CCDC109B	HP1BP3
AIF1L	EIF4G2	SEMA6D	SEC11C	NA	FYN	NIN	ANKRD13D	NA	NA	NA	GNAI1	ETV4	ZDHHC2	WDR5	NA	NA	PTPN11	DGCR14	NA	WTAP	NA	CREB3	NA	NA	KIAA0754	PEA15	NA	NES	FRMD4A	C19orf48	ZFYVE20	NOP58
FBXO7	UBE2D2	GUSB	FAM126B	NA	CNDP2	LHX6	MYO1D	NA	NA	NA	SEC22C	CTBP1	IRF1	CUEDC1	NA	NA	ZNF274	PPP2CA	NA	SRSF2	NA	IL13RA1	NA	NA	PHF21A	HSPBP1	NA	PRRT2	KLF9	KIAA1549	PDS5B	KIF14
RPS6KA2	DGCR2	TMEM97	SNN	NA	SLC7A4	JARID2	CSNK2A1	NA	NA	NA	LGALS3	LRRC34	CDK15	SIX1	NA	NA	CNOT4	NCK1	NA	VCL	NA	CCNK	NA	NA	PNPLA2	BACH1	NA	CMTM8	PLD2	TMEM131	RNF168	COQ10B
DAAM2	CASK	MRPS16	AMMECR1	NA	KCTD17	UBAP2L	CCT6A	NA	NA	NA	HEY1	MFSD10	PGRMC2	ZMAT4	NA	NA	CCDC109B	FAT1	NA	DTL	NA	SURF4	NA	NA	SELO	RNMTL1	NA	IGF2BP3	HHEX	KIF1C	NXT1	MAGOHB
NDE1	NANS	YTHDF2	ABCC2	NA	CLN6	GGNBP2	SAT1	NA	NA	NA	AZIN1	GABARAPL1	KATNAL1	WWP2	NA	NA	ZYX	TCEAL3	NA	LRRFIP2	NA	TMEM5	NA	NA	NA	RAD21	NA	NBR1	CTNNBIP1	BICC1	ING2	CCT4
MCF2L	GGA2	CHCHD10	CD200	NA	ANAPC1	AKAP13	RBMS1	NA	NA	NA	SLC39A10	PRDX5	MYO1C	TRIM59	NA	NA	PHKA1	AKAP8	NA	SLC6A9	NA	PWWP2A	NA	NA	NA	SPATA13	NA	METTL12	STIM2	SEMA3D	CLOCK	MTMR6
FCGR2A	FARP1	OSBPL9	IMPA2	NA	TMC6	BCL11A	UGCG	NA	NA	NA	STAMBP	TYSND1	CNKSR3	ZNF12	NA	NA	SH3GLB2	POM121C	NA	PFN1	NA	FHOD3	NA	NA	NA	MAP7D3	NA	PRRX1	CD74	POLR3H	SLC35A4	SH2B1
MRAS	MTHFD2L	ARFGAP3	POR	NA	CREM	TRIT1	GPNMB	NA	NA	NA	SMARCAD1	KIAA0040	PRKCI	NF2	NA	NA	TRERF1	TBC1D23	NA	CEP152	NA	SMAP1	NA	NA	NA	KDM3A	NA	SLC35F1	FEZ1	POFUT1	DENND5A	NOTCH2
ANO4	FAM134B	RAC3	ALG11	NA	CDH3	ONECUT2	RAB7L1	NA	NA	NA	2022-09-11	KDR	SYNC	TMEM168	NA	NA	RAB31	AAK1	NA	CLIP1	NA	PTDSS1	NA	NA	NA	ZNF232	NA	HRCT1	PMPCB	ORC6	RMI1	CEP164
TUBB2B	IGSF3	ADIPOR1	UBE2L3	NA	NXN	FKBP1A	THAP11	NA	NA	NA	EIF3E	KRT27	PTHLH	SFRP1	NA	NA	COL13A1	PROCR	NA	RBM27	NA	CNTROB	NA	NA	NA	CDC42BPA	NA	WNK4	HYLS1	ATP5G1	RNF220	RRAGC
ANKH	LHFPL2	GIPC3	ERGIC3	NA	DDX31	NA	APBB1	NA	NA	NA	COL11A1	SCFD2	TRAF3	ZNRF1	NA	NA	PVRL2	ZNF697	NA	ZNF282	NA	TMED3	NA	NA	NA	BRD4	NA	TPPP3	CD70	GCSH	NUP188	MELK
NEO1	DIP2A	LCP2	RPH3A	NA	ABHD13	NA	ECE2	NA	NA	NA	SYNM	S100A4	ANTXR2	ZIC2	NA	NA	ING2	COL12A1	NA	ELL2	NA	CRABP2	NA	NA	NA	PHGDH	NA	HIST2H2AC	ADAMTS3	SLC12A4	SUV39H1	TRHDE
LGALS3	LUZP1	EMILIN2	PPP1CA	NA	ARSG	NA	ATG4B	NA	NA	NA	SETD4	CACNG8	TAPBP	RIN2	NA	NA	CLOCK	ABLIM1	NA	CCDC92	NA	DMXL2	NA	NA	NA	CBS	NA	C9orf116	TPM2	BRCA1	SRSF10	KAT5
SLC26A2	ISM1	RPS27L	MOCS1	NA	ZFAND5	NA	ALDH1A2	NA	NA	NA	ARL5A	EIF2A	RUNX1	MAFK	NA	NA	RNF220	ESM1	NA	BCAT1	NA	ICMT	NA	NA	NA	CLK3	NA	NPAS2	ANKRD30A	BAZ1B	CASC5	OIP5
TRPM3	COPS4	TMEM229B	HMGCR	NA	ATP6V0A1	NA	PDRG1	NA	NA	NA	TYMP	CRBN	RIPK2	SLC6A6	NA	NA	PLK2	ZDHHC2	NA	TMSB4X	NA	GBP1	NA	NA	NA	ELF4	NA	INPP5F	NFKB1	ANKLE2	SRSF1	ATG3
ZMYM2	BCL2	LAMP2	BPGM	NA	PLEKHG1	NA	KLF6	NA	NA	NA	SAT1	MRPS27	FTL	WDR20	NA	NA	ZDHHC9	TM9SF1	NA	CHAC2	NA	SP2	NA	NA	NA	ACLY	NA	TSPAN12	2022-03-10	EIF4A3	C19orf48	NCOA6
MAF	TSPAN7	APH1B	RCOR1	NA	MECR	NA	ST3GAL6	NA	NA	NA	MMS19	WBP2	DYRK2	LEMD2	NA	NA	HPCAL1	AP1G1	NA	CEBPB	NA	DNAJC21	NA	NA	NA	NDC80	NA	MEX3A	UBE2F	ANKRD26	SLC20A2	ELK4
TET1	NCAM1	PITRM1	PRKCZ	NA	ESR2	NA	NOP16	NA	NA	NA	ACTR3	TGFA	MYPN	ACVR2A	NA	NA	KIAA1549	PKD1	NA	HMGA1	NA	HLA-G	NA	NA	NA	UCP2	NA	CPSF6	RCOR3	ARHGEF26	FGFR1OP2	GPBP1
MRPS6	ATF7	SERF2	MPZ	NA	SUPV3L1	NA	PYCR1	NA	NA	NA	LPP	UBXN1	FRMD6	GNAO1	NA	NA	SEMA3D	CNKSR3	NA	MLPH	NA	RALGPS2	NA	NA	NA	KDM4A	NA	SHROOM4	FAM169A	ZNF726	ELF2	KIF23
CDH19	EPHA4	ZNF620	GLDC	NA	RASSF3	NA	PPIB	NA	NA	NA	TRAF3IP2	HIF1AN	VEGFC	SH3D19	NA	NA	ABHD11	ZNF574	NA	NRG1	NA	RBFOX2	NA	NA	NA	TFB1M	NA	ALDH1A3	RORB	TMEM189	HJURP	EIF2AK2
LMCD1	MED14	NUDT4	ST5	NA	RFTN1	NA	JAZF1	NA	NA	NA	SLTM	CDK5	SUMO3	PXN	NA	NA	FSTL3	WIZ	NA	TTK	NA	DDX10	NA	NA	NA	TWISTNB	NA	ICA1	HS6ST2	NTN4	CALM3	WDR70
SDF2L1	HP1BP3	FASTK	TMED10	NA	SLC25A32	NA	ORAOV1	NA	NA	NA	GPR137B	RANGRF	P4HTM	ITGB1	NA	NA	SGSM2	PCDHGA7	NA	EPB41L4B	NA	RC3H2	NA	NA	NA	CDK7	NA	TMEM59L	RFESD	TYMS	ACIN1	XPO6
COL11A1	DUSP18	LDB1	ALG5	NA	TBX2	NA	NUDT3	NA	NA	NA	TMEM60	RPS7	SPHK1	C5orf46	NA	NA	FOXP1	PTHLH	NA	HS3ST3A1	NA	UBE2Z	NA	NA	NA	CAMTA2	NA	NDRG4	DHRS3	MCM5	TJP2	RAD23A
EHHADH	CPVL	LMF2	SEPW1	NA	FBXW4	NA	LSS	NA	NA	NA	RAB7L1	MORN4	BCAR1	ATG7	NA	NA	TJP2	SUPT5H	NA	SRPK1	NA	SLC39A8	NA	NA	NA	NFYB	NA	RPL11	ATF7IP	MAP3K6	C18orf54	DYNC1LI1
SAT1	FAM160B1	FCER1G	ZMPSTE24	NA	FBLN1	NA	IRF4	NA	NA	NA	PLN	TRAPPC4	CDC42EP2	HAS2	NA	NA	VIPR1	ANTXR2	NA	MAPKAPK2	NA	TMEM123	NA	NA	NA	MLH1	NA	ARMC5	LHX1	CCDC14	RALYL	PRC1
MEF2C	OPN3	C11orf96	SOBP	NA	BEST1	NA	PSAP	NA	NA	NA	FAM192A	PSMD7	RRS1	PLS3	NA	NA	ANKRD1	RUNX1	NA	PTPN22	NA	TP53	NA	NA	NA	PSPH	NA	ERRFI1	BTF3L4	ARID1B	BRCA1	TCERG1
MMS19	TRIM63	ITGA7	SYNGR1	NA	SLC38A8	NA	TIMM10	NA	NA	NA	PAFAH1B1	HIVEP3	SRGN	FIGN	NA	NA	SRF	RIPK2	NA	ITGA3	NA	TMEM115	NA	NA	NA	DEPDC1B	NA	FIBP	RXRG	NIPA2	BAZ1B	CHEK2
RLBP1	CD83	KCNIP2	TMTC2	NA	GM2A	NA	RNF144B	NA	NA	NA	SPICE1	ALKBH8	SLC4A7	NCOA5	NA	NA	PGPEP1	ARIH2	NA	WDR89	NA	SSPN	NA	NA	NA	C5orf28	NA	RFX5	SYT1	KIF1B	FBXO11	RBMX2
GPNMB	RRAGC	KLF13	AFF1	NA	ZG16B	NA	SNHG8	NA	NA	NA	ECE2	SPAG7	SUN2	ME2	NA	NA	SEMA3C	DYNLL2	NA	LMNB2	NA	RPL37A	NA	NA	NA	FAM24B	NA	SMAGP	INHBA	DGCR8	CDK1	MCM4
GPR137B	MYC	PFKFB4	HMG20B	NA	SAP30L	NA	CDKN1C	NA	NA	NA	LPXN	NMD3	PRKAG2	CDC14B	NA	NA	ATP5G1	MYPN	NA	ROCK2	NA	CPS1	NA	NA	NA	NUPR1	NA	FAM53C	PLCB1	BRI3BP	CBLL1	CEP192
GNPDA1	C21orf2	CEACAM1	GPX7	NA	FAM35A	NA	CDC16	NA	NA	NA	SLC25A13	G6PC3	LASP1	TSC22D2	NA	NA	SLMAP	ZFHX4	NA	HES1	NA	IFIH1	NA	NA	NA	POGK	NA	SIN3A	JMY	TELO2	GCLM	RPL9
PART1	ST6GALNAC3	RAB18	IDH2	NA	EPB41	NA	ADIPOR2	NA	NA	NA	ST3GAL6	FXYD3	MCL1	SLC43A2	NA	NA	SAMD4A	DGKZ	NA	RAPGEF6	NA	LIMK1	NA	NA	NA	SRR	NA	TNC	DLK2	GPR161	MLF1	KIAA1731
TTLL1	UBE2QL1	PHB	ADAMTS9	NA	PPARA	NA	GPM6B	NA	NA	NA	EIF5A2	S100A13	CTGF	ZNF606	NA	NA	SMARCD3	SUMO3	NA	SLFN12	NA	AKAP11	NA	NA	NA	SLC38A2	NA	CADM1	LIMCH1	FANCM	ID1	PPP2CA
CHD6	WFS1	MORF4L1	FOXD3	NA	OPTN	NA	PNO1	NA	NA	NA	U2AF1	FRMD4B	VDR	EPAS1	NA	NA	EDN1	TRIM26	NA	GAS2L1	NA	PARP9	NA	NA	NA	TMUB2	NA	RPL23	OAF	C15orf39	QKI	DGKA
ANXA6	TBC1D16	PLEKHA5	DNAJC3	NA	SLC7A5	NA	SLC27A5	NA	NA	NA	UROS	ANKRD6	RTN4	C1QTNF1	NA	NA	PTPRR	ORAI1	NA	CNOT1	NA	MAP3K11	NA	NA	NA	LTN1	NA	ART3	IGFBP4	CMTM4	MAD2L1	PPP6R3
HLA-DMB	FMR1	HIGD2A	DLX6	NA	EXPH5	NA	RAB7A	NA	NA	NA	SEC31A	CNPY4	UHRF1BP1	S1PR3	NA	NA	IRAK1	BCAR1	NA	IRS1	NA	RALBP1	NA	NA	NA	AATF	NA	ADCK3	FMNL2	RNPEP	ARID5A	CDC23
CPN1	ENTPD6	SGK3	TCEA2	NA	ANKRD30B	NA	GAPDHS	NA	NA	NA	ZCCHC14	DUSP4	STX1A	ZNF652	NA	NA	ESYT1	PARP2	NA	CDC42EP3	NA	RPL39L	NA	NA	NA	ISY1	NA	HOXD9	ZNF232	E2F2	TSHZ1	PAK4
EDNRB	CHD7	BHLHE41	LARGE	NA	GNPTAB	NA	SLC7A6	NA	NA	NA	CREBL2	PSMG4	SDC1	DUSP7	NA	NA	SMYD3	CBWD5	NA	TPBG	NA	C3orf14	NA	NA	NA	MED1	NA	PHF21A	SLC16A5	POLE	TYMS	CENPI
SCD	EEF1D	FAM101B	LYST	NA	COL14A1	NA	CYCS	NA	NA	NA	TGDS	CAMTA1	CLU	NRP1	NA	NA	ID1	SLC35B3	NA	AHNAK	NA	TEX264	NA	NA	NA	STRBP	NA	NA	ZNF35	TMEM64	EPB41L3	CENPK
ST3GAL6	TGFBRAP1	LPCAT1	PRKAR1A	NA	MTRF1L	NA	GNAL	NA	NA	NA	IVNS1ABP	IL24	PRSS23	UBE2E3	NA	NA	DNAH11	SLC4A7	NA	KIF14	NA	HLTF	NA	NA	NA	FANCI	NA	NA	THRB	MT1F	AHCTF1	POM121C
VPS11	ITPKB	RBM28	STXBP5	NA	CELSR1	NA	NDUFAF4	NA	NA	NA	P4HA2	BTF3	SGMS2	BDNF	NA	NA	SPATA4	PRKAG2	NA	NFE2L2	NA	SSH2	NA	NA	NA	PPP4C	NA	NA	SPRY2	EXO1	NR4A3	PIGU
S100A1	CLPTM1L	BCAS3	MC1R	NA	BRWD3	NA	GNAS	NA	NA	NA	PSAP	TDRKH	CTDSP1	FLNC	NA	NA	OLFML2A	LASP1	NA	OPA3	NA	GPX7	NA	NA	NA	XBP1	NA	NA	TSPAN19	ADNP	PSRC1	UBR4
POLB	CPEB4	FAM45A	PRRC1	NA	ONECUT2	NA	DHRS7	NA	NA	NA	AP1G2	EIF5A	IL7R	SLC9A7	NA	NA	VRK2	ARHGAP23	NA	C6orf1	NA	AFG3L2	NA	NA	NA	STC2	NA	NA	NF1	RPL31	STMN1	MYBBP1A
IRF4	EIF4ENIF1	PYCARD	TMEM184B	NA	SEMA4C	NA	RIPK4	NA	NA	NA	TRIM38	ELF1	DOCK5	RAB27B	NA	NA	NTN4	PRNP	NA	CD151	NA	CLEC2B	NA	NA	NA	NDUFAB1	NA	NA	CLK3	WBSCR16	STK39	RYBP
IVNS1ABP	TAF11	COMT	ISYNA1	NA	NA	NA	GJB1	NA	NA	NA	COMMD3	OXA1L	CAP2	SDC4	NA	NA	FAM129B	CTGF	NA	TNRC18	NA	ZNF410	NA	NA	NA	FAM98B	NA	NA	FAM72D	XRCC2	DGCR8	RDM1
PCDH1	CABIN1	SLC6A17	KIFC3	NA	NA	NA	C12orf4	NA	NA	NA	GAS7	PTP4A3	DSEL	FHL2	NA	NA	PPP6R2	USP37	NA	SVIL	NA	NBPF1	NA	NA	NA	FAM76B	NA	NA	PAGE2	ATXN7L1	UBN1	HMGB1
DUSP6	RAB32	SMNDC1	ARSI	NA	NA	NA	NTAN1	NA	NA	NA	SNX1	MFI2	MLH3	RND3	NA	NA	UNKL	RAB11B	NA	ADCY3	NA	SS18L2	NA	NA	NA	C12orf44	NA	NA	POU3F2	SLC25A44	PURA	ESM1
SERPINE2	ARHGAP5	SOX13	KDR	NA	NA	NA	ATP1A1	NA	NA	NA	GPM6B	EIF3H	MMD	TJP1	NA	NA	AMOTL2	CLK1	NA	TRAM2	NA	OAS3	NA	NA	NA	ATF1	NA	NA	GSK3B	RCC2	SCARA3	RAE1
SOX5	ATXN1L	GK	PTPRS	NA	NA	NA	YWHAZ	NA	NA	NA	RAB7A	FBXO7	CDV3	VAV2	NA	NA	ZNF3	RTN4	NA	IL8	NA	ZNF281	NA	NA	NA	NBR1	NA	NA	HLA-DQA1	POLA1	SNX11	BID
TMPRSS5	BAHD1	CYP2U1	KRT27	NA	NA	NA	PGM2L1	NA	NA	NA	EIF2B5	TRIM16	HIPK2	ERCC3	NA	NA	LRRFIP1	FOXP4	NA	TERF2	NA	ZNF644	NA	NA	NA	ITPRIPL2	NA	NA	GPR110	SMPD1	LIN9	NUFIP2
AEBP1	PDE10A	GREB1	GRASP	NA	NA	NA	SGK1	NA	NA	NA	EPS8	ITGA10	TBC1D2	VPS13D	NA	NA	STK39	HIVEP2	NA	TNFRSF1A	NA	GABARAPL1	NA	NA	NA	RPP14	NA	NA	TFB1M	GABRA2	ASH2L	SMARCC1
COMMD3	DGCR14	LMBRD1	METTL9	NA	NA	NA	ENO2	NA	NA	NA	TRA2B	MAGEF1	ERCC6L	SPIN1	NA	NA	C20orf112	ORC2	NA	OPN3	NA	RNF168	NA	NA	NA	UMPS	NA	NA	SERTAD4	CCDC127	ARPC5L	GNAI3
DUT	RHOQ	SLC25A16	TSPO	NA	NA	NA	NAV2	NA	NA	NA	CDKL3	NDE1	COL5A1	ARHGEF37	NA	NA	GADD45B	TRAPPC8	NA	PPCDC	NA	TRIM69	NA	NA	NA	C12orf65	NA	NA	STAG1	TRAPPC10	GJC1	TRMT61B
NFATC2	GPAM	SMARCB1	ELF2	NA	NA	NA	ZFP90	NA	NA	NA	PTMS	DZIP1	F3	PRSS12	NA	NA	F2RL2	HOXC9	NA	NOTCH2	NA	GALNT7	NA	NA	NA	PTPN14	NA	NA	PLEKHG5	SOAT1	ADNP	CTDSPL2
NHSL1	PPP6R3	ACOX1	MS4A7	NA	NA	NA	RASGEF1A	NA	NA	NA	FAIM3	WDR74	LPAR1	LOXL2	NA	NA	KRT80	KLHL12	NA	CCDC144A	NA	SLC35E2B	NA	NA	NA	GTF2H1	NA	NA	ZNF496	LYPD6	DEK	DPH3
WWTR1	NBL1	TTYH3	PPFIBP2	NA	NA	NA	XPOT	NA	NA	NA	TPT1	SMARCA4	DLX1	SERPINE1	NA	NA	UBN1	SGMS2	NA	CPA4	NA	GJC3	NA	NA	NA	SPOP	NA	NA	ST6GAL1	NCS1	RBMS1	CSTF3
GAS7	GTF2E2	RAD9A	TM7SF3	NA	NA	NA	NAA15	NA	NA	NA	SEC63	MOCOS	JUN	BAI2	NA	NA	PAPD7	CAP2	NA	MELK	NA	B3GAT2	NA	NA	NA	CCPG1	NA	NA	HOXA6	C17orf58	ZADH2	PRKCI
HLA-DRB1	FZD3	SIPA1L2	NCALD	NA	NA	NA	ARL8A	NA	NA	NA	MRPS28	HTRA1	TREX1	BEND6	NA	NA	CLDN14	MBIP	NA	TRHDE	NA	CLOCK	NA	NA	NA	NFE2L1	NA	NA	HECW1	ZSCAN2	XRCC2	COMMD2
SNX1	RND2	CITED1	PPFIA1	NA	NA	NA	LRFN4	NA	NA	NA	TOR1AIP1	SLC26A2	GABRA3	EXOG	NA	NA	GLIS3	COPB1	NA	KAT5	NA	SLC35A4	NA	NA	NA	EIF4EBP1	NA	NA	PTN	RUSC1	COX5A	KIF11
FRZB	HDAC10	PPIG	MLANA	NA	NA	NA	CCS	NA	NA	NA	ITGB1	HEY1	ADAM12	PDK1	NA	NA	SCARA3	MBD3	NA	ARHGAP10	NA	KIFC3	NA	NA	NA	COL4A1	NA	NA	RHOF	FGF2	TUBGCP3	KIAA1143
GPM6B	ST3GAL5	MAPT	RGS10	NA	NA	NA	FCGRT	NA	NA	NA	SGK1	ADORA2B	PPP1R14A	WDR41	NA	NA	RAB22A	CDV3	NA	LAMA3	NA	SESN3	NA	NA	NA	TGIF1	NA	NA	TIMP3	TRAF4	PIGV	SUPT5H
RRAGD	DEXI	CTAG2	CGN	NA	NA	NA	FNIP2	NA	NA	NA	FNTB	NR2F6	ANLN	OXSR1	NA	NA	PLXNB2	GALNT11	NA	BGN	NA	ZYG11B	NA	NA	NA	ICA1	NA	NA	PAX9	HNRNPAB	ZNF81	ZBTB2
AIM2	NRBF2	WIPF3	CABLES1	NA	NA	NA	EIF3A	NA	NA	NA	ATXN7	C16orf58	SLC38A10	DDX23	NA	NA	CANT1	DAP	NA	COCH	NA	KRIT1	NA	NA	NA	TMEM167B	NA	NA	SCML2	LDHC	ENAH	SNRPF
TIMP2	ABCA5	RPS19BP1	RNF157	NA	NA	NA	IQCE	NA	NA	NA	SLC7A11	ARG2	MEIS2	TGFBI	NA	NA	RUNX2	AKT1	NA	VPS37B	NA	EIF1B	NA	NA	NA	TPRKB	NA	NA	ZMYND8	DUT	CDR2	EMG1
ST13	BNC2	CORO1B	NPL	NA	NA	NA	TNFRSF14	NA	NA	NA	FRMD4A	C11orf48	ZNF75A	GCNT1	NA	NA	ODC1	COL5A1	NA	PKP2	NA	MEIG1	NA	NA	NA	ERRFI1	NA	NA	CORO2B	NFATC2IP	CWF19L1	DBF4
CTSH	ZNF503	CBLB	GAB1	NA	NA	NA	SNRNP35	NA	NA	NA	RAB4B	LPL	ALCAM	GPSM2	NA	NA	B3GNTL1	F3	NA	CA12	NA	SUV39H1	NA	NA	NA	CDC42EP1	NA	NA	RBMS2	HIST1H2AH	MEPCE	CDKN2D
DPAGT1	KANK1	GAS2L3	SNAI2	NA	NA	NA	FAM53B	NA	NA	NA	GHDC	SH3BP1	DENND1A	COL4A5	NA	NA	ZMIZ2	PRICKLE1	NA	IKBKAP	NA	AAMP	NA	NA	NA	VCPIP1	NA	NA	NOTCH2NL	ST3GAL3	OXR1	CDC42SE1
MAGED2	KIF26B	TMEM57	PXK	NA	NA	NA	USP36	NA	NA	NA	ZNF608	LMCD1	RARB	MSRB3	NA	NA	CCBE1	WNT5B	NA	UPF1	NA	IFIT1	NA	NA	NA	ZNF148	NA	NA	KIAA1217	FBXO45	PYCR1	CDADC1
PRKAG1	C17orf70	RAB33A	DENND2D	NA	NA	NA	ELAVL1	NA	NA	NA	HECTD1	CDKN2AIPNL	TCF4	MET	NA	NA	ADNP	LPAR1	NA	TRIM6	NA	ZKSCAN5	NA	NA	NA	SFSWAP	NA	NA	RFX1	TBCD	CREBZF	SENP6
NDN	LRP3	HOXC5	FXYD3	NA	NA	NA	STXBP1	NA	NA	NA	TMEM70	NCOA7	VAMP4	TNS3	NA	NA	KDELR2	MEX3C	NA	SMURF2	NA	DOCK10	NA	NA	NA	CASC3	NA	NA	HOXA10	HIP1	GCHFR	LARP1
ARRB2	NUFIP2	NOX4	FRMD4B	NA	NA	NA	IDH1	NA	NA	NA	STIM2	HOXB7	NEK6	UFM1	NA	NA	UBAP2	JUN	NA	PABPN1	NA	SRSF1	NA	NA	NA	CACNG4	NA	NA	SFMBT2	NF2	KEAP1	SRBD1
HSD17B10	ID3	MEGF9	ATP5G2	NA	NA	NA	TBRG4	NA	NA	NA	UBAC2	DYNLT3	ECE1	TMEM156	NA	NA	NCOA7	KIF3C	NA	QSOX2	NA	ACTR1B	NA	NA	NA	NUPL1	NA	NA	PCGF2	NUP62	SOAT1	ADAMTS4
HLA-DRB5	SOX4	OSTM1	CYTH1	NA	NA	NA	RAB1A	NA	NA	NA	HMG20A	FKBP11	ASAP1	ATP11C	NA	NA	C9orf3	ARHGEF10	NA	STK10	NA	SLC20A2	NA	NA	NA	CDCA7L	NA	NA	CCNJL	SUSD1	ZNF184	PHC2
GNAS	KIAA1522	CLCN7	AGPAT1	NA	NA	NA	SNX12	NA	NA	NA	SRP54	RPS16	EEPD1	GLG1	NA	NA	FLII	SCG5	NA	EIF2AK2	NA	KLHDC10	NA	NA	NA	MRRF	NA	NA	MLLT3	CDK10	PRR14	BCAR1
TSPAN13	RPP40	AMDHD2	NINL	NA	NA	NA	RAB9A	NA	NA	NA	RNASEH2B	CISD3	DUSP14	ZNF227	NA	NA	MAFF	E2F3	NA	ZFAND1	NA	TMEM220	NA	NA	NA	FKBPL	NA	NA	KIAA1324L	DDX11	SKA1	MRC2
GJB1	ATP11A	RRBP1	OSBPL8	NA	NA	NA	IGF2R	NA	NA	NA	TGFBR3	SAV1	CRCP	ZBTB20	NA	NA	RBMS1	INPP5A	NA	XPO6	NA	STAT2	NA	NA	NA	SMOX	NA	NA	HCCS	CERK	CREBL2	C1orf52
BDH2	LMF1	FAM118A	RPS6KA5	NA	NA	NA	PPARGC1B	NA	NA	NA	SRPR	PGBD4	CREB3	NMNAT2	NA	NA	RPTOR	SMARCE1	NA	RNASEH2C	NA	MTSS1	NA	NA	NA	ECSIT	NA	NA	IGF1R	SPIRE2	RFWD3	RRS1
ATP1A1	SH3GLB1	HPGD	DHRS11	NA	NA	NA	CENPT	NA	NA	NA	LAP3	NMB	IL13RA1	SKAP2	NA	NA	TMEM127	DPYSL3	NA	SP110	NA	RANGRF	NA	NA	NA	CTCF	NA	NA	WDR72	DAPK3	SMC2	MAP7D2
FAIM3	SOS2	DNAJC12	AP1S2	NA	NA	NA	ERC1	NA	NA	NA	IDH1	TRAF3IP2	TEX2	SOX9	NA	NA	PHC3	MAMLD1	NA	CARD10	NA	RHOBTB3	NA	NA	NA	CREB5	NA	NA	ZNF98	AVEN	NUCB2	CDC20
NGFR	PRDX1	CXXC5	PRDM2	NA	NA	NA	FNBP1	NA	NA	NA	TMEM192	RLBP1	C1GALT1	KLF2	NA	NA	TNFRSF11B	MMGT1	NA	CHD2	NA	PEX19	NA	NA	NA	FGFRL1	NA	NA	TCF7L2	FRYL	ID4	SUN2
SGK1	TMCC2	LONP2	VWA5A	NA	NA	NA	OAT	NA	NA	NA	TSPAN4	SLTM	NET1	ELF4	NA	NA	B4GALT1	PPP1R14A	NA	RPS6KA4	NA	PMEPA1	NA	NA	NA	VEZF1	NA	NA	CSRP2	VWA1	C16orf13	H2AFX
SOX10	POU4F1	CHKA	CAMTA1	NA	NA	NA	TBC1D14	NA	NA	NA	TMTC1	NBEAL1	SURF4	VEGFA	NA	NA	ARL4C	TLN1	NA	ZNF544	NA	KLF10	NA	NA	NA	ZFP91	NA	NA	PRRT2	ZNF672	RUSC1	BUB1
NKAP	ZNF641	MAP3K1	MMP15	NA	NA	NA	KDM5C	NA	NA	NA	ETV1	PELP1	PIP5K1C	CTDP1	NA	NA	NCEH1	C1orf27	NA	KLF5	NA	VPS13C	NA	NA	NA	SMARCD2	NA	NA	CMTM8	DISC1	TBC1D1	MCL1
S100B	MYO10	CPPED1	QKI	NA	NA	NA	SOCS6	NA	NA	NA	KAT2B	TMEM60	POU2F2	ADAMTS6	NA	NA	UBR5	ARF6	NA	THBS1	NA	ANXA4	NA	NA	NA	SLC7A5	NA	NA	NKX2-5	ARHGAP42	EMD	PTBP1
FRMD4A	MID1	GAB2	KDM4B	NA	NA	NA	TAF7L	NA	NA	NA	C10orf32	FBXO22	SLC2A1	SLC44A3	NA	NA	HSF2BP	INTS6	NA	TNFRSF21	NA	ADAM15	NA	NA	NA	DDIT3	NA	NA	IGF2BP3	SLC39A9	CCDC82	HEATR1
KLF9	DYRK2	SLC7A8	IPO13	NA	NA	NA	RBM4	NA	NA	NA	PHLDA3	FAM192A	FHOD3	ELFN2	NA	NA	ABCC3	YWHAQ	NA	TBX3	NA	DLEU1	NA	NA	NA	MTRF1L	NA	NA	MRPL45	TEAD4	PCM1	NAA35
MIA	MRPS18A	ANXA5	GNB4	NA	NA	NA	FEM1B	NA	NA	NA	EXOC5	GNPDA1	FAM126A	LPIN2	NA	NA	FAM167A	PCDH7	NA	TRIOBP	NA	PXK	NA	NA	NA	PAFAH1B2	NA	NA	ACSL3	TIMM8A	GTF3C4	ITGB3BP
TNRC6B	DYNLL2	BATF	ASAH1	NA	NA	NA	EFHD1	NA	NA	NA	RAB8B	PART1	FEM1C	C16orf72	NA	NA	SYNJ2	ALCAM	NA	SNCG	NA	IFI44	NA	NA	NA	B4GALT3	NA	NA	RAD18	ME2	NCAPD2	CHCHD3
MYO1E	TRIM26	ICK	IGSF8	NA	NA	NA	ARID5B	NA	NA	NA	CCDC50	CHD6	EXT1	DIO2	NA	NA	KLHL4	TMEM92	NA	RPL9	NA	DCLRE1C	NA	NA	NA	NOLC1	NA	NA	FRA10AC1	EFNA5	DUT	STX1A
CCDC102B	RBX1	PARP1	RAB38	NA	NA	NA	KRAS	NA	NA	NA	PHF3	ZNF609	ASL	MAFG	NA	NA	NMT2	H3F3B	NA	PPP2CA	NA	SLMAP	NA	NA	NA	GPT2	NA	NA	NBR1	LDLRAP1	SUGP2	SUMO2
SASH1	MAP7D2	MYLIP	PPM1H	NA	NA	NA	MIIP	NA	NA	NA	DVL2	ECE2	ICMT	GATA2	NA	NA	TRAPPC10	EZR	NA	SEC14L2	NA	CCNI	NA	NA	NA	LGALS8	NA	NA	PRRX1	FNIP2	HIST1H2AH	SNRPA1
CTNNBIP1	TMEM129	SCAPER	FHDC1	NA	NA	NA	GALM	NA	NA	NA	MGST3	GTPBP3	MYLK	STAM2	NA	NA	UBE2R2	LIN52	NA	MECOM	NA	AGPAT1	NA	NA	NA	HKDC1	NA	NA	ZFPM2	FAM57A	WDR5	ORC2
STIM2	SLC35B3	BDH1	IL17D	NA	NA	NA	ADRB2	NA	NA	NA	NRP2	PAN2	PDGFA	KLHL5	NA	NA	DNMBP	ZNF275	NA	FAT1	NA	OSBPL8	NA	NA	NA	TMED1	NA	NA	SLC35F1	SCN1B	ADIPOR2	MND1
CD74	SLC7A2	DPP3	TSHZ1	NA	NA	NA	CTSD	NA	NA	NA	ARID5B	RDH5	BLCAP	KCNS3	NA	NA	EMD	NEK6	NA	CCNF	NA	PMM1	NA	NA	NA	KCNN4	NA	NA	CCDC77	ZDHHC13	ZBTB44	TNPO3
FEZ1	TMEM51	DAB2	YTHDC2	NA	NA	NA	SIAH1	NA	NA	NA	C1orf21	NHP2	CD163L1	MBD1	NA	NA	HTATIP2	ASAP2	NA	AIG1	NA	GCLM	NA	NA	NA	PCIF1	NA	NA	COL5A2	REPS1	PEG10	TSR2
HLA-DQA2	SERINC5	YPEL4	NCK2	NA	NA	NA	SLC11A2	NA	NA	NA	PBRM1	GPR126	EVI2B	MAP3K9	NA	NA	FGF2	LANCL2	NA	POM121C	NA	ID1	NA	NA	NA	NA	NA	NA	ZNF518B	SLC7A1	HIP1	XPO1
CELF2	INPP4B	TLE1	EPB41L3	NA	NA	NA	TUBB2A	NA	NA	NA	NME6	MPI	F2R	B3GNT5	NA	NA	EFNB2	CSRP1	NA	MAP2K3	NA	CYP1A1	NA	NA	NA	NA	NA	NA	ITGA6	ABCA2	POM121	DCTPP1
CD70	SLC5A6	HERPUD1	NR4A3	NA	NA	NA	UGDH	NA	NA	NA	MTIF3	CPN1	DPF1	TGFB2	NA	NA	ABHD3	CREB3	NA	ADAMTSL1	NA	ARHGAP15	NA	NA	NA	NA	NA	NA	CALB2	LSM2	NUP62	IPO7
DDX59	UBL3	BPTF	DUSP10	NA	NA	NA	CHST9	NA	NA	NA	NSUN3	SCD	PDE7A	ZNF385D	NA	NA	NCAPD2	CCNK	NA	AAK1	NA	HDHD2	NA	NA	NA	NA	NA	NA	SSFA2	WDR90	CDK10	HELLS
DDX1	NLN	PCF11	FBXO7	NA	NA	NA	MGA	NA	NA	NA	ARAP3	ST3GAL6	PMAIP1	CHSY1	NA	NA	FAM3A	ZNF468	NA	COL1A2	NA	ARID5A	NA	NA	NA	NA	NA	NA	NPAS2	FAM104B	H2AFY	NAV1
FLRT3	CIC	CYGB	RPS6KA2	NA	NA	NA	SPG21	NA	NA	NA	DYNC1I2	TRPT1	VARS	RALY	NA	NA	TNFAIP2	C1GALT1	NA	LTBP3	NA	LMO4	NA	NA	NA	NA	NA	NA	TSPAN12	APEX2	ARRB2	MXD3
IMMP2L	TRAPPC8	FADD	DAAM2	NA	NA	NA	GLUL	NA	NA	NA	INO80C	SEZ6L2	LHFP	TBC1D5	NA	NA	CUEDC1	GCNT2	NA	COL12A1	NA	HDAC3	NA	NA	NA	NA	NA	NA	MEX3A	WDYHV1	CERK	PPP2R5D
FAM53B	HOXC9	ABI1	NDE1	NA	NA	NA	ETS1	NA	NA	NA	MRPL44	THG1L	POLE4	OSMR	NA	NA	TIMP2	BIRC2	NA	ABLIM1	NA	MANF	NA	NA	NA	NA	NA	NA	TFAP4	CLTB	CAND1	MBIP
SPSB1	DAB2IP	SLC1A4	SLC12A7	NA	NA	NA	SLC25A33	NA	NA	NA	STX3	S100A1	SLC29A1	ETS2	NA	NA	NF2	CNTROB	NA	RHBDD1	NA	RDX	NA	NA	NA	NA	NA	NA	PALM3	FSD1L	PHF7	PRELID1
ANKRD30A	ST20	SSH1	MRAS	NA	NA	NA	ATP6V1G1	NA	NA	NA	ZC3H13	OMA1	RBFOX2	FAM24B	NA	NA	TMEM168	EXT1	NA	PNP	NA	LIMD2	NA	NA	NA	NA	NA	NA	MTAP	MCM8	SMAD9	PHF13
NFKB1	AGPAT2	TRPM1	PNPLA3	NA	NA	NA	FLAD1	NA	NA	NA	ARPC2	MRPS30	UBE2Z	FAM171A1	NA	NA	CLCF1	SMAD2	NA	ACTR2	NA	C6orf52	NA	NA	NA	NA	NA	NA	KRT7	SF3B3	XRCC6BP1	METTL4
MLLT11	THAP7	HK2	CD276	NA	NA	NA	ZEB2	NA	NA	NA	RBCK1	SPESP1	TMEM123	PDGFB	NA	NA	MIB1	CENPE	NA	ESM1	NA	HSCB	NA	NA	NA	NA	NA	NA	ALDH1A3	SEC23B	AGGF1	PAICS
ERC1	CAPRIN2	EPHX1	ANO4	NA	NA	NA	APCDD1	NA	NA	NA	UGDH	DUSP6	RAPGEF2	UACA	NA	NA	SCN9A	ASL	NA	MNAT1	NA	NFAT5	NA	NA	NA	NA	NA	NA	LOXL4	RDH13	FRYL	CACYBP
KAT2B	PPM1L	APLP2	CBX4	NA	NA	NA	PAX3	NA	NA	NA	XPNPEP1	SERPINE2	GDE1	CD97	NA	NA	BIRC3	TSC1	NA	ZDHHC2	NA	FAM122B	NA	NA	NA	NA	NA	NA	CNOT8	TOPBP1	DHFR	GNPAT
OAT	CDK5R1	THBS2	NLK	NA	NA	NA	RNF13	NA	NA	NA	SPG21	SOX5	ZNF438	ZSWIM6	NA	NA	SPOCK1	CLSTN3	NA	AP1G1	NA	ZBTB41	NA	NA	NA	NA	NA	NA	NDRG4	SSBP4	ZNF672	POLR2C
BCAN	CAMK1D	HSP90B1	SESN1	NA	NA	NA	RANBP2	NA	NA	NA	ICAM1	TIMM10	DGKE	G0S2	NA	NA	TACC2	CEP55	NA	IRF1	NA	C17orf62	NA	NA	NA	NA	NA	NA	CDKN2C	CSF1	POC1A	ERCC6L
MOSPD2	DDX51	PARL	CLASP1	NA	NA	NA	TRIB2	NA	NA	NA	FLAD1	PSAT1	CFLAR	FBXL8	NA	NA	DARS	BLCAP	NA	CDK15	NA	FBXO7	NA	NA	NA	NA	NA	NA	MANSC1	MYO5B	C19orf47	SREK1
MRPS11	C11orf24	GRN	LGALS3	NA	NA	NA	VDAC2	NA	NA	NA	ARID4A	NOB1	DLC1	CUL1	NA	NA	ZIC2	CD163L1	NA	DIAPH2	NA	FBRS	NA	NA	NA	NA	NA	NA	HOXC8	NPAT	ATXN7	CBX5
NRP2	CAP2	CYP51A1	NAP1L5	NA	NA	NA	C1orf85	NA	NA	NA	BACH1	EIF3L	NMU	NCKAP1	NA	NA	KIAA1715	PMAIP1	NA	PTPN12	NA	PTPN23	NA	NA	NA	NA	NA	NA	RPS25	KIF16B	PSIP1	PPP2R5E
CECR7	MLH3	PROM1	TMEM50B	NA	NA	NA	TOP1MT	NA	NA	NA	CTBP2	WWTR1	RGS17	INSIG2	NA	NA	MYL12A	RALGPS2	NA	CTDSPL2	NA	MDC1	NA	NA	NA	NA	NA	NA	ERRFI1	DSG2	GTSE1	KHDRBS1
KRAS	WSB2	MGAT4A	PLEKHH1	NA	NA	NA	NOL8	NA	NA	NA	PAX3	GAS7	IL1B	KLF7	NA	NA	EVI2A	POLE4	NA	TAGLN2	NA	TMBIM1	NA	NA	NA	NA	NA	NA	HNRNPA1L2	CENPO	FIGN	ATAD5
C1orf21	ANKRD27	TSC22D4	C15orf39	NA	NA	NA	FAM98A	NA	NA	NA	NNT	MDN1	MPRIP	SDK1	NA	NA	GATA6	MRPL27	NA	DCBLD2	NA	TUBB2B	NA	NA	NA	NA	NA	NA	MAGEA4	CPNE2	NCOA5	CEP57
USP9X	PLEKHM2	TSPAN9	HTRA1	NA	NA	NA	SLC24A5	NA	NA	NA	LRRC28	RPL41	GNA12	CCDC80	NA	NA	DAPK3	RBFOX2	NA	KATNAL1	NA	SEC22C	NA	NA	NA	NA	NA	NA	MYADM	NEK7	KPNA4	TMF1
WARS	MEX3C	ACTG2	HADHB	NA	NA	NA	SPTBN1	NA	NA	NA	RNF13	SHISA2	BCL10	PLAGL2	NA	NA	MAFK	ZNF507	NA	MYO1C	NA	PURA	NA	NA	NA	NA	NA	NA	RFX5	ZC3HAV1	CNTLN	VRK1
ABCB5	ATP5E	CRTC3	PSKH1	NA	NA	NA	KDM2A	NA	NA	NA	FUNDC1	ZBTB44	CYBRD1	IL6ST	NA	NA	SLC6A6	DNAJB2	NA	PRKCI	NA	DNPEP	NA	NA	NA	NA	NA	NA	FABP7	SLBP	HMGN2	RANGAP1
PLEKHH2	EPB41L5	TMEM219	MBNL3	NA	NA	NA	IL6R	NA	NA	NA	AMD1	TTC9C	CDA	GLIPR1	NA	NA	PTMS	RC3H2	NA	ZNF574	NA	OAS2	NA	NA	NA	NA	NA	NA	CD1D	VAPB	FEZ1	CDCA8
RBPMS2	E2F3	MEST	HIP1R	NA	NA	NA	NEU1	NA	NA	NA	DNAJC10	HIP1	AMIGO2	RASAL2	NA	NA	DLGAP4	RAPGEF2	NA	KIF11	NA	TBL1XR1	NA	NA	NA	NA	NA	NA	C2orf27A	BLM	COPS3	PAK1
BCOR	APP	HBS1L	TRPM3	NA	NA	NA	TYRP1	NA	NA	NA	TNS3	RNU12	C18orf21	ENC1	NA	NA	APPBP2	ZNF438	NA	PTHLH	NA	USP33	NA	NA	NA	NA	NA	NA	EFNA4	FAM168B	HYLS1	TSC22D1
DHRS3	PNKD	NEDD9	FAM124A	NA	NA	NA	ADD1	NA	NA	NA	MRPL1	DPAGT1	NAT14	STC2	NA	NA	UBQLN2	TRAK1	NA	TRAF3	NA	WDR44	NA	NA	NA	NA	NA	NA	C9orf9	HIRIP3	TRIM28	PUF60
ALDOA	MAMLD1	ETV5	PIK3R1	NA	NA	NA	UCP2	NA	NA	NA	DSTN	TXNDC17	MYO1B	IL11	NA	NA	ZNF827	IL1B	NA	ANTXR2	NA	ATP2B4	NA	NA	NA	NA	NA	NA	RPS4X	SPECC1	REPS1	SMC3
SLC37A4	DCAF5	GSTO1	MAF	NA	NA	NA	ATP6V1F	NA	NA	NA	N4BP2L2	TRNP1	C1R	FOXO3	NA	NA	NAV2	GNA12	NA	TAPBP	NA	RAB22A	NA	NA	NA	NA	NA	NA	NRIP1	VAV2	SETD1B	ANLN
ZC3H13	PRKRA	MAD2L1BP	TET1	NA	NA	NA	CCDC3	NA	NA	NA	CHST11	PRKAG1	UGGT1	SYTL3	NA	NA	FAM107B	AKAP11	NA	RUNX1	NA	STAU1	NA	NA	NA	NA	NA	NA	HLA-DQB1	HIST1H1B	RNPS1	ALCAM
RXRG	MITF	PPP2R3C	MICAL1	NA	NA	NA	SERPINI1	NA	NA	NA	GSTM4	FAM64A	NGF	KCTD1	NA	NA	IGFN1	AMIGO2	NA	PCLO	NA	AZIN1	NA	NA	NA	NA	NA	NA	MRRF	ANKRD39	BRD2	NUP37
UGDH	FNBP1L	UPP1	2022-09-11	NA	NA	NA	THSD7A	NA	NA	NA	SPG20	TNNT1	KDELC2	AHDC1	NA	NA	FIGN	RALBP1	NA	ZFHX4	NA	TP53TG1	NA	NA	NA	NA	NA	NA	P2RX5	FOXRED2	SLC7A1	CRIPT
CYTL1	HMGN1	CISD1	ANKRD13D	NA	NA	NA	TWISTNB	NA	NA	NA	NEU1	ACTN4	LRRC8C	IGF2BP3	NA	NA	TEAD4	INSIG1	NA	FRMD6	NA	BCL7B	NA	NA	NA	NA	NA	NA	HLA-DPA1	SPG21	ELAVL1	H3F3B
STXBP6	HOOK3	SYT14	MAFF	NA	NA	NA	NR4A1	NA	NA	NA	PIGF	EIF2B5	GABPB2	USP47	NA	NA	LRFN4	REPIN1	NA	DGKZ	NA	ARPC5L	NA	NA	NA	NA	NA	NA	FAM53C	KLHL8	UBE3A	WDR62
CLCN5	QDPR	SPCS2	SAT1	NA	NA	NA	PDP2	NA	NA	NA	SKAP2	GAPDHS	PTPN11	PPP3CA	NA	NA	DIAPH3	NAT14	NA	VEGFC	NA	SMARCAD1	NA	NA	NA	NA	NA	NA	SIN3A	KLHL22	RAD54L2	DHX15
FIP1L1	SORT1	SS18L1	ZADH2	NA	NA	NA	ARMC9	NA	NA	NA	LXN	MRPL10	ZNF274	TSPYL4	NA	NA	ME2	C3orf14	NA	SUMO3	NA	AIFM3	NA	NA	NA	NA	NA	NA	C5orf58	ADK	ADNP2	HIST1H1A
MAPK3	SPPL3	ATP5C1	MEF2C	NA	NA	NA	EML4	NA	NA	NA	C1orf115	NDUFAF4	ATF3	LTBP1	NA	NA	SIRT7	BASP1	NA	SAMD9L	NA	2022-09-11	NA	NA	NA	NA	NA	NA	MED30	WDHD1	SRRM2	SETD8
DLX5	PCDH7	PRDM15	COX5A	NA	NA	NA	ID2	NA	NA	NA	HBP1	HLA-DRB5	ZNF397	AKNA	NA	NA	CDC14B	ATF3	NA	PHC2	NA	COL11A1	NA	NA	NA	NA	NA	NA	FGFRL1	MTMR2	SF3B3	C6orf62
SORD	QPRT	TMEM199	MPPED2	NA	NA	NA	PWP1	NA	NA	NA	NCSTN	GOT1	KLHL23	VIT	NA	NA	GADD45A	YEATS2	NA	SPHK1	NA	NCOA7	NA	NA	NA	NA	NA	NA	PGM2	C1orf35	FNBP1	SSRP1
ZEB2	RAB5B	CTNNA2	TRAF3IP2	NA	NA	NA	CDK2	NA	NA	NA	APOM	TRA2B	SLC4A3	YPEL5	NA	NA	ST6GALNAC4	REST	NA	CDC42EP2	NA	HOXB7	NA	NA	NA	NA	NA	NA	SORCS1	SYCP2	HMGB3	TMEM170A
IL16	BAMBI	ETNK1	WNK2	NA	NA	NA	ESRP1	NA	NA	NA	CRNDE	ATOH8	RAI14	COL5A2	NA	NA	TSC22D2	ZNF836	NA	LRRC15	NA	IRF9	NA	NA	NA	NA	NA	NA	NFIB	TCF3	AIDA	RAD1
CTBP2	CNOT6	LRCH3	RLBP1	NA	NA	NA	KIF1A	NA	NA	NA	CD109	PCBP4	SUN1	WNT5A	NA	NA	SLAIN2	SUN1	NA	TFF2	NA	LBH	NA	NA	NA	NA	NA	NA	SH2B3	RAD51	DVL2	AMMECR1
OAF	FAM126B	UBE2D2	GPNMB	NA	NA	NA	BICD2	NA	NA	NA	ADCY1	PPP1R9A	AFP	CALB2	NA	NA	TNKS1BP1	ZNF410	NA	PARP2	NA	FLII	NA	NA	NA	NA	NA	NA	CADM1	ACD	DICER1	NCAPD3
LY6E	GGA1	PSMB10	GPR137B	NA	NA	NA	MARCKSL1	NA	NA	NA	MESDC1	PTGES	CCDC109B	RCN1	NA	NA	SHB	CCDC109B	NA	NDFIP2	NA	RPS16	NA	NA	NA	NA	NA	NA	SLC45A3	ATP8B1	SSBP4	GTF3C5
SPATA13	HEXIM1	FDPS	THAP11	NA	NA	NA	TFEB	NA	NA	NA	TDRD3	AGTRAP	SLC2A8	NR2F2	NA	NA	C10orf118	LIMA1	NA	HHIPL2	NA	TRMT2A	NA	NA	NA	NA	NA	NA	PLAC8	FANCB	EFHD1	EIF2B2
LRRC28	SNN	NANS	SLC25A44	NA	NA	NA	MIA3	NA	NA	NA	FXYD5	PERP	LIMA1	BIN1	NA	NA	SLC7A1	ZYX	NA	SLC4A7	NA	LPP	NA	NA	NA	NA	NA	NA	CHN1	C5orf42	HAUS6	RANBP1
RNF13	C6orf62	ATP10B	LRRC4	NA	NA	NA	HMGCS1	NA	NA	NA	HM13	OSBPL10	INF2	KIAA1644	NA	NA	USP12	BZW1	NA	CAMK2N1	NA	RLBP1	NA	NA	NA	NA	NA	NA	KCNN4	ZNF646	CDH2	BAG3
TRIB2	MOSPD1	GGA2	RCC2	NA	NA	NA	FOXF2	NA	NA	NA	CMAS	MRPS28	ZYX	MAML1	NA	NA	RAD54L2	STARD3NL	NA	SUN2	NA	C5orf24	NA	NA	NA	NA	NA	NA	RPS6KA3	UBAC1	DYM	ICT1
UBXN2A	KIT	FMN2	PDE9A	NA	NA	NA	MRPL36	NA	NA	NA	ZNF720	MTRNR2L10	IL15	DCBLD1	NA	NA	EPAS1	CD2AP	NA	PRKAG2	NA	SERINC3	NA	NA	NA	NA	NA	NA	PHF21A	GEN1	PBRM1	ZWINT
C1orf85	TEX2	FARP1	PEAK1	NA	NA	NA	PLP1	NA	NA	NA	C11orf74	GANAB	GALNT7	TRA2A	NA	NA	CLTB	CCDC86	NA	H2AFX	NA	FKBP7	NA	NA	NA	NA	NA	NA	PNPLA2	FOXK2	EGFL7	BIRC2
RUNX3	REPS2	DPY30	CPN1	NA	NA	NA	DOCK7	NA	NA	NA	ESRP1	SOX10	TES	NAV3	NA	NA	NXT2	IL15	NA	BUB1	NA	TMEM60	NA	NA	NA	NA	NA	NA	NA	RBM17	SLBP	UBE2T
TRAF5	CHDH	FAM134B	EDNRB	NA	NA	NA	HEXA	NA	NA	NA	C14orf119	NFKBIZ	COL13A1	NCOA2	NA	NA	FSD1L	CDHR3	NA	LASP1	NA	FAM192A	NA	NA	NA	NA	NA	NA	NA	WHSC1	VAPB	CWC25
GFPT2	GCNT2	IGSF3	TPCN2	NA	NA	NA	ATP6V0D1	NA	NA	NA	ALKBH5	ARHGAP12	CHMP4B	GFRA1	NA	NA	PLAUR	TES	NA	MCL1	NA	OSTF1	NA	NA	NA	NA	NA	NA	NA	CCNE1	AP1M1	FHOD3
LCOR	POR	PTCD3	ST3GAL6	NA	NA	NA	UNC5B	NA	NA	NA	TMEM41A	SLC7A11	PVRL2	CDC42EP1	NA	NA	HGS	NANP	NA	PRNP	NA	MIER3	NA	NA	NA	NA	NA	NA	NA	WHSC1L1	SPEN	PTDSS1
CCDC43	USMG5	NMNAT1	2022-09-09	NA	NA	NA	PTPLAD1	NA	NA	NA	KIF3A	FRMD4A	HMGA2	ROS1	NA	NA	CKAP4	CLTC	NA	CTGF	NA	ZNF318	NA	NA	NA	NA	NA	NA	NA	TMEM156	PKNOX1	IFT74
EIF1AX	CEP68	A2M	C2orf76	NA	NA	NA	DIP2C	NA	NA	NA	SV2A	ORC5	RIN1	PLAU	NA	NA	COBLL1	ZNF521	NA	TNFAIP1	NA	LPXN	NA	NA	NA	NA	NA	NA	NA	PAQR8	GLI3	CDC27
CHST11	UCK1	EXOC3	DFNB31	NA	NA	NA	HMOX2	NA	NA	NA	TTC14	RPS24	ST3GAL2	CMIP	NA	NA	CSF1	CHMP4B	NA	VDR	NA	ENAH	NA	NA	NA	NA	NA	NA	NA	NQO2	BCOR	PPIH
GSTM4	TPST2	ALX1	JAZF1	NA	NA	NA	C1orf63	NA	NA	NA	RAB10	MIA	RNF220	STEAP3	NA	NA	CDH2	PVRL2	NA	CD59	NA	CDR2	NA	NA	NA	NA	NA	NA	NA	PAQR4	PBK	CENPE
SPTBN1	PIP5K1C	ISM1	IRF4	NA	NA	NA	SKP2	NA	NA	NA	DNAJB14	RAB4B	DOCK9	ABCA1	NA	NA	FLNC	TROAP	NA	STX1A	NA	SMPD1	NA	NA	NA	NA	NA	NA	NA	MCM10	SIAH1	TSC1
SPRY2	TSPAN14	APOE	ARHGEF11	NA	NA	NA	FGD4	NA	NA	NA	NDEL1	CCDC102B	PLK2	C2orf27A	NA	NA	HSPA4L	NCAPH	NA	SH3BP5L	NA	PLEKHA3	NA	NA	NA	NA	NA	NA	NA	ELF4	GOLGA7	ZC3HC1
PIGF	PPP1CA	CCAR1	IVNS1ABP	NA	NA	NA	OLFM1	NA	NA	NA	LYPLAL1	RPS6	NUP188	ATP13A3	NA	NA	POMZP3	DENND5A	NA	ORC2	NA	HLA-A	NA	NA	NA	NA	NA	NA	NA	CLIP2	SLC37A4	SPTY2D1
LSMD1	ZNF664	BCHE	ACSS1	NA	NA	NA	POGK	NA	NA	NA	SLC22A18AS	CTNNBIP1	HPCAL1	MYH9	NA	NA	RORB	NUP98	NA	TFDP1	NA	TMEM214	NA	NA	NA	NA	NA	NA	NA	TWSG1	EBAG9	MCM7
DTNB	HMOX1	BCL2	2022-09-04	NA	NA	NA	ZFP36L2	NA	NA	NA	TPP2	HNRNPA2B1	DOCK10	JAG1	NA	NA	RAB27B	ZC3H7B	NA	SDC1	NA	OXR1	NA	NA	NA	NA	NA	NA	NA	ADAMTS6	ASPM	CEP55
NAB2	FAM126A	BIRC7	ID4	NA	NA	NA	ZNF595	NA	NA	NA	ABL2	STIM2	CNTNAP3	PAPPA	NA	NA	FHL2	SERTAD3	NA	XPO1	NA	KEAP1	NA	NA	NA	NA	NA	NA	NA	CRNDE	DENR	WDR7
ANP32A	KIDINS220	SAMM50	APH1A	NA	NA	NA	ATP6AP1	NA	NA	NA	YIPF4	UBAC2	ACTR1B	VAPA	NA	NA	PDPK1	NUP188	NA	CLU	NA	BCL2L13	NA	NA	NA	NA	NA	NA	NA	ATP6V1F	HADH	BLCAP
TMOD2	NARF	EPHA4	RNF144B	NA	NA	NA	SLC45A2	NA	NA	NA	ARF4	CBWD6	METRNL	SH3KBP1	NA	NA	C14orf159	ZDHHC9	NA	KCTD6	NA	SKA1	NA	NA	NA	NA	NA	NA	NA	BRCA2	KLHL8	NIF3L1
POU3F2	DMXL2	KLHL7	C19orf12	NA	NA	NA	CDC42	NA	NA	NA	BCL9	POLDIP2	KIAA1549	AGPAT4	NA	NA	ATF5	ARRDC3	NA	ZDHHC5	NA	ISG15	NA	NA	NA	NA	NA	NA	NA	MYO9A	SLC27A4	RSBN1
ADCY1	RBM14	ATP6V1C1	HNRNPAB	NA	NA	NA	RIMKLB	NA	NA	NA	PDXK	CD74	BICC1	NEDD1	NA	NA	SLC4A2	FAM46A	NA	KLHL12	NA	CREBL2	NA	NA	NA	NA	NA	NA	NA	SNX5	FGD1	RALGPS2
YBX1	OSGIN1	NFE2L2	NFATC2	NA	NA	NA	DHX37	NA	NA	NA	SMCR5	RNASEH2B	DKK1	LARP6	NA	NA	CBX8	HPCAL1	NA	FAR1	NA	MAPK6	NA	NA	NA	NA	NA	NA	NA	CHML	MTMR2	WWC3
MMP8	ATP5J	HS1BP3	CRYGS	NA	NA	NA	RRP1B	NA	NA	NA	TTLL7	PMPCB	ABHD11	FBN1	NA	NA	TJP1	SRSF1	NA	PRSS23	NA	RNFT1	NA	NA	NA	NA	NA	NA	NA	LPIN2	SYCP2	MRPL27
BLMH	MED13	C6orf1	CDKN1C	NA	NA	NA	FBXO44	NA	NA	NA	CGGBP1	NSMCE1	MAP1B	ZG16B	NA	NA	VAV2	ACTR1B	NA	MXD3	NA	TBC1D1	NA	NA	NA	NA	NA	NA	NA	APLN	TCF3	TIMELESS
TFB1M	SLC29A1	HRH2	NHSL1	NA	NA	NA	GRB10	NA	NA	NA	EGLN1	TST	GXYLT1	LAMC1	NA	NA	BCOR	DKK1	NA	TNFRSF10B	NA	NPEPL1	NA	NA	NA	NA	NA	NA	NA	MCM2	CTBP2	CDK11B
SH3YL1	SHOC2	CPVL	COBL	NA	NA	NA	DDX28	NA	NA	NA	STAT6	CD70	RHOBTB3	CREB5	NA	NA	DYNC1I2	ABHD11	NA	S100A10	NA	PIGN	NA	NA	NA	NA	NA	NA	NA	STK32B	OXSR1	H2AFV
NR4A1	RAB11FIP1	FAM177A1	ATP6V0D2	NA	NA	NA	BMPR2	NA	NA	NA	ITPR2	FLRT3	FSTL3	ROCK1	NA	NA	NXPH4	CALM3	NA	IL7R	NA	TRIM38	NA	NA	NA	NA	NA	NA	NA	SNORA76	DDX23	ZNF143
RAB4A	KCNN2	HPS1	ARHGAP6	NA	NA	NA	BRI3	NA	NA	NA	LYPD1	SRPR	NPTX1	DPF3	NA	NA	SMURF1	MAP1B	NA	ZNF587	NA	DCP2	NA	NA	NA	NA	NA	NA	NA	ADAT1	RAD21	TIPRL
MCC	DGKE	POLR1A	ITGA9	NA	NA	NA	CD63	NA	NA	NA	PKN2	IMMP2L	FOXP1	MARCKS	NA	NA	PCGF5	ARFGEF1	NA	DOCK5	NA	BTN3A3	NA	NA	NA	NA	NA	NA	NA	MLKL	MAP7D3	TMEM115
ID2	PTPRM	TRIM63	CANX	NA	NA	NA	PSMA7	NA	NA	NA	STXBP2	TIRAP	TJP2	LIFR	NA	NA	HES6	FSTL3	NA	CAP2	NA	LARP1B	NA	NA	NA	NA	NA	NA	NA	FAM20C	LRRC28	FNTA
C11orf74	MRPS15	MICA	ADIPOR2	NA	NA	NA	C21orf91	NA	NA	NA	RPL5	LYZ	ANKRD1	MICAL2	NA	NA	HOOK2	NPTX1	NA	METTL4	NA	NFATC2IP	NA	NA	NA	NA	NA	NA	NA	USP39	UBR7	CENPP
PDE4DIP	SSPN	FOXN2	EGLN3	NA	NA	NA	BAZ1A	NA	NA	NA	TRAPPC1	OLFML3	KLF10	EIF2AK1	NA	NA	SLC27A4	FOXP1	NA	AMOTL1	NA	ORAI2	NA	NA	NA	NA	NA	NA	NA	RNPEPL1	ALKBH3	CFLAR
ESRP1	KDM1B	IGFBP2	GPM6B	NA	NA	NA	NFKBIE	NA	NA	NA	ENTPD4	ANKRD30A	ADAM15	2022-09-08	NA	NA	BCAS1	POFUT1	NA	CDV3	NA	FRZB	NA	NA	NA	NA	NA	NA	NA	ZNF519	MZT2A	RBM39
TAB3	ALG5	RRAGC	RRAGD	NA	NA	NA	TIMM13	NA	NA	NA	FAM109B	LAP3	SMARCAL1	ABLIM3	NA	NA	STK35	TJP2	NA	HIPK2	NA	TTC9C	NA	NA	NA	NA	NA	NA	NA	CDC25A	C21orf58	COQ4
MARCKSL1	AGPAT5	PARVB	TIMP2	NA	NA	NA	WNT4	NA	NA	NA	SACM1L	IDH1	ABCB8	HEATR3	NA	NA	TCF3	ANKRD1	NA	AKT1	NA	ALDH3B1	NA	NA	NA	NA	NA	NA	NA	BAIAP2L1	PCNT	TMEM107
CELSR2	RABGAP1L	LAMA1	MAGED2	NA	NA	NA	ZNF37A	NA	NA	NA	CD63	NFKB1	SEMA3C	TRIM8	NA	NA	SERPINE1	PMEPA1	NA	ERCC6L	NA	NUP62	NA	NA	NA	NA	NA	NA	NA	MDFIC	UBAC1	TAF15
PREX1	ERI3	NSUN5	CUTA	NA	NA	NA	OCA2	NA	NA	NA	NLGN1	WIPF1	EDN1	PDGFC	NA	NA	PPP2R2D	HOXC6	NA	ARRDC1	NA	GOLT1B	NA	NA	NA	NA	NA	NA	NA	TRIO	GPSM2	MKRN1
ST6GAL1	LARP4	MYC	USP44	NA	NA	NA	DAPK1	NA	NA	NA	TXNDC9	SEMA6B	PTPRR	VPS13B	NA	NA	BEND6	KLF10	NA	PPP2R5E	NA	NRSN2	NA	NA	NA	NA	NA	NA	NA	DIP2C	ING3	GINS2
HMGCS1	ELMO3	SLC37A1	HLX	NA	NA	NA	PINX1	NA	NA	NA	OTUD7B	RSL1D1	IRAK1	NA	NA	NA	PPP1R1C	BAX	NA	COL5A1	NA	EIF2B5	NA	NA	NA	NA	NA	NA	NA	MAP3K5	LYAR	RLF
PLP1	LPIN1	TRAPPC6A	NDN	NA	NA	NA	CES1	NA	NA	NA	MTRF1	NAA11	PDE1C	NA	NA	NA	YAP1	ABCB8	NA	WNT5B	NA	G2E3	NA	NA	NA	NA	NA	NA	NA	RALY	RELT	C3orf14
USP8	MAP1LC3B2	NDUFV2	COX7A2L	NA	NA	NA	BYSL	NA	NA	NA	EIF4A2	NUDT21	GCLM	NA	NA	NA	NAA25	SIN3B	NA	DLX1	NA	EPS8	NA	NA	NA	NA	NA	NA	NA	DGKH	RBM17	CEP70
ATOX1	ARMCX4	GPM6A	GNAL	NA	NA	NA	GPR143	NA	NA	NA	PTP4A1	LEPREL4	BDKRB1	NA	NA	NA	GEM	GRAMD3	NA	JUN	NA	APPBP2	NA	NA	NA	NA	NA	NA	NA	MBTPS1	FAM73A	ARHGAP11A
CHSY1	SLC17A5	PES1	CERK	NA	NA	NA	ALKBH2	NA	NA	NA	RNF19A	C22orf46	ID1	NA	NA	NA	TGFBI	C3orf67	NA	PCNXL2	NA	FRYL	NA	NA	NA	NA	NA	NA	NA	C9orf41	STAU2	HLTF
PTPRZ1	SYNGR1	TBC1D16	HERC2	NA	NA	NA	C1orf216	NA	NA	NA	SHKBP1	CLDN4	DNAH11	NA	NA	NA	SPINT2	HAUS2	NA	AR	NA	FN1	NA	NA	NA	NA	NA	NA	NA	GATAD2A	C19orf43	CDK5RAP2
TIMP3	BRWD1	FIG4	RTF1	NA	NA	NA	FAM167B	NA	NA	NA	PATL1	SLC22A18	LRRC8A	NA	NA	NA	LMBR1	SMARCD3	NA	ARHGEF10	NA	TPMT	NA	NA	NA	NA	NA	NA	NA	EPHA5	WHSC1L1	CEP135
HMOX2	RLF	IGHMBP2	RIPK4	NA	NA	NA	ADRA2A	NA	NA	NA	WDR63	PHF3	QKI	NA	NA	NA	ITGA5	PTPRR	NA	AARS	NA	GANAB	NA	NA	NA	NA	NA	NA	NA	MASTL	LCOR	RAB3GAP1
FGD4	MEF2D	AP1S3	GJB1	NA	NA	NA	DYNC1H1	NA	NA	NA	CCDC88B	CENPH	NADSYN1	NA	NA	NA	KCNK6	ESYT1	NA	DPYSL3	NA	MAP1LC3B	NA	NA	NA	NA	NA	NA	NA	TRIM37	RSRC1	LRRC8C
CPA2	PANX1	ATP5J2	PDZRN3	NA	NA	NA	HPS4	NA	NA	NA	ACSL3	HAUS6	HDAC3	NA	NA	NA	ING3	CYTH1	NA	RANGAP1	NA	PQLC2	NA	NA	NA	NA	NA	NA	NA	CPA2	THAP1	WDR54
SLC43A3	C5orf45	CCL18	PPP2R5A	NA	NA	NA	FMN1	NA	NA	NA	NPC2	NRP2	VRK2	NA	NA	NA	SLC8A1	MAX	NA	CDCA8	NA	AP2B1	NA	NA	NA	NA	NA	NA	NA	PITPNA	RBBP6	BTG1
AIM1	GPR180	FMR1	BACE2	NA	NA	NA	TIMM17A	NA	NA	NA	C4orf27	CPB2	JUND	NA	NA	NA	FAM73A	OSBPL8	NA	CSPG4	NA	ENOPH1	NA	NA	NA	NA	NA	NA	NA	SLC25A22	DLST	FAM72B
LZTS1	KCTD15	DUSP3	CBFA2T2	NA	NA	NA	CNDP2	NA	NA	NA	DRAM2	ATHL1	NTN4	NA	NA	NA	STAU2	WBP4	NA	PAK1	NA	PLS3	NA	NA	NA	NA	NA	NA	NA	WWC1	MCM10	ASF1B
GOSR1	BIK	ENTPD6	PRRG1	NA	NA	NA	DSTYK	NA	NA	NA	ITPRIPL2	KAZALD1	EHD2	NA	NA	NA	USP14	PMM1	NA	TLN1	NA	RAB4B	NA	NA	NA	NA	NA	NA	NA	RIF1	FKBP5	DHX30
MRPL43	MDGA2	FAHD2B	VWA1	NA	NA	NA	CHST10	NA	NA	NA	FYN	MIIP	FAM129B	NA	NA	NA	TMEM156	PPM1A	NA	SLC4A8	NA	ERAP2	NA	NA	NA	NA	NA	NA	NA	CSNK1G2	C2orf69	ZW10
KRT14	CROCC	HAUS1	STON1	NA	NA	NA	CTNNB1	NA	NA	NA	PRKACB	ABCB5	DVL1	NA	NA	NA	THRB	BDKRB1	NA	RAB3IP	NA	LDLRAP1	NA	NA	NA	NA	NA	NA	NA	ZCCHC3	MUS81	CCDC109B
IGF1R	BASP1	GHITM	TNFSF12	NA	NA	NA	CCND1	NA	NA	NA	EOMES	RFESD	FAM122B	NA	NA	NA	DPYD	ID1	NA	TSC22D1	NA	HMG20A	NA	NA	NA	NA	NA	NA	NA	TSPAN5	WDR82	INO80E
WDR72	MPPE1	CHD7	ATP1A1	NA	NA	NA	PAK1IP1	NA	NA	NA	CLIC1	DHRS3	ITGA2	NA	NA	NA	USP32	CAPN1	NA	SHC1	NA	FAM76A	NA	NA	NA	NA	NA	NA	NA	ATAD3A	CRNDE	NBPF1
DYNC1I1	SQSTM1	C5orf51	FAIM3	NA	NA	NA	SCARF2	NA	NA	NA	HYAL2	EXOSC5	MAGI1	NA	NA	NA	FERMT3	UBN2	NA	ANLN	NA	PTPRN	NA	NA	NA	NA	NA	NA	NA	OSGIN2	UCP2	MORF4L2
OTUD7B	ZNF397	MMP14	YWHAZ	NA	NA	NA	PSEN2	NA	NA	NA	CREM	2022-03-09	AMOTL2	NA	NA	NA	COL7A1	HIST1H2BJ	NA	ZNF598	NA	DDX59	NA	NA	NA	NA	NA	NA	NA	BCL7C	TRIM24	KIF20B
TCF7L2	ZDHHC16	RAB6A	PGM2L1	NA	NA	NA	ZBTB24	NA	NA	NA	BCL2A1	ATF4	FKTN	NA	NA	NA	IDS	AHI1	NA	POLR1E	NA	SP3	NA	NA	NA	NA	NA	NA	NA	ZC3H18	MTF2	PDS5B
RPGR	TRIM3	C12orf5	CARD14	NA	NA	NA	CDH3	NA	NA	NA	CGREF1	STX3	GALNT10	NA	NA	NA	MICALL1	RDX	NA	PLIN2	NA	IMMP2L	NA	NA	NA	NA	NA	NA	NA	CUL1	TNPO1	TRIM69
NES	IDH2	MSRB2	SGK1	NA	NA	NA	EIF5B	NA	NA	NA	IP6K2	ZC3H13	PRELID2	NA	NA	NA	SOX9	JUND	NA	ENOSF1	NA	LAP3	NA	NA	NA	NA	NA	NA	NA	C11orf82	LPIN2	TNFAIP8L1
SPARC	FKBP14	TRAK2	SOX10	NA	NA	NA	SRSF7	NA	NA	NA	ACP5	CCNO	STK39	NA	NA	NA	SAMD10	TTC3	NA	ZNF75A	NA	UBE3A	NA	NA	NA	NA	NA	NA	NA	ABCG2	APOLD1	NXF1
GPC6	DNAJC3	DBI	NAV2	NA	NA	NA	NAMPT	NA	NA	NA	G3BP2	INHBA	GADD45B	NA	NA	NA	FAM120A	PAQR3	NA	ALCAM	NA	TOP2B	NA	NA	NA	NA	NA	NA	NA	TMEM65	TUBGCP4	PVRL2
PDHA1	LITAF	CNTN1	EFCAB5	NA	NA	NA	ACP5	NA	NA	NA	PIP4K2A	DLK2	FBRS	NA	NA	NA	CECR5	TSHZ1	NA	H3F3B	NA	TMEM192	NA	NA	NA	NA	NA	NA	NA	FHOD1	ZBED4	TROAP
DDT	C4orf48	FAHD2A	DMXL1	NA	NA	NA	G3BP2	NA	NA	NA	ABHD13	MTMR2	RPE	NA	NA	NA	XIAP	METTL5	NA	EZR	NA	TSPAN4	NA	NA	NA	NA	NA	NA	NA	FEN1	SYDE1	RAN
MNS1	DLX6	TMEM181	NAA15	NA	NA	NA	PIP4K2A	NA	NA	NA	ESCO1	C1orf35	F2RL2	NA	NA	NA	NR1D2	IFNAR1	NA	TCF4	NA	WDYHV1	NA	NA	NA	NA	NA	NA	NA	RAD54L	PLEKHJ1	GAR1
ACSL3	TRAPPC2L	ITPKB	ARL8A	NA	NA	NA	RRP1	NA	NA	NA	IL17RA	PRKAR1B	AXL	NA	NA	NA	CHPF2	C6orf52	NA	APOBEC3B	NA	NXT2	NA	NA	NA	NA	NA	NA	NA	SMG6	SAMD4B	C1orf109
TMEM98	LARGE	CLPTM1L	TNRC6B	NA	NA	NA	RIOK2	NA	NA	NA	PHLDA2	OAF	KRT80	NA	NA	NA	SH3GL1	HOXA5	NA	PBX1	NA	ERGIC2	NA	NA	NA	NA	NA	NA	NA	CIZ1	STT3A	PHF5A
FAM167B	LYST	PLEKHB2	SYP	NA	NA	NA	MTDH	NA	NA	NA	IFT27	SLC39A11	WDFY3	NA	NA	NA	ADAMTS6	ELF1	NA	PXMP2	NA	NUDT21	NA	NA	NA	NA	NA	NA	NA	CBY1	FAM65A	NCAPH
RAB3A	ZNF281	TMEM126A	GPR155	NA	NA	NA	ARSG	NA	NA	NA	TGIF1	LY6E	GBE1	NA	NA	NA	ELFN2	DVL1	NA	VAMP4	NA	CKAP4	NA	NA	NA	NA	NA	NA	NA	NFX1	DERA	NUP98
CPEB1	RIMS3	CPEB4	NCOA5	NA	NA	NA	HSP90AB1	NA	NA	NA	NCOA2	SPATA13	AFAP1	NA	NA	NA	ANXA10	HN1	NA	NEK6	NA	EXOC5	NA	NA	NA	NA	NA	NA	NA	CSRP2	CHSY1	PRIM1
NDUFC1	PRKAR1A	APOO	VPS35	NA	NA	NA	ALG8	NA	NA	NA	CD164	WDR55	MXRA7	NA	NA	NA	OCLN	PPP6R2	NA	SETD8	NA	AIDA	NA	NA	NA	NA	NA	NA	NA	MCM6	PDLIM7	NUP188
HPS4	CD2AP	ARMCX1	WDTC1	NA	NA	NA	TFAP2A	NA	NA	NA	APC	FMNL2	NFE2L3	NA	NA	NA	HDHD3	MAST4	NA	ECE1	NA	FARSB	NA	NA	NA	NA	NA	NA	NA	HIST1H4C	RALY	JMJD6
METTL12	ZNF644	TAF11	TCF7L1	NA	NA	NA	OSBPL2	NA	NA	NA	VAMP2	CCDC71	SCARA3	NA	NA	NA	DIO2	UNKL	NA	ASAP2	NA	SLC22A18	NA	NA	NA	NA	NA	NA	NA	USP1	DGKH	PPM1B
PHACTR1	CDKL2	RBMX2	CCS	NA	NA	NA	EXOSC4	NA	NA	NA	LYRM2	C8orf44	SRGAP1	NA	NA	NA	NHS	PPAPDC1B	NA	IER3	NA	DICER1	NA	NA	NA	NA	NA	NA	NA	GPC1	SCML2	SUV39H1
FMN1	BEX4	RAB32	SASH1	NA	NA	NA	CPNE1	NA	NA	NA	SLC23A2	BET1	SYNE1	NA	NA	NA	MAFG	NIPA2	NA	CSRP1	NA	CCDC122	NA	NA	NA	NA	NA	NA	NA	RBL1	MAPK9	SRSF10
FTH1	RPS6KB2	ARHGAP5	LDLRAP1	NA	NA	NA	IMP3	NA	NA	NA	MANBAL	RPL19	TNIP1	NA	NA	NA	ALKBH5	AMOTL2	NA	NTM	NA	NR0B1	NA	NA	NA	NA	NA	NA	NA	CNOT6L	TRIM37	STX12
CCDC77	ADRM1	PDE10A	FNIP2	NA	NA	NA	SULT2B1	NA	NA	NA	PSMC2	GFPT2	RHOG	NA	NA	NA	FGF13	AMPD3	NA	IKBKG	NA	CECR7	NA	NA	NA	NA	NA	NA	NA	ZNF684	FAM171A1	CASC5
FYN	RAB31	DGCR14	CBWD6	NA	NA	NA	C8orf33	NA	NA	NA	TSC22D3	SLC16A5	CANT1	NA	NA	NA	EHD1	LRRFIP1	NA	GTF3C5	NA	EVI5	NA	NA	NA	NA	NA	NA	NA	SPECC1L	TTLL7	R3HCC1
DSTYK	KIFC3	RHOQ	AP1B1	NA	NA	NA	HEATR2	NA	NA	NA	REV3L	COX10	RUNX2	NA	NA	NA	TRIML2	CACNA1C	NA	DUSP14	NA	TMEM165	NA	NA	NA	NA	NA	NA	NA	YEATS4	WWC1	SRSF1
ZNF518B	ZDHHC18	GNG11	RNF24	NA	NA	NA	HSPA12A	NA	NA	NA	ATG5	SPRY2	ODC1	NA	NA	NA	STAM2	MDC1	NA	CRCP	NA	USP9X	NA	NA	NA	NA	NA	NA	NA	ELOVL5	KIF21A	MAGEA1
CTNNB1	SESN3	CLCN3	CELF2	NA	NA	NA	PGK1	NA	NA	NA	TINF2	TRMT6	PTGES2	NA	NA	NA	FAM20C	FBXO34	NA	C1GALT1	NA	FES	NA	NA	NA	NA	NA	NA	NA	GINS1	UACA	HJURP
WNK4	ZC3H7B	GPAM	PDXDC1	NA	NA	NA	SOS1	NA	NA	NA	JOSD1	LSMD1	TSLP	NA	NA	NA	ARSJ	TMBIM1	NA	MSR1	NA	FHL2	NA	NA	NA	NA	NA	NA	NA	OGDH	ZCCHC3	C6orf136
PLEKHO2	DVL3	SLAMF7	TMEM87A	NA	NA	NA	RASSF3	NA	NA	NA	SNX14	PHGDH	BCL7B	NA	NA	NA	MAP3K9	SLC35F5	NA	PDCD6IP	NA	PPP2CB	NA	NA	NA	NA	NA	NA	NA	RING1	MDM1	ACIN1
TMC6	RORA	LRP12	TBC1D7	NA	NA	NA	PACSIN2	NA	NA	NA	ZNF292	RPS29	C9orf69	NA	NA	NA	PSD3	KRT80	NA	NET1	NA	RAD51C	NA	NA	NA	NA	NA	NA	NA	EP400	H2AFZ	IPO11
MDFI	METTL9	MCF2	FAM53B	NA	NA	NA	UCHL1	NA	NA	NA	IDH3A	CBS	B3GNTL1	NA	NA	NA	BAIAP2L1	UBN1	NA	GCNT2	NA	SPEN	NA	NA	NA	NA	NA	NA	NA	PRPS2	PLK4	ZC3H11A
NPAS2	EPB41L2	TYR	SPSB1	NA	NA	NA	RFTN1	NA	NA	NA	MED4	CLK3	ZMIZ2	NA	NA	NA	B3GNT5	SCG2	NA	RPL17	NA	SLC4A2	NA	NA	NA	NA	NA	NA	NA	RAD18	SEH1L	HAUS5
INPP5F	TSPO	ATP6AP2	STXBP1	NA	NA	NA	SWAP70	NA	NA	NA	MOSPD3	POU3F2	CCBE1	NA	NA	NA	SEC24D	ITGBL1	NA	BIRC2	NA	GLI3	NA	NA	NA	NA	NA	NA	NA	PSMC3IP	SRSF4	RNASEH2A
ACP5	RTTN	HERC5	SNX12	NA	NA	NA	CDKN1B	NA	NA	NA	ZFP91	CRNDE	SH3RF1	NA	NA	NA	MDFIC	VPS4B	NA	TIMP1	NA	OCIAD1	NA	NA	NA	NA	NA	NA	NA	CDC6	DHX9	NUP54
GTF2A2	STX12	PPP6R3	RAB9A	NA	NA	NA	DHX33	NA	NA	NA	MXI1	GPR110	KDELR2	NA	NA	NA	ARHGEF12	CLASP1	NA	POU2F2	NA	CCDC68	NA	NA	NA	NA	NA	NA	NA	GAA	PKN2	REEP4
MEX3A	PLA2G15	NBL1	TDRD7	NA	NA	NA	TRO	NA	NA	NA	DDIT3	CD109	TLK2	NA	NA	NA	RAC2	MXRA7	NA	COLEC12	NA	SLC37A4	NA	NA	NA	NA	NA	NA	NA	VIT	TIMM9	PSMD7
TTC39A	OGFR	CSTB	PWWP2B	NA	NA	NA	PTRH1	NA	NA	NA	FNDC3A	PSMB7	HOXB7	NA	NA	NA	RALY	CFL2	NA	SLC2A1	NA	RXRG	NA	NA	NA	NA	NA	NA	NA	CHAF1A	STIL	TTC17
TRPV4	LNX2	FZD3	AUTS2	NA	NA	NA	ARL10	NA	NA	NA	KHDRBS3	SPRY1	C9orf3	NA	NA	NA	OSMR	MRPL14	NA	IFT74	NA	EBAG9	NA	NA	NA	NA	NA	NA	NA	YWHAH	UBE2C	ATP2A2
MTAP	LGI3	RNMT	MID2	NA	NA	NA	ADAM10	NA	NA	NA	COL14A1	MYSM1	TWIST1	NA	NA	NA	ETS2	TTL	NA	COPS6	NA	DENND2C	NA	NA	NA	NA	NA	NA	NA	HNRNPA0	IRF2BP1	SNAI2
HSP90AB1	CALM3	WRNIP1	SIK1	NA	NA	NA	HTRA3	NA	NA	NA	MTHFS	PSMD6	LY96	NA	NA	NA	IFFO2	STAT5B	NA	PPP1R13L	NA	LONRF3	NA	NA	NA	NA	NA	NA	NA	RAD54B	TOP2A	UBE2Q1
ST3GAL4	TM7SF3	CNNM3	ZNF235	NA	NA	NA	GBA	NA	NA	NA	PTPRA	FARSA	ITGB5	NA	NA	NA	FAM24B	DEGS1	NA	FAM126A	NA	UGDH	NA	NA	NA	NA	NA	NA	NA	BARD1	STRBP	SRF
TFAP2A	PLEKHA8	ST3GAL5	ERC1	NA	NA	NA	PPIA	NA	NA	NA	ALG3	PDZD2	RBMS1	NA	NA	NA	POGK	PLXNB2	NA	EXT1	NA	SEPP1	NA	NA	NA	NA	NA	NA	NA	CALB2	FANCI	SLMAP
SGCD	GXYLT1	DEXI	KAT2B	NA	NA	NA	TRIB1	NA	NA	NA	OXNAD1	SV2A	RPTOR	NA	NA	NA	FAM171A1	CCDC85C	NA	ASL	NA	SENP2	NA	NA	NA	NA	NA	NA	NA	CLN6	TSEN34	HIC2
SHROOM4	PPFIA1	CYB5A	USP27X	NA	NA	NA	HNRNPH3	NA	NA	NA	CUL2	PREX1	LPP	NA	NA	NA	PCNX	RHOG	NA	SPTY2D1	NA	CYP20A1	NA	NA	NA	NA	NA	NA	NA	HIST2H2AC	PKN1	CDK14
ALDH1A3	RGS10	NRBF2	B3GNT2	NA	NA	NA	SEMA6A	NA	NA	NA	TMEM55A	ST6GAL1	CHRDL1	NA	NA	NA	ASPH	RUNX2	NA	ICMT	NA	ZNF302	NA	NA	NA	NA	NA	NA	NA	FAM111A	ZDHHC14	RPS6KA5
ICA1	CABLES1	ITGAE	ZNF652	NA	NA	NA	GZF1	NA	NA	NA	SCAMP2	MT2A	TFDP2	NA	NA	NA	KIF21A	ODC1	NA	MYLK	NA	GNPNAT1	NA	NA	NA	NA	NA	NA	NA	MYBL1	SRSF9	BRCA1
LOXL4	P4HB	ABCA5	OAT	NA	NA	NA	MAP2K5	NA	NA	NA	RTKN	PPM1N	RAP1GAP2	NA	NA	NA	GPR176	AZIN1	NA	ARL4D	NA	DLX5	NA	NA	NA	NA	NA	NA	NA	NXN	NFX1	SLK
HAPLN3	FAM193B	ALG1	CDYL	NA	NA	NA	SLC7A5	NA	NA	NA	LGALS8	NDEL1	GOLPH3	NA	NA	NA	DUSP1	LRCH1	NA	PDGFA	NA	TRIM44	NA	NA	NA	NA	NA	NA	NA	ZMYND19	QSER1	BAZ1B
TESK2	PMEPA1	C20orf96	MSC	NA	NA	NA	KCNAB2	NA	NA	NA	RNF6	USP8	B4GALT1	NA	NA	NA	PKP4	C9orf69	NA	EVI2B	NA	ZSWIM7	NA	NA	NA	NA	NA	NA	NA	PARP12	ENC1	FOXM1
PRELP	FBXO18	PEBP1	RDH13	NA	NA	NA	ANKRD30B	NA	NA	NA	CNST	WDR73	ARL4C	NA	NA	NA	GPRC5A	SLC46A3	NA	PMAIP1	NA	BACH1	NA	NA	NA	NA	NA	NA	NA	FXR2	PTP4A1	CCDC41
COX7C	TULP3	RMND1	PHLDA3	NA	NA	NA	NIN	NA	NA	NA	NA	SLC22A18AS	NCEH1	NA	NA	NA	CD97	CCBE1	NA	RALGPS2	NA	MORC4	NA	NA	NA	NA	NA	NA	NA	MTMR4	GKAP1	TPM3
APC	ATP2A2	UBR4	PTPDC1	NA	NA	NA	GALNTL6	NA	NA	NA	NA	DEPDC1B	KLF6	NA	NA	NA	ZSWIM6	SH3RF1	NA	ARPC1B	NA	HNRNPA3	NA	NA	NA	NA	NA	NA	NA	NAAA	KPNB1	CETN3
SULT2B1	GAB1	ZNF503	RC3H1	NA	NA	NA	ABCC10	NA	NA	NA	NA	RHOF	HSF2BP	NA	NA	NA	G0S2	KDELR2	NA	LHFP	NA	ZXDB	NA	NA	NA	NA	NA	NA	NA	TRA2A	MFHAS1	CDK1
EPHB4	NCOA4	HMGB1	BCAN	NA	NA	NA	PPP4R1L	NA	NA	NA	NA	HAGHL	PLEKHA3	NA	NA	NA	STAT6	C12orf23	NA	RBFOX2	NA	GEM	NA	NA	NA	NA	NA	NA	NA	PID1	HIST1H4C	POLR2B
SYAP1	LRRC14	KANK1	ACYP2	NA	NA	NA	JARID2	NA	NA	NA	NA	ITGB4	ABCC3	NA	NA	NA	SEH1L	ARHGAP24	NA	GLI2	NA	RANBP2	NA	NA	NA	NA	NA	NA	NA	GGCT	SKA2	WBP4
MLXIP	GORASP1	NUFIP2	DICER1	NA	NA	NA	CELSR1	NA	NA	NA	NA	LRRC58	IER5L	NA	NA	NA	TSPAN5	EFR3A	NA	RAPGEF2	NA	GCNT1	NA	NA	NA	NA	NA	NA	NA	SLC35D1	USP1	CBLL1
RFX5	SIN3B	ADD3	MOSPD2	NA	NA	NA	TTYH2	NA	NA	NA	NA	NIPSNAP1	GABRA2	NA	NA	NA	IL6	UBAP2	NA	OTUB1	NA	FUNDC1	NA	NA	NA	NA	NA	NA	NA	TP53I11	CENPM	COMMD5
FABP7	OSBPL5	ID3	TFCP2L1	NA	NA	NA	RCE1	NA	NA	NA	NA	SNX10	KLHL4	NA	NA	NA	LYPD1	SPRED2	NA	PRPSAP2	NA	STX4	NA	NA	NA	NA	NA	NA	NA	ALG8	CENPF	ARHGAP15
SLC23A2	PKNOX2	IQCK	MBOAT1	NA	NA	NA	AP3D1	NA	NA	NA	NA	SLC43A3	NMT2	NA	NA	NA	RNF213	HOXB7	NA	CENPP	NA	C8orf44	NA	NA	NA	NA	NA	NA	NA	EME1	PATL1	OSBP
ZNF704	RALYL	CAPN3	NRP2	NA	NA	NA	AKAP13	NA	NA	NA	NA	MED11	TTC7A	NA	NA	NA	CUL1	C9orf3	NA	CFLAR	NA	DNAJC10	NA	NA	NA	NA	NA	NA	NA	ZNF469	CEP250	MAD2L1
C9orf9	CCNI	SOX4	CECR7	NA	NA	NA	C6orf106	NA	NA	NA	NA	DBT	MT1X	NA	NA	NA	L1CAM	RPP38	NA	DLC1	NA	GPSM2	NA	NA	NA	NA	NA	NA	NA	HAPLN3	TPX2	LMO4
RPS4X	HIC2	TSPAN3	KRAS	NA	NA	NA	NOLC1	NA	NA	NA	NA	PCGF2	SPAG4	NA	NA	NA	PRDM8	RBMS1	NA	IL1B	NA	MSRB3	NA	NA	NA	NA	NA	NA	NA	NRXN3	DAZAP1	KIN
TSC22D3	PARN	L3MBTL2	PLXNC1	NA	NA	NA	CAB39L	NA	NA	NA	NA	ALDH7A1	DFNA5	NA	NA	NA	ABCG2	RPTOR	NA	MPRIP	NA	TNS3	NA	NA	NA	NA	NA	NA	NA	INPP4A	SPECC1L	EXOC1
PRKD3	SOD2	LAPTM4A	C1orf21	NA	NA	NA	RAB27A	NA	NA	NA	NA	GOSR1	TRIM58	NA	NA	NA	KLF7	LPP	NA	GPX1	NA	TEAD1	NA	NA	NA	NA	NA	NA	NA	SCMH1	ATP5D	TYMS
PIK3R3	NINL	DIRC2	USP9X	NA	NA	NA	BCL11A	NA	NA	NA	NA	RPL30	LYPD6	NA	NA	NA	EIF5	ATRX	NA	GNA12	NA	GEN1	NA	NA	NA	NA	NA	NA	NA	SIVA1	ANP32E	MCM5
SLC27A1	OSBPL8	CLN8	WARS	NA	NA	NA	ZNF330	NA	NA	NA	NA	SHMT1	RFWD3	NA	NA	NA	STIL	FHL3	NA	CDA	NA	WHSC1L1	NA	NA	NA	NA	NA	NA	NA	SPC24	YEATS4	FAM122B
BEST1	RPS6KA5	PNPLA4	STK32A	NA	NA	NA	TRIT1	NA	NA	NA	NA	KRT14	PEX2	NA	NA	NA	COLEC10	NDST1	NA	AMIGO2	NA	CDIPT	NA	NA	NA	NA	NA	NA	NA	SYNE2	MNS1	HN1
AVPI1	DHRS11	CIB2	REV1	NA	NA	NA	NDUFS7	NA	NA	NA	NA	TYW3	PTPRN2	NA	NA	NA	SDK1	OSTF1	NA	PIM2	NA	SNX19	NA	NA	NA	NA	NA	NA	NA	NETO2	ELOVL5	AHCTF1
MYH10	SLC12A4	HRK	MPHOSPH8	NA	NA	NA	PRMT7	NA	NA	NA	NA	FRMD8	NCS1	NA	NA	NA	ENTPD4	GOLPH3	NA	PDE4A	NA	ATP11C	NA	NA	NA	NA	NA	NA	NA	CMIP	PLEKHO1	SLC25A39
ADAM10	SLK	NAPG	GALM	NA	NA	NA	PEPD	NA	NA	NA	NA	DHPS	UBE2R2	NA	NA	NA	CCDC80	SND1	NA	ZBTB17	NA	IFI27	NA	NA	NA	NA	NA	NA	NA	RFTN1	PTK2	PSRC1
GNG4	AP1S2	MDH1	TULP4	NA	NA	NA	SLC39A6	NA	NA	NA	NA	IGF1R	NFIX	NA	NA	NA	FADS3	ECE2	NA	C3orf14	NA	FAM120A	NA	NA	NA	NA	NA	NA	NA	GAN	RHEB	PIAS1
DNAJC18	PRDM2	UBE2I	RBPMS2	NA	NA	NA	NA	NA	NA	NA	NA	WDR72	DNMBP	NA	NA	NA	PDZD8	ARL4C	NA	TEX264	NA	XIAP	NA	NA	NA	NA	NA	NA	NA	ATP13A3	PRPS2	TRIM16
AIP	NAT8L	GLRX2	BCOR	NA	NA	NA	NA	NA	NA	NA	NA	CHD4	EMD	NA	NA	NA	GLIPR1	ENAH	NA	ANXA1	NA	TAOK2	NA	NA	NA	NA	NA	NA	NA	PCGF6	ABI2	STMN1
SEMA6A	DUSP4	ATP11A	LIMK2	NA	NA	NA	NA	NA	NA	NA	NA	WBSCR27	CCDC82	NA	NA	NA	GLRB	PTGFR	NA	UGGT1	NA	ELF4	NA	NA	NA	NA	NA	NA	NA	CASC3	TRAF2	CKS2
TPD52	FBXO11	SLC25A5	SHF	NA	NA	NA	NA	NA	NA	NA	NA	PPP4C	HTATIP2	NA	NA	NA	RASAL2	CDR2	NA	CDK5RAP2	NA	ADD1	NA	NA	NA	NA	NA	NA	NA	HDAC9	CHAF1A	FBRS
NCKAP5	CDK8	BTN3A2	WDR81	NA	NA	NA	NA	NA	NA	NA	NA	C9orf89	FGF2	NA	NA	NA	ARHGEF17	PLAGL1	NA	KDELC2	NA	WDR82	NA	NA	NA	NA	NA	NA	NA	CDCA7L	YWHAH	ITGA10
SLC7A5	TPM3	CRYAB	RXRG	NA	NA	NA	NA	NA	NA	NA	NA	TCF7L2	EFNB2	NA	NA	NA	ZNF462	THBD	NA	CDH13	NA	CRNDE	NA	NA	NA	NA	NA	NA	NA	NR2C2AP	CCDC77	NDE1
KCNAB2	PPM1A	JAKMIP2	TUBB2A	NA	NA	NA	NA	NA	NA	NA	NA	TMX2	TRIM38	NA	NA	NA	ENC1	HSF2BP	NA	TBK1	NA	KIAA1429	NA	NA	NA	NA	NA	NA	NA	ZNF236	C12orf65	MDC1
MXI1	MMP15	C6orf203	PLXNA2	NA	NA	NA	NA	NA	NA	NA	NA	NES	FAM3A	NA	NA	NA	STC2	STAT3	NA	RPL29	NA	MTF2	NA	NA	NA	NA	NA	NA	NA	MARVELD1	HNRNPA0	FBXO34
SDHC	KDM4B	LMF1	SCPEP1	NA	NA	NA	NA	NA	NA	NA	NA	KIAA0430	TNFAIP2	NA	NA	NA	IL11	SYNJ2	NA	GABPB2	NA	ACADM	NA	NA	NA	NA	NA	NA	NA	DRD2	NSD1	PXMP4
RTKN	SUV420H1	XRCC6	PCGF5	NA	NA	NA	NA	NA	NA	NA	NA	IFT20	SLC38A1	NA	NA	NA	FOXO3	WDR36	NA	WDR54	NA	RTN2	NA	NA	NA	NA	NA	NA	NA	ITGAV	RAB9B	DPM1
ART3	GNB4	C12orf76	CYTL1	NA	NA	NA	NA	NA	NA	NA	NA	GPC6	SIX1	NA	NA	NA	SH2D5	OXR1	NA	LGALS1	NA	MESDC1	NA	NA	NA	NA	NA	NA	NA	PCNA	CHST10	SEC22C
CNP	PRR5	COX17	KREMEN1	NA	NA	NA	NA	NA	NA	NA	NA	B3GAT3	ZMAT4	NA	NA	NA	FOSL1	KLHL4	NA	ARHGEF2	NA	APOLD1	NA	NA	NA	NA	NA	NA	NA	RGS7	RAD54B	FANCM
GATAD2B	ASAH1	TMCC2	STXBP6	NA	NA	NA	NA	NA	NA	NA	NA	HTN1	THSD4	NA	NA	NA	GPC1	CENPN	NA	SLC1A5	NA	CMAS	NA	NA	NA	NA	NA	NA	NA	DHTKD1	BARD1	DDX3Y
RPS6KA3	RSU1	RNF144A	CLCN5	NA	NA	NA	NA	NA	NA	NA	NA	PCOLCE	PEG10	NA	NA	NA	TCEAL1	TTC7A	NA	EMP1	NA	GAL3ST4	NA	NA	NA	NA	NA	NA	NA	MANEAL	USP18	GLT8D1
NA	ACO2	NEAT1	FGF9	NA	NA	NA	NA	NA	NA	NA	NA	ACSL3	AHNAK2	NA	NA	NA	AHSA2	KEAP1	NA	CCDC109B	NA	PDHX	NA	NA	NA	NA	NA	NA	NA	JOSD1	CALB2	FCF1
NA	LMO4	NDUFB4	GLUL	NA	NA	NA	NA	NA	NA	NA	NA	RHOC	NF2	NA	NA	NA	ELOVL5	SPAG4	NA	LIMA1	NA	ZNF720	NA	NA	NA	NA	NA	NA	NA	INHBB	NFATC3	TIMM23
NA	IL17D	MYO10	KIAA0195	NA	NA	NA	NA	NA	NA	NA	NA	NFKB2	NUP62	NA	NA	NA	PAPSS2	TPRA1	NA	INF2	NA	DDX17	NA	NA	NA	NA	NA	NA	NA	CCND3	ANAPC10	SNX11
NA	RDX	RBM19	DLX5	NA	NA	NA	NA	NA	NA	NA	NA	ORAI3	TMEM168	NA	NA	NA	UTRN	DNAJA2	NA	ZYX	NA	ESRP1	NA	NA	NA	NA	NA	NA	NA	CREB5	ECT2	USP33
NA	TTC3	RASEF	BCAS1	NA	NA	NA	NA	NA	NA	NA	NA	OTUD6B	CLCF1	NA	NA	NA	PPP3CA	NFIX	NA	GATAD1	NA	ALKBH5	NA	NA	NA	NA	NA	NA	NA	ROCK1	MYBL1	ZBTB10
NA	DDI2	GRSF1	ZEB2	NA	NA	NA	NA	NA	NA	NA	NA	NPM1	SFRP1	NA	NA	NA	YTHDF1	RBM42	NA	ZFYVE20	NA	EHD1	NA	NA	NA	NA	NA	NA	NA	GIT1	PPP2R4	TARDBP
NA	LIMD2	FAM69B	IL16	NA	NA	NA	NA	NA	NA	NA	NA	FRA10AC1	MIB1	NA	NA	NA	TMEM99	HTATIP2	NA	PDS5B	NA	ADAT1	NA	NA	NA	NA	NA	NA	NA	FAM35A	FLCN	STAU1
NA	TMEM189	MRPS18A	CTBP2	NA	NA	NA	NA	NA	NA	NA	NA	NBR1	C17orf51	NA	NA	NA	TAF10	LRRC59	NA	SH3GLB2	NA	KLHL5	NA	NA	NA	NA	NA	NA	NA	PPP1R12B	MZT2B	CHMP1A
NA	TSHZ1	TRPV2	CORO7	NA	NA	NA	NA	NA	NA	NA	NA	METTL12	SUSD1	NA	NA	NA	ABI2	SERAC1	NA	TNFAIP8L1	NA	ADSS	NA	NA	NA	NA	NA	NA	NA	ATAD2	RFC1	CANT1
NA	RAB11FIP4	CDC42SE1	FDXR	NA	NA	NA	NA	NA	NA	NA	NA	PRRX1	TMEM106B	NA	NA	NA	MARK3	RBM18	NA	FAM155A	NA	FAM127B	NA	NA	NA	NA	NA	NA	NA	BRIP1	EIF4EBP1	LIN9
NA	NCK2	CHL1	PAX3	NA	NA	NA	NA	NA	NA	NA	NA	HRCT1	SCN9A	NA	NA	NA	PNPLA6	WDR5	NA	TRERF1	NA	WRB	NA	NA	NA	NA	NA	NA	NA	POLE2	GGCT	ASH2L
NA	MEX3D	GSN	NNT	NA	NA	NA	NA	NA	NA	NA	NA	WNK4	BIRC3	NA	NA	NA	YWHAH	RARG	NA	TES	NA	MAGED1	NA	NA	NA	NA	NA	NA	NA	SPIRE1	PHTF1	RASA1
NA	EPB41L3	SRBD1	SEMA5A	NA	NA	NA	NA	NA	NA	NA	NA	NUDCD2	SPOCK1	NA	NA	NA	CORO1C	NOL9	NA	PNPLA8	NA	SAMD4B	NA	NA	NA	NA	NA	NA	NA	PPIF	ZNF768	IMPA1
NA	WDR26	LINS	LRRC28	NA	NA	NA	NA	NA	NA	NA	NA	KIF9	FGFR1	NA	NA	NA	WNT5A	ORAI2	NA	HAUS8	NA	NDEL1	NA	NA	NA	NA	NA	NA	NA	AAGAB	R3HDM1	ARPC5L
NA	NR4A3	MAN1C1	XYLB	NA	NA	NA	NA	NA	NA	NA	NA	TMEM53	ZIC2	NA	NA	NA	TMEM185B	SLC38A1	NA	SNTB2	NA	USP8	NA	NA	NA	NA	NA	NA	NA	PEX10	SOS1	EXO1
NA	ARID1B	IFNGR2	LRRC16A	NA	NA	NA	NA	NA	NA	NA	NA	CREM	KIAA1715	NA	NA	NA	GIGYF2	PHF20L1	NA	DOT1L	NA	BAIAP2	NA	NA	NA	NA	NA	NA	NA	KLC1	SYNE2	DEK
NA	RPS6KA2	TBC1D20	KDM3A	NA	NA	NA	NA	NA	NA	NA	NA	NPAS2	EVI2A	NA	NA	NA	ANAPC1	ZMAT4	NA	COL13A1	NA	MBD1	NA	NA	NA	NA	NA	NA	NA	TBC1D10B	NETO2	PSPC1
NA	C20orf112	STX7	TRIB2	NA	NA	NA	NA	NA	NA	NA	NA	ARHGAP32	DAPK3	NA	NA	NA	BCAR3	TRAPPC2P1	NA	PVRL2	NA	CPSF2	NA	NA	NA	NA	NA	NA	NA	GPT2	LIN54	CSNK2A1
NA	DAAM2	CHCHD1	GFOD2	NA	NA	NA	NA	NA	NA	NA	NA	TRPM7	RIN2	NA	NA	NA	ASB1	PAF1	NA	EEF1A1	NA	STT3A	NA	NA	NA	NA	NA	NA	NA	LGALS8	ATP13A3	NEK2
NA	MCF2L	LRPPRC	GALNT3	NA	NA	NA	NA	NA	NA	NA	NA	LEO1	MAFK	NA	NA	NA	ALS2	PEG10	NA	HMGA2	NA	NRM	NA	NA	NA	NA	NA	NA	NA	FKBP9	NRIP1	XRCC2
NA	TBC1D24	RBX1	COPS7A	NA	NA	NA	NA	NA	NA	NA	NA	SRSF7	SBNO2	NA	NA	NA	TRIP6	SRSF5	NA	ING2	NA	RGS3	NA	NA	NA	NA	NA	NA	NA	NA	ZWILCH	SLTM
NA	DGCR8	ATM	RUNX3	NA	NA	NA	NA	NA	NA	NA	NA	MZT2B	DLGAP4	NA	NA	NA	TSPAN12	NF2	NA	COPS7B	NA	TBC1D5	NA	NA	NA	NA	NA	NA	NA	NA	SMC4	THOC5
NA	BRI3BP	FAM69C	PRKCB	NA	NA	NA	NA	NA	NA	NA	NA	MEX3A	OCRL	NA	NA	NA	KIAA1644	POM121	NA	KIAA0040	NA	RBM23	NA	NA	NA	NA	NA	NA	NA	NA	FBXW2	TTF2
NA	SLC12A7	MAP7D2	RELT	NA	NA	NA	NA	NA	NA	NA	NA	C10orf2	FN1	NA	NA	NA	TYK2	GOLT1B	NA	RIN1	NA	PARVA	NA	NA	NA	NA	NA	NA	NA	NA	HDAC9	THAP11
NA	MRAS	CD9	ANO5	NA	NA	NA	NA	NA	NA	NA	NA	ABHD13	ZNF583	NA	NA	NA	PID1	C17orf51	NA	ITGA4	NA	MBTPS1	NA	NA	NA	NA	NA	NA	NA	NA	CRY1	PAFAH1B1
NA	SLC35F5	USP53	SLC24A5	NA	NA	NA	NA	NA	NA	NA	NA	GNE	UBQLN2	NA	NA	NA	NFE2L1	SUSD1	NA	KIFC3	NA	IFFO2	NA	NA	NA	NA	NA	NA	NA	NA	CDCA7L	CHEK1
NA	PNPLA3	PRUNE2	CHST11	NA	NA	NA	NA	NA	NA	NA	NA	TRPV4	C5orf46	NA	NA	NA	NPLOC4	PINK1	NA	NUP98	NA	TSGA10	NA	NA	NA	NA	NA	NA	NA	NA	PCNA	RTN3
NA	CD276	SLC35B3	GSTM4	NA	NA	NA	NA	NA	NA	NA	NA	MTAP	DSE	NA	NA	NA	RB1	TACC2	NA	IKBIP	NA	TP53INP2	NA	NA	NA	NA	NA	NA	NA	NA	ZRANB1	UBLCP1
NA	CTNNA1	SCARB1	PAQR8	NA	NA	NA	NA	NA	NA	NA	NA	PHLDA2	SLC39A9	NA	NA	NA	SLC35D1	SLC7A6	NA	RNF220	NA	TRIM37	NA	NA	NA	NA	NA	NA	NA	NA	HNRNPUL1	KIF18B
NA	WDFY3	QPCT	KDM2A	NA	NA	NA	NA	NA	NA	NA	NA	MPV17	ATG7	NA	NA	NA	2022-03-04	CD2BP2	NA	ZC3H7B	NA	SRR	NA	NA	NA	NA	NA	NA	NA	NA	CISD2	C1orf123
NA	GNAI1	PLOD3	PRDX4	NA	NA	NA	NA	NA	NA	NA	NA	ST3GAL4	HAS2	NA	NA	NA	NRXN3	GOT1	NA	PLK2	NA	ASPH	NA	NA	NA	NA	NA	NA	NA	NA	NEDD1	SPICE1
NA	CLASP1	DRG1	TKTL1	NA	NA	NA	NA	NA	NA	NA	NA	ICA1	SLC30A7	NA	NA	NA	CDKN2C	GATA6	NA	NUP188	NA	CPA2	NA	NA	NA	NA	NA	NA	NA	NA	ILF3	ZNF318
NA	GPR161	KDELR3	COL7A1	NA	NA	NA	NA	NA	NA	NA	NA	LOXL4	FAM107B	NA	NA	NA	RAP2C	DAPK3	NA	LAMB1	NA	CGGBP1	NA	NA	NA	NA	NA	NA	NA	NA	CTCF	EXOSC10
NA	RNF146	RAB17	ATP10A	NA	NA	NA	NA	NA	NA	NA	NA	EME1	IGFN1	NA	NA	NA	NUAK2	IP6K1	NA	SUV39H1	NA	MRFAP1L1	NA	NA	NA	NA	NA	NA	NA	NA	CCND3	ATG4B
NA	TTL	NUP210	KLHL21	NA	NA	NA	NA	NA	NA	NA	NA	MANSC1	XPOT	NA	NA	NA	PTPRU	RIN2	NA	CASC5	NA	KIAA1244	NA	NA	NA	NA	NA	NA	NA	NA	SMYD2	KIFC1
NA	TMEM50B	HDHD1	MAP4K3	NA	NA	NA	NA	NA	NA	NA	NA	HOXC8	CRAT	NA	NA	NA	HOXC8	OTUD4	NA	HPCAL1	NA	RNF5	NA	NA	NA	NA	NA	NA	NA	NA	MED30	POC5
NA	MFN1	SLC7A2	CTCFL	NA	NA	NA	NA	NA	NA	NA	NA	RPS25	COL8A1	NA	NA	NA	ZNF207	RWDD4	NA	CCDC101	NA	LRP10	NA	NA	NA	NA	NA	NA	NA	NA	TPD52	RCC2
NA	PLEKHH1	PPT2	SNRNP48	NA	NA	NA	NA	NA	NA	NA	NA	EIF1AD	LYPD6B	NA	NA	NA	ROS1	MAFK	NA	SERPINB6	NA	SRSF4	NA	NA	NA	NA	NA	NA	NA	NA	ROCK1	AHCY
NA	CMTM4	GNL3L	CRNDE	NA	NA	NA	NA	NA	NA	NA	NA	SULT2B1	DIAPH3	NA	NA	NA	PLAU	DLGAP4	NA	TSHZ3	NA	LYPD1	NA	NA	NA	NA	NA	NA	NA	NA	LETM2	CDR2
NA	ZBTB10	CHCHD3	GOLGA7B	NA	NA	NA	NA	NA	NA	NA	NA	EPHB4	KPNA4	NA	NA	NA	NETO2	WDR20	NA	R3HCC1	NA	PKN2	NA	NA	NA	NA	NA	NA	NA	NA	VEZF1	RNF2
NA	PSKH1	OSTC	CCDC3	NA	NA	NA	NA	NA	NA	NA	NA	MAGEA4	SIRT7	NA	NA	NA	NPPB	DIDO1	NA	SRSF1	NA	C11orf82	NA	NA	NA	NA	NA	NA	NA	NA	PRKRIR	KCNQ1OT1
NA	HEY1	TMEM51	UQCR10	NA	NA	NA	NA	NA	NA	NA	NA	LTV1	EFNA5	NA	NA	NA	LPGAT1	DPF2	NA	ACTR1B	NA	NUDT2	NA	NA	NA	NA	NA	NA	NA	NA	PPP1R12B	RPAP3
NA	MBNL3	ERP29	TLE3	NA	NA	NA	NA	NA	NA	NA	NA	FIBP	CNTLN	NA	NA	NA	ATP1B1	ZNF583	NA	ESF1	NA	COQ6	NA	NA	NA	NA	NA	NA	NA	NA	SACS	MEPCE
NA	THRA	SERINC5	NAGLU	NA	NA	NA	NA	NA	NA	NA	NA	SLC25A26	GADD45A	NA	NA	NA	SEMA3A	MAP1LC3B	NA	C19orf48	NA	ARHGAP18	NA	NA	NA	NA	NA	NA	NA	NA	ZFP91	SYNJ2
NA	HIP1R	INPP4B	SERPINI1	NA	NA	NA	NA	NA	NA	NA	NA	C9orf9	FAM57A	NA	NA	NA	STEAP3	ZNF827	NA	TPK1	NA	STX17	NA	NA	NA	NA	NA	NA	NA	NA	ATAD2	ATN1
NA	MT1F	SLC5A6	FBXO9	NA	NA	NA	NA	NA	NA	NA	NA	RPS4X	PLAT	NA	NA	NA	C2orf27A	C5orf46	NA	MIR155HG	NA	TIMM9	NA	NA	NA	NA	NA	NA	NA	NA	PHF6	C5orf34
NA	LRCH1	IL12RB2	ATP5G3	NA	NA	NA	NA	NA	NA	NA	NA	DHX33	ST6GALNAC4	NA	NA	NA	MYH9	ATG7	NA	DKK1	NA	IFI6	NA	NA	NA	NA	NA	NA	NA	NA	DNMT1	HSPA1A
NA	FAM124A	AIFM2	UBE2O	NA	NA	NA	NA	NA	NA	NA	NA	TMEM161B	TSC22D2	NA	NA	NA	STIM1	MCFD2	NA	HAUS5	NA	NOL12	NA	NA	NA	NA	NA	NA	NA	NA	SLC7A5	CENPA
NA	SLC39A10	UBL3	MCC	NA	NA	NA	NA	NA	NA	NA	NA	COX7B2	TNKS1BP1	NA	NA	NA	CACNG4	CNOT7	NA	MAP1B	NA	RPL5	NA	NA	NA	NA	NA	NA	NA	NA	CAPRIN1	CENPN
NA	C9orf69	NLN	ID2	NA	NA	NA	NA	NA	NA	NA	NA	DTX1	FGF5	NA	NA	NA	DDX42	AP2B1	NA	REEP4	NA	IFI44L	NA	NA	NA	NA	NA	NA	NA	NA	KHDRBS3	DNAJB6
NA	SIM2	HNRNPF	PDE4DIP	NA	NA	NA	NA	NA	NA	NA	NA	SH3KBP1	GPR85	NA	NA	NA	AGPAT4	RBM3	NA	MTSS1	NA	DGAT2	NA	NA	NA	NA	NA	NA	NA	NA	PAFAH1B2	UBE2B
NA	PIK3R1	TSR2	ESRP1	NA	NA	NA	NA	NA	NA	NA	NA	SMOX	LOX	NA	NA	NA	ILF3	CRAT	NA	FERMT1	NA	FAM172A	NA	NA	NA	NA	NA	NA	NA	NA	FGFR1OP	POLQ
NA	MAF	ERBB3	TAB3	NA	NA	NA	NA	NA	NA	NA	NA	ADAL	SLC7A1	NA	NA	NA	LARP6	FIGN	NA	RHOBTB3	NA	BAZ1A	NA	NA	NA	NA	NA	NA	NA	NA	BUB1B	KCTD9
NA	TET1	ATP6V1H	MARCKSL1	NA	NA	NA	NA	NA	NA	NA	NA	MRPS22	USP12	NA	NA	NA	FBN1	NCOA5	NA	FSTL3	NA	MSRA	NA	NA	NA	NA	NA	NA	NA	NA	REL	SKA1
NA	AIFM3	ST20	CELSR2	NA	NA	NA	NA	NA	NA	NA	NA	DNAJC18	APEX2	NA	NA	NA	ZNF629	DIAPH3	NA	NPTX1	NA	CCDC15	NA	NA	NA	NA	NA	NA	NA	NA	AKAP13	RFWD3
NA	MICAL1	MRPS5	HADHA	NA	NA	NA	NA	NA	NA	NA	NA	S100A6	EPAS1	NA	NA	NA	CREB5	CNN2	NA	FOXP1	NA	PON2	NA	NA	NA	NA	NA	NA	NA	NA	CCDC150	SMC2
NA	ANKRD13D	AGPAT2	PLA2G16	NA	NA	NA	NA	NA	NA	NA	NA	COASY	CLTB	NA	NA	NA	SEC23A	KPNA4	NA	TJP2	NA	ENC1	NA	NA	NA	NA	NA	NA	NA	NA	SSX2IP	TAF1
NA	C9orf3	CYP27A1	TFEB	NA	NA	NA	NA	NA	NA	NA	NA	MED30	NXT2	NA	NA	NA	PHLDB1	EFNA5	NA	ANKRD1	NA	SAMD9	NA	NA	NA	NA	NA	NA	NA	NA	TMTC4	RBM42
NA	SYNM	THAP7	BMI1	NA	NA	NA	NA	NA	NA	NA	NA	FGFRL1	GAS6	NA	NA	NA	ROCK1	GADD45A	NA	KLF10	NA	RNF19A	NA	NA	NA	NA	NA	NA	NA	NA	SGOL2	CCDC82
NA	FLII	DCTPP1	PREX1	NA	NA	NA	NA	NA	NA	NA	NA	PSMA4	PLAUR	NA	NA	NA	LETM2	ST6GALNAC4	NA	ATIC	NA	CTHRC1	NA	NA	NA	NA	NA	NA	NA	NA	PCIF1	HNRNPAB
NA	MAFF	RPS12	CPE	NA	NA	NA	NA	NA	NA	NA	NA	RILPL2	CKAP4	NA	NA	NA	DPF3	TSC22D2	NA	ADAM15	NA	DDX3X	NA	NA	NA	NA	NA	NA	NA	NA	NA	PCM1
NA	RBMS1	SF3B1	HMGCS1	NA	NA	NA	NA	NA	NA	NA	NA	ATP5SL	COBLL1	NA	NA	NA	ODF2	SLC35E1	NA	FAM180A	NA	STK17B	NA	NA	NA	NA	NA	NA	NA	NA	NA	NCAPD2
NA	ST6GALNAC1	ALDH1A1	CPT1A	NA	NA	NA	NA	NA	NA	NA	NA	ZFP91	HOMER3	NA	NA	NA	PRKRIR	SRP54	NA	GRAMD3	NA	MBOAT2	NA	NA	NA	NA	NA	NA	NA	NA	NA	DCP2
NA	MLLT4	PSMB5	FOXF2	NA	NA	NA	NA	NA	NA	NA	NA	EIF4A1	NRP1	NA	NA	NA	TRABD	SCN1B	NA	XPO5	NA	PISD	NA	NA	NA	NA	NA	NA	NA	NA	NA	DUT
NA	MEF2C	SETDB2	PLP1	NA	NA	NA	NA	NA	NA	NA	NA	KHDRBS3	UBE2E3	NA	NA	NA	PLEK2	ZNF616	NA	C3orf67	NA	PPP3CA	NA	NA	NA	NA	NA	NA	NA	NA	NA	NFATC2IP
NA	AFF3	CDK5R1	WRB	NA	NA	NA	NA	NA	NA	NA	NA	MTHFS	CCDC50	NA	NA	NA	HDX	ZNF415	NA	SAMD4A	NA	C4orf27	NA	NA	NA	NA	NA	NA	NA	NA	NA	PRMT3
NA	CHPT1	WNK3	HEXA	NA	NA	NA	NA	NA	NA	NA	NA	C19orf33	GRK6	NA	NA	NA	MICAL2	TRIM28	NA	XDH	NA	FYB	NA	NA	NA	NA	NA	NA	NA	NA	NA	HSPH1
NA	ACTR3	CAMK1D	ATOX1	NA	NA	NA	NA	NA	NA	NA	NA	MYL5	CRLS1	NA	NA	NA	NEXN	PTPRN	NA	EDN1	NA	RAD18	NA	NA	NA	NA	NA	NA	NA	NA	NA	KIF24
NA	LPP	RTP4	DIP2C	NA	NA	NA	NA	NA	NA	NA	NA	MED28	SSBP4	NA	NA	NA	RCE1	RNF24	NA	KCNG1	NA	ABI2	NA	NA	NA	NA	NA	NA	NA	NA	NA	UBA2
NA	MPPED2	GDI2	BCL9	NA	NA	NA	NA	NA	NA	NA	NA	ADSL	BDNF	NA	NA	NA	BRWD3	LOX	NA	PTPRR	NA	TMEM33	NA	NA	NA	NA	NA	NA	NA	NA	NA	SUGP2
NA	WNK2	BPHL	IFFO2	NA	NA	NA	NA	NA	NA	NA	NA	POLR2H	CSF1	NA	NA	NA	KLC1	BAG5	NA	IRAK1	NA	RPP14	NA	NA	NA	NA	NA	NA	NA	NA	NA	HIST1H2AH
NA	STRADB	COX5B	MERTK	NA	NA	NA	NA	NA	NA	NA	NA	PDCD11	MYO5B	NA	NA	NA	CCDC150	BRD2	NA	CDK14	NA	SPCS3	NA	NA	NA	NA	NA	NA	NA	NA	NA	RBMX
NA	MECP2	MRS2	OLFM1	NA	NA	NA	NA	NA	NA	NA	NA	HMMR	CDH2	NA	NA	NA	ABLIM3	ELAVL1	NA	PDE1C	NA	YWHAH	NA	NA	NA	NA	NA	NA	NA	NA	NA	SNX1
NA	THAP11	DPP8	SNX10	NA	NA	NA	NA	NA	NA	NA	NA	RTKN	FLNC	NA	NA	NA	FLNA	ATP10D	NA	FIBCD1	NA	SPAG9	NA	NA	NA	NA	NA	NA	NA	NA	NA	RBM8A
NA	MGAT1	C19orf24	CPA2	NA	NA	NA	NA	NA	NA	NA	NA	ART3	DSG2	NA	NA	NA	PDGFC	WIPF1	NA	C15orf41	NA	USP18	NA	NA	NA	NA	NA	NA	NA	NA	NA	E2F6
NA	TTLL1	NIT2	VANGL2	NA	NA	NA	NA	NA	NA	NA	NA	MRPL16	HSPA4L	NA	NA	NA	NA	IGF2R	NA	BRCA1	NA	APTX	NA	NA	NA	NA	NA	NA	NA	NA	NA	PNO1
NA	LRRC4	GPD2	PAK3	NA	NA	NA	NA	NA	NA	NA	NA	C11orf31	CPNE2	NA	NA	NA	NA	TOP2B	NA	BAZ1B	NA	PRKACB	NA	NA	NA	NA	NA	NA	NA	NA	NA	ZNF714
NA	PACS2	FLOT1	RIMKLB	NA	NA	NA	NA	NA	NA	NA	NA	GMPS	RAB27B	NA	NA	NA	NA	CLTB	NA	COL1A1	NA	DHRS7B	NA	NA	NA	NA	NA	NA	NA	NA	NA	ARID4B
NA	FBRSL1	RNF125	PER3	NA	NA	NA	NA	NA	NA	NA	NA	RPS14	MYOF	NA	NA	NA	NA	HSPB7	NA	CCDC41	NA	FAM120AOS	NA	NA	NA	NA	NA	NA	NA	NA	NA	TTC9C
NA	ALDH1A2	PLEKHA4	LYPD1	NA	NA	NA	NA	NA	NA	NA	NA	KCNN4	SDC4	NA	NA	NA	NA	SEC61B	NA	WBP4	NA	HYAL2	NA	NA	NA	NA	NA	NA	NA	NA	NA	ZNF592
NA	OTX1	ANKRD27	CLSTN1	NA	NA	NA	NA	NA	NA	NA	NA	RPS6KA3	FHL2	NA	NA	NA	NA	GAS6	NA	IL24	NA	NR2F2	NA	NA	NA	NA	NA	NA	NA	NA	NA	CLCF1
NA	RNF2	HPS5	LMAN2	NA	NA	NA	NA	NA	NA	NA	NA	FAM49B	ITPKA	NA	NA	NA	NA	BACH2	NA	TAF12	NA	DUSP23	NA	NA	NA	NA	NA	NA	NA	NA	NA	GOLT1B
NA	KLF6	BOLA1	IL1R2	NA	NA	NA	NA	NA	NA	NA	NA	NA	PPP2CB	NA	NA	NA	NA	PLAUR	NA	ID1	NA	EI24	NA	NA	NA	NA	NA	NA	NA	NA	NA	FAM64A
NA	CAMKK1	MOAP1	WIPI1	NA	NA	NA	NA	NA	NA	NA	NA	NA	B4GALT2	NA	NA	NA	NA	SRRM2	NA	RGS4	NA	FAM111A	NA	NA	NA	NA	NA	NA	NA	NA	NA	SMAD5
NA	ANXA6	ATP5E	MED1	NA	NA	NA	NA	NA	NA	NA	NA	NA	PDPK1	NA	NA	NA	NA	TRMT61A	NA	GNG12	NA	ARHGAP32	NA	NA	NA	NA	NA	NA	NA	NA	NA	INCENP
NA	SMPD1	EPB41L5	FAM109B	NA	NA	NA	NA	NA	NA	NA	NA	NA	TBXAS1	NA	NA	NA	NA	S1PR3	NA	TMEM11	NA	VKORC1L1	NA	NA	NA	NA	NA	NA	NA	NA	NA	CDK10
NA	SCD	RPS6KC1	CD63	NA	NA	NA	NA	NA	NA	NA	NA	NA	ZNF217	NA	NA	NA	NA	SEC23B	NA	LTBR	NA	RPGRIP1L	NA	NA	NA	NA	NA	NA	NA	NA	NA	NUP155
NA	TPCN2	DAAM1	DGAT2	NA	NA	NA	NA	NA	NA	NA	NA	NA	ATF5	NA	NA	NA	NA	HOMER3	NA	LMO4	NA	GLMN	NA	NA	NA	NA	NA	NA	NA	NA	NA	DDX11
NA	ST3GAL6	SCML4	NLGN1	NA	NA	NA	NA	NA	NA	NA	NA	NA	PAPPA2	NA	NA	NA	NA	NRP1	NA	PDAP1	NA	OSBPL1A	NA	NA	NA	NA	NA	NA	NA	NA	NA	G2E3
NA	EIF5A2	ATG14	PSMA7	NA	NA	NA	NA	NA	NA	NA	NA	NA	SLC4A2	NA	NA	NA	NA	DICER1	NA	RCAN1	NA	ANKRD44	NA	NA	NA	NA	NA	NA	NA	NA	NA	GOT1
NA	2022-09-09	TRAP1	ABCD1	NA	NA	NA	NA	NA	NA	NA	NA	NA	MAN2A1	NA	NA	NA	NA	AMN1	NA	TM9SF4	NA	NT5DC2	NA	NA	NA	NA	NA	NA	NA	NA	NA	RIOK1
NA	TMED2	SLC16A10	KIAA1191	NA	NA	NA	NA	NA	NA	NA	NA	NA	RND3	NA	NA	NA	NA	TMEM217	NA	BICD1	NA	DHRS4L2	NA	NA	NA	NA	NA	NA	NA	NA	NA	CAND1
NA	DFNB31	PNKD	FRK	NA	NA	NA	NA	NA	NA	NA	NA	NA	TJP1	NA	NA	NA	NA	FLNC	NA	METTL5	NA	IL17RA	NA	NA	NA	NA	NA	NA	NA	NA	NA	DCP1A
NA	UBE2B	MMGT1	ARMCX6	NA	NA	NA	NA	NA	NA	NA	NA	NA	RBM12B	NA	NA	NA	NA	DSG2	NA	NEGR1	NA	RB1	NA	NA	NA	NA	NA	NA	NA	NA	NA	TRA2B
NA	JAZF1	MITF	DYNC1I1	NA	NA	NA	NA	NA	NA	NA	NA	NA	ADRB2	NA	NA	NA	NA	ISOC2	NA	EHD2	NA	PHLDA2	NA	NA	NA	NA	NA	NA	NA	NA	NA	RTF1
NA	TMEM63B	FNBP1L	ZDHHC14	NA	NA	NA	NA	NA	NA	NA	NA	NA	VAV2	NA	NA	NA	NA	HSPA4L	NA	FAM129B	NA	MPV17	NA	NA	NA	NA	NA	NA	NA	NA	NA	EXOSC2
NA	TRAPPC10	TRIM33	OTUD7B	NA	NA	NA	NA	NA	NA	NA	NA	NA	SPIN1	NA	NA	NA	NA	TMEM165	NA	DVL1	NA	GPX8	NA	NA	NA	NA	NA	NA	NA	NA	NA	IP6K1
NA	NUDT3	RNF14	NFKBIE	NA	NA	NA	NA	NA	NA	NA	NA	NA	SH2D4A	NA	NA	NA	NA	RAB21	NA	FAM122B	NA	IFT27	NA	NA	NA	NA	NA	NA	NA	NA	NA	MZT1
NA	POLB	COX6C	NRCAM	NA	NA	NA	NA	NA	NA	NA	NA	NA	SLC25A25	NA	NA	NA	NA	AP2M1	NA	AHCTF1	NA	PHTF1	NA	NA	NA	NA	NA	NA	NA	NA	NA	PTMS
NA	ZCCHC14	KIAA1009	DDX3X	NA	NA	NA	NA	NA	NA	NA	NA	NA	ARPC2	NA	NA	NA	NA	VAPB	NA	ITGA2	NA	SHROOM4	NA	NA	NA	NA	NA	NA	NA	NA	NA	ATG10
NA	PRPF40A	SLC27A3	OCA2	NA	NA	NA	NA	NA	NA	NA	NA	NA	ZNF701	NA	NA	NA	NA	SDC4	NA	MME	NA	TGIF1	NA	NA	NA	NA	NA	NA	NA	NA	NA	APPBP2
NA	IRF4	QDPR	DAPK1	NA	NA	NA	NA	NA	NA	NA	NA	NA	SMURF1	NA	NA	NA	NA	FHL2	NA	MAST4	NA	MX1	NA	NA	NA	NA	NA	NA	NA	NA	NA	WDR20
NA	IVNS1ABP	ULK4	PINX1	NA	NA	NA	NA	NA	NA	NA	NA	NA	PRSS12	NA	NA	NA	NA	CLDND1	NA	CCNA2	NA	SETD1A	NA	NA	NA	NA	NA	NA	NA	NA	NA	NUP88
NA	PSAP	FABP5	CES1	NA	NA	NA	NA	NA	NA	NA	NA	NA	LOXL2	NA	NA	NA	NA	PPP2CB	NA	DNASE1L1	NA	NCOA2	NA	NA	NA	NA	NA	NA	NA	NA	NA	HSPA8
NA	MAPK6	SORT1	TOB1	NA	NA	NA	NA	NA	NA	NA	NA	NA	PCGF5	NA	NA	NA	NA	FAM168B	NA	MAGI1	NA	HAPLN3	NA	NA	NA	NA	NA	NA	NA	NA	NA	DIDO1
NA	RNFT1	PCDH7	DDT	NA	NA	NA	NA	NA	NA	NA	NA	NA	GNPNAT1	NA	NA	NA	NA	ATF5	NA	AMOTL2	NA	AZI2	NA	NA	NA	NA	NA	NA	NA	NA	NA	FRYL
NA	ID4	RPLP1	PELI2	NA	NA	NA	NA	NA	NA	NA	NA	NA	BCL2L1	NA	NA	NA	NA	DDA1	NA	LRRFIP1	NA	CD164	NA	NA	NA	NA	NA	NA	NA	NA	NA	PPP1R12A
NA	MCOLN1	ABHD2	ATP9B	NA	NA	NA	NA	NA	NA	NA	NA	NA	TCF3	NA	NA	NA	NA	CBX8	NA	STK39	NA	POLR3GL	NA	NA	NA	NA	NA	NA	NA	NA	NA	AURKB
NA	NPEPL1	QPRT	BAK1	NA	NA	NA	NA	NA	NA	NA	NA	NA	SERPINE1	NA	NA	NA	NA	TJP1	NA	GADD45B	NA	ACOT8	NA	NA	NA	NA	NA	NA	NA	NA	NA	POC1A
NA	TP53INP1	LDHB	SPECC1L	NA	NA	NA	NA	NA	NA	NA	NA	NA	BEND6	NA	NA	NA	NA	TCEAL4	NA	ANXA2	NA	IFIT3	NA	NA	NA	NA	NA	NA	NA	NA	NA	PLIN3
NA	RNF144B	RAB5B	TTC37	NA	NA	NA	NA	NA	NA	NA	NA	NA	EXOG	NA	NA	NA	NA	DYNC1I2	NA	PTPN23	NA	VAMP2	NA	NA	NA	NA	NA	NA	NA	NA	NA	CBX1
NA	C19orf12	BAMBI	NPC2	NA	NA	NA	NA	NA	NA	NA	NA	NA	OXSR1	NA	NA	NA	NA	SKIV2L	NA	TRMT1	NA	NETO2	NA	NA	NA	NA	NA	NA	NA	NA	NA	CNOT7
NA	HNRNPAB	ACOT7	YTHDF1	NA	NA	NA	NA	NA	NA	NA	NA	NA	PPP1R1C	NA	NA	NA	NA	FAM131A	NA	F2RL2	NA	GALK1	NA	NA	NA	NA	NA	NA	NA	NA	NA	PSIP1
NA	AEBP1	SEC11C	TMEM98	NA	NA	NA	NA	NA	NA	NA	NA	NA	NDUFA10	NA	NA	NA	NA	SYT1	NA	AXL	NA	ACTL6A	NA	NA	NA	NA	NA	NA	NA	NA	NA	TSPYL5
NA	GLYR1	PAEP	PPM1K	NA	NA	NA	NA	NA	NA	NA	NA	NA	ZXDB	NA	NA	NA	NA	EBAG9	NA	CSNK1E	NA	MANBAL	NA	NA	NA	NA	NA	NA	NA	NA	NA	NAA15
NA	LRRC37A3	GGA1	TMEM117	NA	NA	NA	NA	NA	NA	NA	NA	NA	GEM	NA	NA	NA	NA	TUBB2A	NA	PAX6	NA	PKD2	NA	NA	NA	NA	NA	NA	NA	NA	NA	CCDC23
NA	UBE4B	TAB1	CPEB1	NA	NA	NA	NA	NA	NA	NA	NA	NA	TGFBI	NA	NA	NA	NA	UGDH	NA	SCG2	NA	APOL6	NA	NA	NA	NA	NA	NA	NA	NA	NA	LFNG
NA	ZNF280B	ADC	POLDIP3	NA	NA	NA	NA	NA	NA	NA	NA	NA	ATP8B1	NA	NA	NA	NA	SENP2	NA	VPS4B	NA	WDR1	NA	NA	NA	NA	NA	NA	NA	NA	NA	CDCA5
NA	CDKN1C	MOSPD1	SLAIN1	NA	NA	NA	NA	NA	NA	NA	NA	NA	DNAJC10	NA	NA	NA	NA	PCGF5	NA	GALNT6	NA	ATP13A3	NA	NA	NA	NA	NA	NA	NA	NA	NA	SMARCA1
NA	ADIPOR2	AMMECR1	PHACTR1	NA	NA	NA	NA	NA	NA	NA	NA	NA	SHISA5	NA	NA	NA	NA	CYP20A1	NA	PAPD7	NA	MYH9	NA	NA	NA	NA	NA	NA	NA	NA	NA	TIMM8A
NA	TMEM150A	ABCC2	FMN1	NA	NA	NA	NA	NA	NA	NA	NA	NA	CD44	NA	NA	NA	NA	PEA15	NA	DHX38	NA	TAF2	NA	NA	NA	NA	NA	NA	NA	NA	NA	SYP
NA	RRAGD	KIT	WDR91	NA	NA	NA	NA	NA	NA	NA	NA	NA	ABCA3	NA	NA	NA	NA	GNPNAT1	NA	NFE2L3	NA	CASP8	NA	NA	NA	NA	NA	NA	NA	NA	NA	NCOA5
NA	TIMP2	FDX1	FYN	NA	NA	NA	NA	NA	NA	NA	NA	NA	KCNMA1	NA	NA	NA	NA	STK4	NA	GLIS3	NA	ZWILCH	NA	NA	NA	NA	NA	NA	NA	NA	NA	DIAPH3
NA	ZNF326	ZNF593	DSTYK	NA	NA	NA	NA	NA	NA	NA	NA	NA	ITGA5	NA	NA	NA	NA	ZNF367	NA	G6PD	NA	CACNG4	NA	NA	NA	NA	NA	NA	NA	NA	NA	BUB3
NA	USP44	WBP11	CHST10	NA	NA	NA	NA	NA	NA	NA	NA	NA	MSRB3	NA	NA	NA	NA	U2AF1L4	NA	SCARA3	NA	NRAS	NA	NA	NA	NA	NA	NA	NA	NA	NA	HMGN2
NA	MIB1	IMPA2	SPAG9	NA	NA	NA	NA	NA	NA	NA	NA	NA	MET	NA	NA	NA	NA	C1orf35	NA	BCAT2	NA	VAPA	NA	NA	NA	NA	NA	NA	NA	NA	NA	YAF2
NA	HLX	MVD	CTNNB1	NA	NA	NA	NA	NA	NA	NA	NA	NA	ING3	NA	NA	NA	NA	BEND6	NA	SYNE1	NA	MTOR	NA	NA	NA	NA	NA	NA	NA	NA	NA	HIST1H2AM
NA	SLC7A6	MRPS9	SLC7A6OS	NA	NA	NA	NA	NA	NA	NA	NA	NA	TNS3	NA	NA	NA	NA	ZMYND11	NA	ATP2B4	NA	RAF1	NA	NA	NA	NA	NA	NA	NA	NA	NA	DHX8
NA	GNAL	TXNL4A	CCND1	NA	NA	NA	NA	NA	NA	NA	NA	NA	PPP1R15B	NA	NA	NA	NA	DYRK1A	NA	STAU1	NA	ITGAV	NA	NA	NA	NA	NA	NA	NA	NA	NA	HSPA14
NA	TPRG1L	POR	PLEKHO2	NA	NA	NA	NA	NA	NA	NA	NA	NA	SLC8A1	NA	NA	NA	NA	PPP1R1C	NA	NUMB	NA	TMEM9B	NA	NA	NA	NA	NA	NA	NA	NA	NA	SLAIN2
NA	FGFR1	SREBF2	NFATC3	NA	NA	NA	NA	NA	NA	NA	NA	NA	WHSC1	NA	NA	NA	NA	RNMTL1	NA	TNIP1	NA	DHTKD1	NA	NA	NA	NA	NA	NA	NA	NA	NA	UBXN11
NA	CERK	USMG5	PTPN9	NA	NA	NA	NA	NA	NA	NA	NA	NA	STAU2	NA	NA	NA	NA	YAP1	NA	RHOG	NA	HNRNPUL1	NA	NA	NA	NA	NA	NA	NA	NA	NA	NRGN
NA	RAB40B	CEP68	SAMD5	NA	NA	NA	NA	NA	NA	NA	NA	NA	AP3M2	NA	NA	NA	NA	BCL3	NA	CANT1	NA	CISD2	NA	NA	NA	NA	NA	NA	NA	NA	NA	RNASEH2B
NA	GNAS	UBE2L3	CTTNBP2	NA	NA	NA	NA	NA	NA	NA	NA	NA	TMEM156	NA	NA	NA	NA	MFSD5	NA	LIN9	NA	TINF2	NA	NA	NA	NA	NA	NA	NA	NA	NA	TUBA1C
NA	SCUBE3	ATP6V1E1	BCL2A1	NA	NA	NA	NA	NA	NA	NA	NA	NA	C12orf75	NA	NA	NA	NA	NDUFA10	NA	RUNX2	NA	JOSD1	NA	NA	NA	NA	NA	NA	NA	NA	NA	COPS3
NA	TPI1	SAR1A	ARHGAP32	NA	NA	NA	NA	NA	NA	NA	NA	NA	ATP11C	NA	NA	NA	NA	GEM	NA	ADORA2B	NA	ZNF629	NA	NA	NA	NA	NA	NA	NA	NA	NA	HYLS1
NA	MFSD11	UCK1	FLCN	NA	NA	NA	NA	NA	NA	NA	NA	NA	PTRF	NA	NA	NA	NA	STX4	NA	CDC42EP4	NA	EIF4G1	NA	NA	NA	NA	NA	NA	NA	NA	NA	TCEA1
NA	ASCC1	TSPAN14	GTF2A2	NA	NA	NA	NA	NA	NA	NA	NA	NA	CDC42BPA	NA	NA	NA	NA	LMBR1	NA	C1orf53	NA	IDH3A	NA	NA	NA	NA	NA	NA	NA	NA	NA	TRIM28
NA	OTUD3	PDK4	MTMR4	NA	NA	NA	NA	NA	NA	NA	NA	NA	DPYD	NA	NA	NA	NA	KCNMA1	NA	ELOVL1	NA	SEC23A	NA	NA	NA	NA	NA	NA	NA	NA	NA	REPS1
NA	PDZRN3	TBC1D10A	TTC39A	NA	NA	NA	NA	NA	NA	NA	NA	NA	FERMT3	NA	NA	NA	NA	NARG2	NA	C9orf69	NA	PGM2	NA	NA	NA	NA	NA	NA	NA	NA	NA	ESCO2
NA	PIP4K2B	LSAMP	EYA3	NA	NA	NA	NA	NA	NA	NA	NA	NA	ZNF655	NA	NA	NA	NA	MSRB3	NA	RASA1	NA	ROCK1	NA	NA	NA	NA	NA	NA	NA	NA	NA	RIC8B
NA	BDH2	MOCS1	OSBPL1A	NA	NA	NA	NA	NA	NA	NA	NA	NA	NMNAT2	NA	NA	NA	NA	KCNK6	NA	B3GNTL1	NA	UHRF1BP1L	NA	NA	NA	NA	NA	NA	NA	NA	NA	RNPS1
NA	SMAD9	COX6A1	ANKRD44	NA	NA	NA	NA	NA	NA	NA	NA	NA	SKAP2	NA	NA	NA	NA	GDA	NA	STRA13	NA	PRKRIR	NA	NA	NA	NA	NA	NA	NA	NA	NA	DCAF10
NA	DLGAP4	SNAP29	LMBR1L	NA	NA	NA	NA	NA	NA	NA	NA	NA	IDS	NA	NA	NA	NA	ING3	NA	GJC1	NA	MARCKS	NA	NA	NA	NA	NA	NA	NA	NA	NA	MAP3K7
NA	NTAN1	HMGCR	SNRK	NA	NA	NA	NA	NA	NA	NA	NA	NA	SOX9	NA	NA	NA	NA	TEAD1	NA	KIRREL	NA	ZFP91	NA	NA	NA	NA	NA	NA	NA	NA	NA	BAG4
NA	DIDO1	VAC14	PJA1	NA	NA	NA	NA	NA	NA	NA	NA	NA	SAMD10	NA	NA	NA	NA	ARL6IP1	NA	CCBE1	NA	MXI1	NA	NA	NA	NA	NA	NA	NA	NA	NA	TPM2
NA	VWA1	BPGM	ST3GAL4	NA	NA	NA	NA	NA	NA	NA	NA	NA	JPH2	NA	NA	NA	NA	PPP1R15B	NA	SH3RF1	NA	SAP30	NA	NA	NA	NA	NA	NA	NA	NA	NA	ELAVL1
NA	ATP1A1	HMOX1	ALG8	NA	NA	NA	NA	NA	NA	NA	NA	NA	TFE3	NA	NA	NA	NA	WHSC1	NA	TLE4	NA	DR1	NA	NA	NA	NA	NA	NA	NA	NA	NA	ABCA2
NA	YWHAZ	TMED3	TFAP2A	NA	NA	NA	NA	NA	NA	NA	NA	NA	FAM120A	NA	NA	NA	NA	DSTN	NA	TLK2	NA	TBC1D10B	NA	NA	NA	NA	NA	NA	NA	NA	NA	VRK3
NA	PGM2L1	PIGH	SGCD	NA	NA	NA	NA	NA	NA	NA	NA	NA	ACAP3	NA	NA	NA	NA	TUBB	NA	IGFBP3	NA	EFCAB2	NA	NA	NA	NA	NA	NA	NA	NA	NA	FBXO38
NA	SEC63	MPZ	IFT27	NA	NA	NA	NA	NA	NA	NA	NA	NA	XIAP	NA	NA	NA	NA	ZNF552	NA	ARHGAP24	NA	KIAA2013	NA	NA	NA	NA	NA	NA	NA	NA	NA	WRAP53
NA	CEBPD	NARF	SHROOM4	NA	NA	NA	NA	NA	NA	NA	NA	NA	MKLN1	NA	NA	NA	NA	ABCF2	NA	HOXB7	NA	GCAT	NA	NA	NA	NA	NA	NA	NA	NA	NA	TOP2B
NA	SGK1	UTP18	ATP6V0A1	NA	NA	NA	NA	NA	NA	NA	NA	NA	ELF4	NA	NA	NA	NA	FGF1	NA	TNPO2	NA	FBXO48	NA	NA	NA	NA	NA	NA	NA	NA	NA	UBTF
NA	MAP1LC3B	DMXL2	TOLLIP	NA	NA	NA	NA	NA	NA	NA	NA	NA	PPDPF	NA	NA	NA	NA	NMNAT2	NA	C9orf3	NA	SSX2IP	NA	NA	NA	NA	NA	NA	NA	NA	NA	CENPT
NA	ZNF827	OSGIN1	MECR	NA	NA	NA	NA	NA	NA	NA	NA	NA	CSNK2A2	NA	NA	NA	NA	FAM195A	NA	RPS16	NA	SGOL2	NA	NA	NA	NA	NA	NA	NA	NA	NA	NOL10
NA	EPS15	SH3BP5	MACROD2	NA	NA	NA	NA	NA	NA	NA	NA	NA	NR1D2	NA	NA	NA	NA	RBBP6	NA	ITGB5	NA	LGALS8	NA	NA	NA	NA	NA	NA	NA	NA	NA	TCOF1
NA	NAV2	SLC25A17	HSPA12A	NA	NA	NA	NA	NA	NA	NA	NA	NA	CHPF2	NA	NA	NA	NA	SKAP2	NA	NEK2	NA	C6orf47	NA	NA	NA	NA	NA	NA	NA	NA	NA	PHF23
NA	CHN2	CSGALNACT1	BEAN1	NA	NA	NA	NA	NA	NA	NA	NA	NA	RPLP2	NA	NA	NA	NA	SOX9	NA	ATXN7L1	NA	CXCL16	NA	NA	NA	NA	NA	NA	NA	NA	NA	FANCG
NA	RASGEF1A	SFI1	MLXIP	NA	NA	NA	NA	NA	NA	NA	NA	NA	IL1RAPL1	NA	NA	NA	NA	KLHL21	NA	NID1	NA	STRN	NA	NA	NA	NA	NA	NA	NA	NA	NA	MRPS35
NA	XPOT	ATP5J	PACSIN2	NA	NA	NA	NA	NA	NA	NA	NA	NA	GNGT1	NA	NA	NA	NA	FAM120A	NA	TUBGCP3	NA	ARMCX2	NA	NA	NA	NA	NA	NA	NA	NA	NA	TIA1
NA	PLS3	TMEM38B	SYNE2	NA	NA	NA	NA	NA	NA	NA	NA	NA	ZNF611	NA	NA	NA	NA	TAOK2	NA	NBEAL1	NA	RPS6KA3	NA	NA	NA	NA	NA	NA	NA	NA	NA	HMGB3
NA	CCDC23	ZCCHC17	VEPH1	NA	NA	NA	NA	NA	NA	NA	NA	NA	TWSG1	NA	NA	NA	NA	KDELR1	NA	LNPEP	NA	PSMB9	NA	NA	NA	NA	NA	NA	NA	NA	NA	EXOC5
NA	PCSK2	C7orf55	SLC23A2	NA	NA	NA	NA	NA	NA	NA	NA	NA	ADAMTS6	NA	NA	NA	NA	VPRBP	NA	PLP2	NA	NA	NA	NA	NA	NA	NA	NA	NA	NA	NA	FARSB
NA	ARL8A	MRPS36	ZNF704	NA	NA	NA	NA	NA	NA	NA	NA	NA	LMO7	NA	NA	NA	NA	VEGFA	NA	PAFAH1B1	NA	NA	NA	NA	NA	NA	NA	NA	NA	NA	NA	CENPH
NA	TNRC6B	CLPX	ATP8B2	NA	NA	NA	NA	NA	NA	NA	NA	NA	ZDHHC7	NA	NA	NA	NA	NDC80	NA	RAP1GAP2	NA	NA	NA	NA	NA	NA	NA	NA	NA	NA	NA	MYEF2
NA	SYP	SLC29A1	RAP1GAP	NA	NA	NA	NA	NA	NA	NA	NA	NA	ELFN2	NA	NA	NA	NA	CHPF2	NA	CHEK1	NA	NA	NA	NA	NA	NA	NA	NA	NA	NA	NA	CCDC122
NA	LRFN4	SLC25A36	TBX2	NA	NA	NA	NA	NA	NA	NA	NA	NA	SH3BP2	NA	NA	NA	NA	MAPK1IP1L	NA	FZD2	NA	NA	NA	NA	NA	NA	NA	NA	NA	NA	NA	HAUS6
NA	INPPL1	DDX10	TSC22D3	NA	NA	NA	NA	NA	NA	NA	NA	NA	ANXA10	NA	NA	NA	NA	TWSG1	NA	B4GALT1	NA	NA	NA	NA	NA	NA	NA	NA	NA	NA	NA	RCOR3
NA	GGH	TMED10	ATP7A	NA	NA	NA	NA	NA	NA	NA	NA	NA	CHML	NA	NA	NA	NA	ADAMTS6	NA	ARL4C	NA	NA	NA	NA	NA	NA	NA	NA	NA	NA	NA	KRAS
NA	TCF7L1	TP53	VPS41	NA	NA	NA	NA	NA	NA	NA	NA	NA	CDK13	NA	NA	NA	NA	CRNDE	NA	NCEH1	NA	NA	NA	NA	NA	NA	NA	NA	NA	NA	NA	CENPO
NA	LDLRAP1	SCO2	PIK3R3	NA	NA	NA	NA	NA	NA	NA	NA	NA	CAPN2	NA	NA	NA	NA	FOXG1	NA	POC5	NA	NA	NA	NA	NA	NA	NA	NA	NA	NA	NA	CPNE2
NA	HECTD1	PPIP5K2	FBLN1	NA	NA	NA	NA	NA	NA	NA	NA	NA	STAG1	NA	NA	NA	NA	LMO7	NA	ISPD	NA	NA	NA	NA	NA	NA	NA	NA	NA	NA	NA	RNF20
NA	HDAC4	KCNN2	SNX4	NA	NA	NA	NA	NA	NA	NA	NA	NA	LPIN2	NA	NA	NA	NA	LPIN2	NA	CDR2	NA	NA	NA	NA	NA	NA	NA	NA	NA	NA	NA	AP1M1
NA	FNIP2	MRPS15	AVPI1	NA	NA	NA	NA	NA	NA	NA	NA	NA	NUDT19	NA	NA	NA	NA	SGTA	NA	PLAGL1	NA	NA	NA	NA	NA	NA	NA	NA	NA	NA	NA	CYTH2
NA	PPP3R1	PREPL	MYH10	NA	NA	NA	NA	NA	NA	NA	NA	NA	ARHGAP29	NA	NA	NA	NA	C16orf72	NA	ANKRD42	NA	NA	NA	NA	NA	NA	NA	NA	NA	NA	NA	SPEN
NA	HMG20A	SEPW1	KLHL35	NA	NA	NA	NA	NA	NA	NA	NA	NA	PDE5A	NA	NA	NA	NA	DIO2	NA	COL6A2	NA	NA	NA	NA	NA	NA	NA	NA	NA	NA	NA	PRPS1
NA	UBXN11	ERI3	MYO5A	NA	NA	NA	NA	NA	NA	NA	NA	NA	DIO2	NA	NA	NA	NA	PDHX	NA	MFSD2A	NA	NA	NA	NA	NA	NA	NA	NA	NA	NA	NA	PKNOX1
NA	SHB	CTSA	ADAM10	NA	NA	NA	NA	NA	NA	NA	NA	NA	SYBU	NA	NA	NA	NA	CAMTA2	NA	FAM167A	NA	NA	NA	NA	NA	NA	NA	NA	NA	NA	NA	BCOR
NA	FAM76A	RNF8	LIPA	NA	NA	NA	NA	NA	NA	NA	NA	NA	NHS	NA	NA	NA	NA	VCAN	NA	SYNJ2	NA	NA	NA	NA	NA	NA	NA	NA	NA	NA	NA	PBK
NA	BZW2	SLCO5A1	LINGO1	NA	NA	NA	NA	NA	NA	NA	NA	NA	EHD1	NA	NA	NA	NA	ALKBH5	NA	ATN1	NA	NA	NA	NA	NA	NA	NA	NA	NA	NA	NA	ATF4
NA	CELF2	PFDN4	RNF115	NA	NA	NA	NA	NA	NA	NA	NA	NA	SCAF1	NA	NA	NA	NA	FGF13	NA	N6AMT1	NA	NA	NA	NA	NA	NA	NA	NA	NA	NA	NA	ATF7IP
NA	SSR1	MTIF2	TRIB1	NA	NA	NA	NA	NA	NA	NA	NA	NA	TRIML2	NA	NA	NA	NA	EHD1	NA	NMT2	NA	NA	NA	NA	NA	NA	NA	NA	NA	NA	NA	MRPL44
NA	C12orf45	TXN2	SEMA6A	NA	NA	NA	NA	NA	NA	NA	NA	NA	MLKL	NA	NA	NA	NA	TRIML2	NA	GCHFR	NA	NA	NA	NA	NA	NA	NA	NA	NA	NA	NA	MCTS1
NA	BRD2	KIAA1598	ANGPT2	NA	NA	NA	NA	NA	NA	NA	NA	NA	ZBTB7B	NA	NA	NA	NA	ZNF668	NA	RPL6	NA	NA	NA	NA	NA	NA	NA	NA	NA	NA	NA	PHACTR4
NA	FAM53B	PMP22	TPD52	NA	NA	NA	NA	NA	NA	NA	NA	NA	ACTN1	NA	NA	NA	NA	NDUFB2	NA	KEAP1	NA	NA	NA	NA	NA	NA	NA	NA	NA	NA	NA	RXRG
NA	SPSB1	COMMD9	TTLL12	NA	NA	NA	NA	NA	NA	NA	NA	NA	ANKRD18A	NA	NA	NA	NA	SKIL	NA	KCTD9	NA	NA	NA	NA	NA	NA	NA	NA	NA	NA	NA	HIST1H1B
NA	USP36	B4GALT5	NCKAP5	NA	NA	NA	NA	NA	NA	NA	NA	NA	ZFAND2B	NA	NA	NA	NA	CNOT3	NA	TRIM58	NA	NA	NA	NA	NA	NA	NA	NA	NA	NA	NA	TAF6
NA	BNIP3L	TCN2	HOMER2	NA	NA	NA	NA	NA	NA	NA	NA	NA	SAMD4B	NA	NA	NA	NA	ACTN1	NA	TPRA1	NA	NA	NA	NA	NA	NA	NA	NA	NA	NA	NA	FOXRED2
NA	STXBP1	MAP3K11	SLC7A5	NA	NA	NA	NA	NA	NA	NA	NA	NA	ARSJ	NA	NA	NA	NA	FAM20C	NA	RFWD3	NA	NA	NA	NA	NA	NA	NA	NA	NA	NA	NA	CEP97
NA	IDH1	SLC17A5	MXI1	NA	NA	NA	NA	NA	NA	NA	NA	NA	RNPEPL1	NA	NA	NA	NA	MT2A	NA	FAM86A	NA	NA	NA	NA	NA	NA	NA	NA	NA	NA	NA	HSPBP1
NA	RUFY3	SYNGR1	SAP30	NA	NA	NA	NA	NA	NA	NA	NA	NA	HDLBP	NA	NA	NA	NA	HNRNPU	NA	VPS37C	NA	NA	NA	NA	NA	NA	NA	NA	NA	NA	NA	STK4
NA	RAB9A	SLC19A2	SLC30A10	NA	NA	NA	NA	NA	NA	NA	NA	NA	B3GNT5	NA	NA	NA	NA	NRD1	NA	DUSP6	NA	NA	NA	NA	NA	NA	NA	NA	NA	NA	NA	TGOLN2
NA	TDRD7	RPL39L	LHX6	NA	NA	NA	NA	NA	NA	NA	NA	NA	SEC24D	NA	NA	NA	NA	ARSJ	NA	UBE2R2	NA	NA	NA	NA	NA	NA	NA	NA	NA	NA	NA	USP48
NA	TOP2B	C3orf14	JARID2	NA	NA	NA	NA	NA	NA	NA	NA	NA	TGFB2	NA	NA	NA	NA	LYPLAL1	NA	DNMBP	NA	NA	NA	NA	NA	NA	NA	NA	NA	NA	NA	RAD17
NA	PWWP2B	DHCR24	CELSR1	NA	NA	NA	NA	NA	NA	NA	NA	NA	TRIO	NA	NA	NA	NA	MAP3K9	NA	C16orf13	NA	NA	NA	NA	NA	NA	NA	NA	NA	NA	NA	ARID4A
NA	ADNP2	WASL	TMEM164	NA	NA	NA	NA	NA	NA	NA	NA	NA	ABL2	NA	NA	NA	NA	RNPEPL1	NA	ZNF773	NA	NA	NA	NA	NA	NA	NA	NA	NA	NA	NA	SYCP2
NA	GSTM2	FAM178A	TTYH2	NA	NA	NA	NA	NA	NA	NA	NA	NA	PDLIM7	NA	NA	NA	NA	PSD3	NA	EMD	NA	NA	NA	NA	NA	NA	NA	NA	NA	NA	NA	YLPM1
NA	BACH2	TMEM204	RCE1	NA	NA	NA	NA	NA	NA	NA	NA	NA	MSL3	NA	NA	NA	NA	HDLBP	NA	HTATIP2	NA	NA	NA	NA	NA	NA	NA	NA	NA	NA	NA	SMC5
NA	AUTS2	HMG20B	LDLRAD3	NA	NA	NA	NA	NA	NA	NA	NA	NA	RGS3	NA	NA	NA	NA	METTL1	NA	AKAP9	NA	NA	NA	NA	NA	NA	NA	NA	NA	NA	NA	OXSR1
NA	PPARGC1B	GPR180	OLFML2B	NA	NA	NA	NA	NA	NA	NA	NA	NA	SPAG16	NA	NA	NA	NA	B3GNT5	NA	SLC20A1	NA	NA	NA	NA	NA	NA	NA	NA	NA	NA	NA	RAD51
NA	CENPT	RAB3C	FAM189A2	NA	NA	NA	NA	NA	NA	NA	NA	NA	ARHGEF12	NA	NA	NA	NA	SEC24D	NA	LDB2	NA	NA	NA	NA	NA	NA	NA	NA	NA	NA	NA	NCAPH2
NA	MUM1	BIK	AKAP13	NA	NA	NA	NA	NA	NA	NA	NA	NA	RAC2	NA	NA	NA	NA	TGFB2	NA	PCM1	NA	NA	NA	NA	NA	NA	NA	NA	NA	NA	NA	HSPA1B
NA	MID2	CROCC	C6orf106	NA	NA	NA	NA	NA	NA	NA	NA	NA	DGKH	NA	NA	NA	NA	ARHGEF12	NA	NOB1	NA	NA	NA	NA	NA	NA	NA	NA	NA	NA	NA	DDX23
NA	PBX2	STAM	RAB27A	NA	NA	NA	NA	NA	NA	NA	NA	NA	OSMR	NA	NA	NA	NA	YTHDF3	NA	GTF3C4	NA	NA	NA	NA	NA	NA	NA	NA	NA	NA	NA	HNRNPA3
NA	EDEM3	CLCN6	CNP	NA	NA	NA	NA	NA	NA	NA	NA	NA	CCM2	NA	NA	NA	NA	MYO6	NA	PLEC	NA	NA	NA	NA	NA	NA	NA	NA	NA	NA	NA	CUL4A
NA	PPP1R7	SQSTM1	ZNF330	NA	NA	NA	NA	NA	NA	NA	NA	NA	ETS2	NA	NA	NA	NA	PDXK	NA	LARP1B	NA	NA	NA	NA	NA	NA	NA	NA	NA	NA	NA	SART3
NA	USP27X	BIN3	GATAD2B	NA	NA	NA	NA	NA	NA	NA	NA	NA	FAM24B	NA	NA	NA	NA	FAM24B	NA	CCDC144NL	NA	NA	NA	NA	NA	NA	NA	NA	NA	NA	NA	RAD21
NA	FNBP1	DPP4	FAM81A	NA	NA	NA	NA	NA	NA	NA	NA	NA	FAM171A1	NA	NA	NA	NA	ORMDL3	NA	FAM3A	NA	NA	NA	NA	NA	NA	NA	NA	NA	NA	NA	SNRPB
NA	OAT	TMEM159	ARMCX2	NA	NA	NA	NA	NA	NA	NA	NA	NA	PIK3C2A	NA	NA	NA	NA	CORO2B	NA	KIF24	NA	NA	NA	NA	NA	NA	NA	NA	NA	NA	NA	NUMA1
NA	IQGAP2	PCMT1	CNST	NA	NA	NA	NA	NA	NA	NA	NA	NA	ARNTL2	NA	NA	NA	NA	TP53INP2	NA	TNFAIP2	NA	NA	NA	NA	NA	NA	NA	NA	NA	NA	NA	TAOK1
NA	CDYL	SGPL1	SLC2A11	NA	NA	NA	NA	NA	NA	NA	NA	NA	ASPH	NA	NA	NA	NA	BCL9L	NA	SLC38A1	NA	NA	NA	NA	NA	NA	NA	NA	NA	NA	NA	SUCLA2
NA	ANKS1A	AFG3L2	GOLGA8B	NA	NA	NA	NA	NA	NA	NA	NA	NA	KIAA1244	NA	NA	NA	NA	PCNX	NA	CUEDC1	NA	NA	NA	NA	NA	NA	NA	NA	NA	NA	NA	AMD1
NA	PRTG	ACBD6	SLC39A6	NA	NA	NA	NA	NA	NA	NA	NA	NA	SLC38A2	NA	NA	NA	NA	RFX1	NA	WWP2	NA	NA	NA	NA	NA	NA	NA	NA	NA	NA	NA	VHL
NA	PVRL1	BNIP2	NA	NA	NA	NA	NA	NA	NA	NA	NA	NA	ADAM9	NA	NA	NA	NA	CSNK1G2	NA	DCTD	NA	NA	NA	NA	NA	NA	NA	NA	NA	NA	NA	UBXN2A
NA	TBC1D14	TANC1	NA	NA	NA	NA	NA	NA	NA	NA	NA	NA	GPR176	NA	NA	NA	NA	ADAM9	NA	ALDH3B1	NA	NA	NA	NA	NA	NA	NA	NA	NA	NA	NA	PCNT
NA	RDH13	ZDHHC24	NA	NA	NA	NA	NA	NA	NA	NA	NA	NA	DUSP1	NA	NA	NA	NA	DUSP1	NA	LMNA	NA	NA	NA	NA	NA	NA	NA	NA	NA	NA	NA	NARG2
NA	BCAN	C1orf51	NA	NA	NA	NA	NA	NA	NA	NA	NA	NA	PKP4	NA	NA	NA	NA	PKP4	NA	TRIM59	NA	NA	NA	NA	NA	NA	NA	NA	NA	NA	NA	LCORL
NA	PLK3	DNAJC3	NA	NA	NA	NA	NA	NA	NA	NA	NA	NA	GPRC5A	NA	NA	NA	NA	PTER	NA	TFPI2	NA	NA	NA	NA	NA	NA	NA	NA	NA	NA	NA	GPSM2
NA	DICER1	LITAF	NA	NA	NA	NA	NA	NA	NA	NA	NA	NA	ZSWIM6	NA	NA	NA	NA	SMEK1	NA	NF2	NA	NA	NA	NA	NA	NA	NA	NA	NA	NA	NA	CCNB1
NA	SOCS6	TRAPPC2L	NA	NA	NA	NA	NA	NA	NA	NA	NA	NA	G0S2	NA	NA	NA	NA	TMEM183A	NA	NUP62	NA	NA	NA	NA	NA	NA	NA	NA	NA	NA	NA	ARL6IP1
NA	TFCP2L1	NBPF1	NA	NA	NA	NA	NA	NA	NA	NA	NA	NA	STAT6	NA	NA	NA	NA	LENG8	NA	CLCF1	NA	NA	NA	NA	NA	NA	NA	NA	NA	NA	NA	GEN1
NA	FEM1B	SLC2A8	NA	NA	NA	NA	NA	NA	NA	NA	NA	NA	SEH1L	NA	NA	NA	NA	RRP1B	NA	WASF2	NA	NA	NA	NA	NA	NA	NA	NA	NA	NA	NA	RBM17
NA	EFHD1	CUEDC2	NA	NA	NA	NA	NA	NA	NA	NA	NA	NA	TSPAN5	NA	NA	NA	NA	ZNF195	NA	MDM4	NA	NA	NA	NA	NA	NA	NA	NA	NA	NA	NA	WHSC1
NA	NR0B1	LARGE	NA	NA	NA	NA	NA	NA	NA	NA	NA	NA	IL6	NA	NA	NA	NA	PLK4	NA	BIRC3	NA	NA	NA	NA	NA	NA	NA	NA	NA	NA	NA	CHRAC1
NA	NRP2	MTFMT	NA	NA	NA	NA	NA	NA	NA	NA	NA	NA	MVP	NA	NA	NA	NA	LRP10	NA	H2AFY	NA	NA	NA	NA	NA	NA	NA	NA	NA	NA	NA	TUBB
NA	KRAS	LYST	NA	NA	NA	NA	NA	NA	NA	NA	NA	NA	BCAS4	NA	NA	NA	NA	TSPAN5	NA	ACTN4	NA	NA	NA	NA	NA	NA	NA	NA	NA	NA	NA	C17orf85
NA	EVI5	ST8SIA1	NA	NA	NA	NA	NA	NA	NA	NA	NA	NA	RNF213	NA	NA	NA	NA	EIF5AL1	NA	PINK1	NA	NA	NA	NA	NA	NA	NA	NA	NA	NA	NA	TSN
NA	PLXNC1	RBBP4	NA	NA	NA	NA	NA	NA	NA	NA	NA	NA	NCKAP1	NA	NA	NA	NA	CREB3L2	NA	ARRB2	NA	NA	NA	NA	NA	NA	NA	NA	NA	NA	NA	NRF1
NA	USP9X	PRKAR1A	NA	NA	NA	NA	NA	NA	NA	NA	NA	NA	ABCG2	NA	NA	NA	NA	ABCG2	NA	G2E3	NA	NA	NA	NA	NA	NA	NA	NA	NA	NA	NA	RBBP6
NA	ZC3HAV1	STARD3NL	NA	NA	NA	NA	NA	NA	NA	NA	NA	NA	STXBP2	NA	NA	NA	NA	INSIG2	NA	FGFR1	NA	NA	NA	NA	NA	NA	NA	NA	NA	NA	NA	DLST
NA	CCDC120	SLC12A9	NA	NA	NA	NA	NA	NA	NA	NA	NA	NA	ARHGAP18	NA	NA	NA	NA	STXBP2	NA	TBL3	NA	NA	NA	NA	NA	NA	NA	NA	NA	NA	NA	SET
NA	RORB	MC1R	NA	NA	NA	NA	NA	NA	NA	NA	NA	NA	KLF7	NA	NA	NA	NA	CUL5	NA	ZIC2	NA	NA	NA	NA	NA	NA	NA	NA	NA	NA	NA	MCM10
NA	PRPF6	DEF6	NA	NA	NA	NA	NA	NA	NA	NA	NA	NA	DENND1B	NA	NA	NA	NA	EIF5	NA	EVI2A	NA	NA	NA	NA	NA	NA	NA	NA	NA	NA	NA	FAM72D
NA	PCDHB4	CDKL2	NA	NA	NA	NA	NA	NA	NA	NA	NA	NA	COLEC10	NA	NA	NA	NA	COLEC10	NA	RIN2	NA	NA	NA	NA	NA	NA	NA	NA	NA	NA	NA	ADD1
NA	STX11	EPC1	NA	NA	NA	NA	NA	NA	NA	NA	NA	NA	PDDC1	NA	NA	NA	NA	PDDC1	NA	OTUD4	NA	NA	NA	NA	NA	NA	NA	NA	NA	NA	NA	XRCC1
NA	FAM168B	SH3TC1	NA	NA	NA	NA	NA	NA	NA	NA	NA	NA	TMCO4	NA	NA	NA	NA	SDK1	NA	MAFK	NA	NA	NA	NA	NA	NA	NA	NA	NA	NA	NA	NDC80
NA	SPEN	RPS6KB2	NA	NA	NA	NA	NA	NA	NA	NA	NA	NA	CCDC80	NA	NA	NA	NA	ENTPD4	NA	PTMS	NA	NA	NA	NA	NA	NA	NA	NA	NA	NA	NA	SNRNP48
NA	LHX8	ADRM1	NA	NA	NA	NA	NA	NA	NA	NA	NA	NA	ZNF841	NA	NA	NA	NA	PDZD8	NA	DLGAP4	NA	NA	NA	NA	NA	NA	NA	NA	NA	NA	NA	SRSF3
NA	GALM	RAB31	NA	NA	NA	NA	NA	NA	NA	NA	NA	NA	CAV1	NA	NA	NA	NA	ZNF256	NA	PALM2	NA	NA	NA	NA	NA	NA	NA	NA	NA	NA	NA	MAPK1IP1L
NA	SPECC1	CHAC1	NA	NA	NA	NA	NA	NA	NA	NA	NA	NA	PLAGL2	NA	NA	NA	NA	ACAA1	NA	NUP88	NA	NA	NA	NA	NA	NA	NA	NA	NA	NA	NA	ZMYND10
NA	CTSD	INTS3	NA	NA	NA	NA	NA	NA	NA	NA	NA	NA	IL6ST	NA	NA	NA	NA	IL6ST	NA	DHFR	NA	NA	NA	NA	NA	NA	NA	NA	NA	NA	NA	CRNDE
NA	TFRC	ISYNA1	NA	NA	NA	NA	NA	NA	NA	NA	NA	NA	TMEM109	NA	NA	NA	NA	RELA	NA	SERTAD2	NA	NA	NA	NA	NA	NA	NA	NA	NA	NA	NA	KIAA1429
NA	RBPMS2	SLC35A4	NA	NA	NA	NA	NA	NA	NA	NA	NA	NA	RELA	NA	NA	NA	NA	XBP1	NA	TOR1AIP1	NA	NA	NA	NA	NA	NA	NA	NA	NA	NA	NA	KDM4A
NA	BCOR	KIFC3	NA	NA	NA	NA	NA	NA	NA	NA	NA	NA	ACTB	NA	NA	NA	NA	BAZ1A	NA	PXN	NA	NA	NA	NA	NA	NA	NA	NA	NA	NA	NA	LMO7
NA	TXNDC16	ARSI	NA	NA	NA	NA	NA	NA	NA	NA	NA	NA	UBQLN1	NA	NA	NA	NA	MSRA	NA	NGFR	NA	NA	NA	NA	NA	NA	NA	NA	NA	NA	NA	SPAG5
NA	ADA	MOXD1	NA	NA	NA	NA	NA	NA	NA	NA	NA	NA	SOCS2	NA	NA	NA	NA	ANKRD12	NA	ITGB1	NA	NA	NA	NA	NA	NA	NA	NA	NA	NA	NA	BRCA2
NA	ZMAT3	HMGN5	NA	NA	NA	NA	NA	NA	NA	NA	NA	NA	GLIPR1	NA	NA	NA	NA	UBA5	NA	ZNF827	NA	NA	NA	NA	NA	NA	NA	NA	NA	NA	NA	TFB1M
NA	SIAH1	PTPRS	NA	NA	NA	NA	NA	NA	NA	NA	NA	NA	GLRB	NA	NA	NA	NA	GLIPR1	NA	SLC39A9	NA	NA	NA	NA	NA	NA	NA	NA	NA	NA	NA	STAG1
NA	STX3	ITGB1BP1	NA	NA	NA	NA	NA	NA	NA	NA	NA	NA	CIZ1	NA	NA	NA	NA	RASAL2	NA	PLIN3	NA	NA	NA	NA	NA	NA	NA	NA	NA	NA	NA	PIF1
NA	SLC25A25	SESN3	NA	NA	NA	NA	NA	NA	NA	NA	NA	NA	NFX1	NA	NA	NA	NA	EIF4A2	NA	ZFPL1	NA	NA	NA	NA	NA	NA	NA	NA	NA	NA	NA	APOLD1
NA	PHACTR4	KRT27	NA	NA	NA	NA	NA	NA	NA	NA	NA	NA	PPP2R2B	NA	NA	NA	NA	PON2	NA	IGFN1	NA	NA	NA	NA	NA	NA	NA	NA	NA	NA	NA	POLR2A
NA	BRD9	METTL9	NA	NA	NA	NA	NA	NA	NA	NA	NA	NA	ARHGEF17	NA	NA	NA	NA	MAP2K1	NA	GAP43	NA	NA	NA	NA	NA	NA	NA	NA	NA	NA	NA	CKAP2L
NA	SLC11A2	ATP5O	NA	NA	NA	NA	NA	NA	NA	NA	NA	NA	ENC1	NA	NA	NA	NA	STC2	NA	SLC7A11	NA	NA	NA	NA	NA	NA	NA	NA	NA	NA	NA	CBX3
NA	NPHP4	SRSF10	NA	NA	NA	NA	NA	NA	NA	NA	NA	NA	VOPP1	NA	NA	NA	NA	RNF19A	NA	S100A16	NA	NA	NA	NA	NA	NA	NA	NA	NA	NA	NA	SCAF1
NA	EBAG9	TSPO	NA	NA	NA	NA	NA	NA	NA	NA	NA	NA	STC2	NA	NA	NA	NA	YKT6	NA	WWOX	NA	NA	NA	NA	NA	NA	NA	NA	NA	NA	NA	NFYB
NA	TUBB2A	RTTN	NA	NA	NA	NA	NA	NA	NA	NA	NA	NA	COL6A1	NA	NA	NA	NA	ZNF266	NA	LIX1L	NA	NA	NA	NA	NA	NA	NA	NA	NA	NA	NA	PPM1G
NA	PLXNA2	PLA2G15	NA	NA	NA	NA	NA	NA	NA	NA	NA	NA	GKAP1	NA	NA	NA	NA	FOXO3	NA	TEAD4	NA	NA	NA	NA	NA	NA	NA	NA	NA	NA	NA	BMI1
NA	NSF	CDH1	NA	NA	NA	NA	NA	NA	NA	NA	NA	NA	YKT6	NA	NA	NA	NA	SSBP1	NA	AJAP1	NA	NA	NA	NA	NA	NA	NA	NA	NA	NA	NA	RPAP2
NA	SCPEP1	ZNF449	NA	NA	NA	NA	NA	NA	NA	NA	NA	NA	SLC25A38	NA	NA	NA	NA	HNRNPL	NA	MYO1E	NA	NA	NA	NA	NA	NA	NA	NA	NA	NA	NA	MRPL51
NA	UGDH	VPS18	NA	NA	NA	NA	NA	NA	NA	NA	NA	NA	CRISPLD2	NA	NA	NA	NA	SH2D5	NA	CARHSP1	NA	NA	NA	NA	NA	NA	NA	NA	NA	NA	NA	CNOT3
NA	PCGF5	PRPF18	NA	NA	NA	NA	NA	NA	NA	NA	NA	NA	FOSL1	NA	NA	NA	NA	CENPM	NA	DIAPH3	NA	NA	NA	NA	NA	NA	NA	NA	NA	NA	NA	DNAJB14
NA	FOXRED2	TIMM8B	NA	NA	NA	NA	NA	NA	NA	NA	NA	NA	GPC1	NA	NA	NA	NA	GPC1	NA	BUB3	NA	NA	NA	NA	NA	NA	NA	NA	NA	NA	NA	SAMD4B
NA	SORBS1	MMP17	NA	NA	NA	NA	NA	NA	NA	NA	NA	NA	RBL1	NA	NA	NA	NA	TCEAL1	NA	KPNA4	NA	NA	NA	NA	NA	NA	NA	NA	NA	NA	NA	FAM13B
NA	KREMEN1	TMEM17	NA	NA	NA	NA	NA	NA	NA	NA	NA	NA	TCEAL1	NA	NA	NA	NA	KCTD1	NA	SIRT7	NA	NA	NA	NA	NA	NA	NA	NA	NA	NA	NA	NRD1
NA	STXBP6	CALM3	NA	NA	NA	NA	NA	NA	NA	NA	NA	NA	HERPUD2	NA	NA	NA	NA	ZNF131	NA	CDC14B	NA	NA	NA	NA	NA	NA	NA	NA	NA	NA	NA	RFC5
NA	CHST9	PPFIBP2	NA	NA	NA	NA	NA	NA	NA	NA	NA	NA	ZNF131	NA	NA	NA	NA	ZNF576	NA	GADD45A	NA	NA	NA	NA	NA	NA	NA	NA	NA	NA	NA	ARSJ
NA	MGA	ROBO2	NA	NA	NA	NA	NA	NA	NA	NA	NA	NA	PCYT2	NA	NA	NA	NA	PCYT2	NA	FAM57A	NA	NA	NA	NA	NA	NA	NA	NA	NA	NA	NA	MAEA
NA	HES6	IFT81	NA	NA	NA	NA	NA	NA	NA	NA	NA	NA	ITM2B	NA	NA	NA	NA	RHOC	NA	PLAT	NA	NA	NA	NA	NA	NA	NA	NA	NA	NA	NA	CPSF2
NA	FGF9	TM7SF3	NA	NA	NA	NA	NA	NA	NA	NA	NA	NA	PAPSS2	NA	NA	NA	NA	DYSF	NA	SRPX2	NA	NA	NA	NA	NA	NA	NA	NA	NA	NA	NA	ELP4
NA	SPG21	CYTH3	NA	NA	NA	NA	NA	NA	NA	NA	NA	NA	UTRN	NA	NA	NA	NA	RHEB	NA	ST6GALNAC4	NA	NA	NA	NA	NA	NA	NA	NA	NA	NA	NA	DEPDC1B
NA	DOK3	NCALD	NA	NA	NA	NA	NA	NA	NA	NA	NA	NA	PPP3CA	NA	NA	NA	NA	CDS1	NA	TSC22D2	NA	NA	NA	NA	NA	NA	NA	NA	NA	NA	NA	NRM
NA	RHOB	PPFIA1	NA	NA	NA	NA	NA	NA	NA	NA	NA	NA	PRPS2	NA	NA	NA	NA	C12orf44	NA	RAB3GAP2	NA	NA	NA	NA	NA	NA	NA	NA	NA	NA	NA	PTPLAD1
NA	MMAA	RANGRF	NA	NA	NA	NA	NA	NA	NA	NA	NA	NA	TSPYL4	NA	NA	NA	NA	LTBP1	NA	TNKS1BP1	NA	NA	NA	NA	NA	NA	NA	NA	NA	NA	NA	TPP2
NA	GLUL	DNAJB12	NA	NA	NA	NA	NA	NA	NA	NA	NA	NA	TAF10	NA	NA	NA	NA	MAPRE1	NA	AKR1B1	NA	NA	NA	NA	NA	NA	NA	NA	NA	NA	NA	ARHGEF12
NA	BFAR	MLANA	NA	NA	NA	NA	NA	NA	NA	NA	NA	NA	LTBP1	NA	NA	NA	NA	RPP14	NA	HYLS1	NA	NA	NA	NA	NA	NA	NA	NA	NA	NA	NA	RBM23
NA	PPIL2	RGS10	NA	NA	NA	NA	NA	NA	NA	NA	NA	NA	ABI2	NA	NA	NA	NA	ZFP41	NA	FGF5	NA	NA	NA	NA	NA	NA	NA	NA	NA	NA	NA	C1orf63
NA	KLHL22	ORC6	NA	NA	NA	NA	NA	NA	NA	NA	NA	NA	CDC6	NA	NA	NA	NA	VIT	NA	PTPRN	NA	NA	NA	NA	NA	NA	NA	NA	NA	NA	NA	SCML2
NA	SOX8	CABLES1	NA	NA	NA	NA	NA	NA	NA	NA	NA	NA	AKNA	NA	NA	NA	NA	DEF8	NA	NTNG1	NA	NA	NA	NA	NA	NA	NA	NA	NA	NA	NA	MED8
NA	MAPK3	ATP6V1D	NA	NA	NA	NA	NA	NA	NA	NA	NA	NA	MARK3	NA	NA	NA	NA	YWHAH	NA	SP3	NA	NA	NA	NA	NA	NA	NA	NA	NA	NA	NA	PTGES3
NA	ETS1	PMEPA1	NA	NA	NA	NA	NA	NA	NA	NA	NA	NA	GABRQ	NA	NA	NA	NA	YPEL5	NA	RNPS1	NA	NA	NA	NA	NA	NA	NA	NA	NA	NA	NA	CCM2
NA	FGD1	FBXO18	NA	NA	NA	NA	NA	NA	NA	NA	NA	NA	TRAF2	NA	NA	NA	NA	LRRC42	NA	LOX	NA	NA	NA	NA	NA	NA	NA	NA	NA	NA	NA	ZFP36L2
NA	ATP6V1G1	VPS13C	NA	NA	NA	NA	NA	NA	NA	NA	NA	NA	VIT	NA	NA	NA	NA	XRCC4	NA	SLC7A1	NA	NA	NA	NA	NA	NA	NA	NA	NA	NA	NA	NOTCH2NL
NA	ZEB2	ANXA4	NA	NA	NA	NA	NA	NA	NA	NA	NA	NA	COL5A2	NA	NA	NA	NA	CYB561	NA	TPM2	NA	NA	NA	NA	NA	NA	NA	NA	NA	NA	NA	TMUB2
NA	USP48	NPL	NA	NA	NA	NA	NA	NA	NA	NA	NA	NA	BARD1	NA	NA	NA	NA	ANO10	NA	USP12	NA	NA	NA	NA	NA	NA	NA	NA	NA	NA	NA	PKP4
NA	TCF3	GAB1	NA	NA	NA	NA	NA	NA	NA	NA	NA	NA	TMEM185B	NA	NA	NA	NA	RRAS	NA	WIPF1	NA	NA	NA	NA	NA	NA	NA	NA	NA	NA	NA	TGFBR1
NA	CTBP2	SNAI2	NA	NA	NA	NA	NA	NA	NA	NA	NA	NA	ANO10	NA	NA	NA	NA	PTPN14	NA	APEX2	NA	NA	NA	NA	NA	NA	NA	NA	NA	NA	NA	UACA
NA	DYRK1A	DENND2D	NA	NA	NA	NA	NA	NA	NA	NA	NA	NA	RRAS	NA	NA	NA	NA	PRKACB	NA	TSPAN4	NA	NA	NA	NA	NA	NA	NA	NA	NA	NA	NA	CD97
NA	CDC42BPB	NCOA4	NA	NA	NA	NA	NA	NA	NA	NA	NA	NA	IPO5	NA	NA	NA	NA	YES1	NA	TPST1	NA	NA	NA	NA	NA	NA	NA	NA	NA	NA	NA	LTN1
NA	PDLIM3	FXYD3	NA	NA	NA	NA	NA	NA	NA	NA	NA	NA	GIGYF2	NA	NA	NA	NA	NR2F2	NA	EPAS1	NA	NA	NA	NA	NA	NA	NA	NA	NA	NA	NA	DCAF7
NA	FDXR	ATP5G1	NA	NA	NA	NA	NA	NA	NA	NA	NA	NA	PTPN14	NA	NA	NA	NA	CRADD	NA	UBTF	NA	NA	NA	NA	NA	NA	NA	NA	NA	NA	NA	PCGF2
NA	PAX3	TRMU	NA	NA	NA	NA	NA	NA	NA	NA	NA	NA	LRIG1	NA	NA	NA	NA	ZMYND19	NA	NXT2	NA	NA	NA	NA	NA	NA	NA	NA	NA	NA	NA	ALDH7A1
NA	SEMA5A	DCLRE1C	NA	NA	NA	NA	NA	NA	NA	NA	NA	NA	PRKACB	NA	NA	NA	NA	FAM200A	NA	PSME2	NA	NA	NA	NA	NA	NA	NA	NA	NA	NA	NA	VDAC3
NA	DUSP16	FRMD4B	NA	NA	NA	NA	NA	NA	NA	NA	NA	NA	RCN1	NA	NA	NA	NA	NAMPT	NA	ADNP2	NA	NA	NA	NA	NA	NA	NA	NA	NA	NA	NA	GNL1
NA	NAA25	RPS27	NA	NA	NA	NA	NA	NA	NA	NA	NA	NA	LRRC8E	NA	NA	NA	NA	KIAA1644	NA	GAS6	NA	NA	NA	NA	NA	NA	NA	NA	NA	NA	NA	H2AFZ
NA	GIPC1	PKNOX2	NA	NA	NA	NA	NA	NA	NA	NA	NA	NA	ASB1	NA	NA	NA	NA	TACC3	NA	ETV1	NA	NA	NA	NA	NA	NA	NA	NA	NA	NA	NA	PLK4
NA	LRRC16A	RALYL	NA	NA	NA	NA	NA	NA	NA	NA	NA	NA	METAP1	NA	NA	NA	NA	RRP1	NA	CTTNBP2NL	NA	NA	NA	NA	NA	NA	NA	NA	NA	NA	NA	KRI1
NA	FUNDC2	HIC2	NA	NA	NA	NA	NA	NA	NA	NA	NA	NA	NR2F2	NA	NA	NA	NA	OSBPL1A	NA	PPP2R3A	NA	NA	NA	NA	NA	NA	NA	NA	NA	NA	NA	SRSF4
NA	LIG3	OSBPL8	NA	NA	NA	NA	NA	NA	NA	NA	NA	NA	BIN1	NA	NA	NA	NA	TRA2A	NA	COL27A1	NA	NA	NA	NA	NA	NA	NA	NA	NA	NA	NA	MCCC2
NA	KDM3A	PPCS	NA	NA	NA	NA	NA	NA	NA	NA	NA	NA	MYBL1	NA	NA	NA	NA	TRNT1	NA	PHLDB2	NA	NA	NA	NA	NA	NA	NA	NA	NA	NA	NA	EPOR
NA	ABHD6	C20orf27	NA	NA	NA	NA	NA	NA	NA	NA	NA	NA	ZMYND19	NA	NA	NA	NA	MPP5	NA	PLAUR	NA	NA	NA	NA	NA	NA	NA	NA	NA	NA	NA	BCL7C
NA	TRIB2	RPS6KA5	NA	NA	NA	NA	NA	NA	NA	NA	NA	NA	PARP12	NA	NA	NA	NA	RB1	NA	HGS	NA	NA	NA	NA	NA	NA	NA	NA	NA	NA	NA	ZC3H18
NA	HDAC6	FAHD1	NA	NA	NA	NA	NA	NA	NA	NA	NA	NA	FLCN	NA	NA	NA	NA	GPX8	NA	TCOF1	NA	NA	NA	NA	NA	NA	NA	NA	NA	NA	NA	DHX9
NA	C9orf91	LRGUK	NA	NA	NA	NA	NA	NA	NA	NA	NA	NA	ZNF582	NA	NA	NA	NA	HIST1H2BK	NA	TRMT61A	NA	NA	NA	NA	NA	NA	NA	NA	NA	NA	NA	C11orf82
NA	TEAD1	AP1S2	NA	NA	NA	NA	NA	NA	NA	NA	NA	NA	AMFR	NA	NA	NA	NA	TMEM200B	NA	C1QTNF1	NA	NA	NA	NA	NA	NA	NA	NA	NA	NA	NA	PRDM8
NA	RUNX3	SMYD3	NA	NA	NA	NA	NA	NA	NA	NA	NA	NA	PLCB4	NA	NA	NA	NA	PURB	NA	CKAP4	NA	NA	NA	NA	NA	NA	NA	NA	NA	NA	NA	MRPL18
NA	EFNB1	ANKRD6	NA	NA	NA	NA	NA	NA	NA	NA	NA	NA	PTPRF	NA	NA	NA	NA	CDKN2C	NA	LEPREL4	NA	NA	NA	NA	NA	NA	NA	NA	NA	NA	NA	COQ6
NA	TRAF5	NAT8L	NA	NA	NA	NA	NA	NA	NA	NA	NA	NA	PHF2	NA	NA	NA	NA	GFRA1	NA	DUSP7	NA	NA	NA	NA	NA	NA	NA	NA	NA	NA	NA	PRPF4
NA	WHSC1L1	DUSP4	NA	NA	NA	NA	NA	NA	NA	NA	NA	NA	PID1	NA	NA	NA	NA	TMEM167B	NA	UBE2E3	NA	NA	NA	NA	NA	NA	NA	NA	NA	NA	NA	SELK
NA	AP3M2	FBXO11	NA	NA	NA	NA	NA	NA	NA	NA	NA	NA	MPP5	NA	NA	NA	NA	HIST1H2BD	NA	CCDC50	NA	NA	NA	NA	NA	NA	NA	NA	NA	NA	NA	EIF5
NA	USP14	CDK1	NA	NA	NA	NA	NA	NA	NA	NA	NA	NA	NPLOC4	NA	NA	NA	NA	ERRFI1	NA	AMN1	NA	NA	NA	NA	NA	NA	NA	NA	NA	NA	NA	POLR2K
NA	LCOR	PPM1A	NA	NA	NA	NA	NA	NA	NA	NA	NA	NA	PHLDA2	NA	NA	NA	NA	CDC42EP1	NA	BDNF	NA	NA	NA	NA	NA	NA	NA	NA	NA	NA	NA	SASS6
NA	LIMD1	CAMTA1	NA	NA	NA	NA	NA	NA	NA	NA	NA	NA	SLC35D1	NA	NA	NA	NA	VGLL4	NA	FNIP1	NA	NA	NA	NA	NA	NA	NA	NA	NA	NA	NA	STIL
NA	SPTBN1	PIK3CB	NA	NA	NA	NA	NA	NA	NA	NA	NA	NA	GPX8	NA	NA	NA	NA	ROS1	NA	MYEF2	NA	NA	NA	NA	NA	NA	NA	NA	NA	NA	NA	UBE2C
NA	CDK17	MMP15	NA	NA	NA	NA	NA	NA	NA	NA	NA	NA	KRT7	NA	NA	NA	NA	MYADM	NA	CDH2	NA	NA	NA	NA	NA	NA	NA	NA	NA	NA	NA	PPME1
NA	KDM2A	DNAL4	NA	NA	NA	NA	NA	NA	NA	NA	NA	NA	NAV3	NA	NA	NA	NA	PLAU	NA	FLNC	NA	NA	NA	NA	NA	NA	NA	NA	NA	NA	NA	ZFC3H1
NA	USP32	IPO13	NA	NA	NA	NA	NA	NA	NA	NA	NA	NA	PURB	NA	NA	NA	NA	PTPN18	NA	SERPINB7	NA	NA	NA	NA	NA	NA	NA	NA	NA	NA	NA	MED1
NA	IL6R	SUV420H1	NA	NA	NA	NA	NA	NA	NA	NA	NA	NA	RELB	NA	NA	NA	NA	NETO2	NA	HSPA4L	NA	NA	NA	NA	NA	NA	NA	NA	NA	NA	NA	TOP2A
NA	SPG20	ARHGAP15	NA	NA	NA	NA	NA	NA	NA	NA	NA	NA	ZNF469	NA	NA	NA	NA	LYRM2	NA	ZNF441	NA	NA	NA	NA	NA	NA	NA	NA	NA	NA	NA	FEN1
NA	MCOLN2	GNB4	NA	NA	NA	NA	NA	NA	NA	NA	NA	NA	2022-03-04	NA	NA	NA	NA	TAF7	NA	CPNE2	NA	NA	NA	NA	NA	NA	NA	NA	NA	NA	NA	FANCI
NA	PIGF	PRR5	NA	NA	NA	NA	NA	NA	NA	NA	NA	NA	NUAK2	NA	NA	NA	NA	PHLPP2	NA	NEK7	NA	NA	NA	NA	NA	NA	NA	NA	NA	NA	NA	DBF4B
NA	ATP10A	ASAH1	NA	NA	NA	NA	NA	NA	NA	NA	NA	NA	GFRA1	NA	NA	NA	NA	HLA-E	NA	SERINC2	NA	NA	NA	NA	NA	NA	NA	NA	NA	NA	NA	RAD54L
NA	RBBP6	RGS14	NA	NA	NA	NA	NA	NA	NA	NA	NA	NA	HIST1H2BD	NA	NA	NA	NA	WDR1	NA	MYOF	NA	NA	NA	NA	NA	NA	NA	NA	NA	NA	NA	CHD4
NA	PARG	RSU1	NA	NA	NA	NA	NA	NA	NA	NA	NA	NA	ERRFI1	NA	NA	NA	NA	ATP1B1	NA	SDC4	NA	NA	NA	NA	NA	NA	NA	NA	NA	NA	NA	TSEN34
NA	ACAP3	CHMP2B	NA	NA	NA	NA	NA	NA	NA	NA	NA	NA	CDC42EP1	NA	NA	NA	NA	ATP13A3	NA	FHL2	NA	NA	NA	NA	NA	NA	NA	NA	NA	NA	NA	PPP4C
NA	RAB15	ACO2	NA	NA	NA	NA	NA	NA	NA	NA	NA	NA	ROS1	NA	NA	NA	NA	MYH9	NA	ITPKA	NA	NA	NA	NA	NA	NA	NA	NA	NA	NA	NA	ARL3
NA	MAP4K3	IGSF8	NA	NA	NA	NA	NA	NA	NA	NA	NA	NA	PVR	NA	NA	NA	NA	TAF2	NA	B4GALT2	NA	NA	NA	NA	NA	NA	NA	NA	NA	NA	NA	FAM83D
NA	BTBD9	RAB38	NA	NA	NA	NA	NA	NA	NA	NA	NA	NA	MYADM	NA	NA	NA	NA	STIM1	NA	KYNU	NA	NA	NA	NA	NA	NA	NA	NA	NA	NA	NA	RPGR
NA	ADD1	KIN	NA	NA	NA	NA	NA	NA	NA	NA	NA	NA	RNF25	NA	NA	NA	NA	NRIP1	NA	TBXAS1	NA	NA	NA	NA	NA	NA	NA	NA	NA	NA	NA	ENC1
NA	FKBP5	FSTL5	NA	NA	NA	NA	NA	NA	NA	NA	NA	NA	PLAU	NA	NA	NA	NA	JAG1	NA	CYTH2	NA	NA	NA	NA	NA	NA	NA	NA	NA	NA	NA	SAE1
NA	TMOD2	RDX	NA	NA	NA	NA	NA	NA	NA	NA	NA	NA	ERI1	NA	NA	NA	NA	DCTN3	NA	ZNF217	NA	NA	NA	NA	NA	NA	NA	NA	NA	NA	NA	UBE2V2
NA	PPDPF	TTC3	NA	NA	NA	NA	NA	NA	NA	NA	NA	NA	NETO2	NA	NA	NA	NA	ZNF639	NA	PKNOX1	NA	NA	NA	NA	NA	NA	NA	NA	NA	NA	NA	ZNF37A
NA	SETBP1	PSTK	NA	NA	NA	NA	NA	NA	NA	NA	NA	NA	CMIP	NA	NA	NA	NA	FBXW2	NA	RND3	NA	NA	NA	NA	NA	NA	NA	NA	NA	NA	NA	KPNB1
NA	PHYH	MTRNR2L8	NA	NA	NA	NA	NA	NA	NA	NA	NA	NA	RFTN1	NA	NA	NA	NA	HDAC9	NA	RFESD	NA	NA	NA	NA	NA	NA	NA	NA	NA	NA	NA	KPNA6
NA	SPNS1	SCRN1	NA	NA	NA	NA	NA	NA	NA	NA	NA	NA	WDR1	NA	NA	NA	NA	VAPA	NA	TJP1	NA	NA	NA	NA	NA	NA	NA	NA	NA	NA	NA	VTA1
NA	ZFP1	DDI2	NA	NA	NA	NA	NA	NA	NA	NA	NA	NA	ATP1B1	NA	NA	NA	NA	NR2C2AP	NA	GLI3	NA	NA	NA	NA	NA	NA	NA	NA	NA	NA	NA	DDX3X
NA	TNFAIP3	LIMD2	NA	NA	NA	NA	NA	NA	NA	NA	NA	NA	SEMA3A	NA	NA	NA	NA	DRD2	NA	ARAP3	NA	NA	NA	NA	NA	NA	NA	NA	NA	NA	NA	FOSL1
NA	PRRX2	TSHZ1	NA	NA	NA	NA	NA	NA	NA	NA	NA	NA	FOXC1	NA	NA	NA	NA	ITGAV	NA	PBK	NA	NA	NA	NA	NA	NA	NA	NA	NA	NA	NA	SKA2
NA	PPARD	RAB11FIP4	NA	NA	NA	NA	NA	NA	NA	NA	NA	NA	STEAP3	NA	NA	NA	NA	ATG5	NA	ATF4	NA	NA	NA	NA	NA	NA	NA	NA	NA	NA	NA	USP1
NA	YBX1	TCFL5	NA	NA	NA	NA	NA	NA	NA	NA	NA	NA	ABCA1	NA	NA	NA	NA	AGPAT4	NA	SPIN1	NA	NA	NA	NA	NA	NA	NA	NA	NA	NA	NA	CENPM
NA	ADRBK1	ELF1	NA	NA	NA	NA	NA	NA	NA	NA	NA	NA	MYH9	NA	NA	NA	NA	FAM53C	NA	HSP90AA1	NA	NA	NA	NA	NA	NA	NA	NA	NA	NA	NA	CENPF
NA	POLR3A	NCK2	NA	NA	NA	NA	NA	NA	NA	NA	NA	NA	JAG1	NA	NA	NA	NA	CCNYL1	NA	CCDC68	NA	NA	NA	NA	NA	NA	NA	NA	NA	NA	NA	CEP250
NA	NRN1	EPB41L3	NA	NA	NA	NA	NA	NA	NA	NA	NA	NA	PAPPA	NA	NA	NA	NA	TINF2	NA	SH2D4A	NA	NA	NA	NA	NA	NA	NA	NA	NA	NA	NA	TPX2
NA	MYO9A	SRRD	NA	NA	NA	NA	NA	NA	NA	NA	NA	NA	ZNF639	NA	NA	NA	NA	LARP6	NA	PHACTR4	NA	NA	NA	NA	NA	NA	NA	NA	NA	NA	NA	DAZAP1
NA	TLE3	FAM96A	NA	NA	NA	NA	NA	NA	NA	NA	NA	NA	HOXD4	NA	NA	NA	NA	INHBB	NA	SYT1	NA	NA	NA	NA	NA	NA	NA	NA	NA	NA	NA	IGF2BP3
NA	NAGLU	ZBTB41	NA	NA	NA	NA	NA	NA	NA	NA	NA	NA	HDAC9	NA	NA	NA	NA	TXLNA	NA	ASPM	NA	NA	NA	NA	NA	NA	NA	NA	NA	NA	NA	USP47
NA	SH3YL1	MFI2	NA	NA	NA	NA	NA	NA	NA	NA	NA	NA	DRD2	NA	NA	NA	NA	CLASP2	NA	HTR1F	NA	NA	NA	NA	NA	NA	NA	NA	NA	NA	NA	PAPOLA
NA	THSD7A	NR4A3	NA	NA	NA	NA	NA	NA	NA	NA	NA	NA	ITGAV	NA	NA	NA	NA	MED30	NA	PEA15	NA	NA	NA	NA	NA	NA	NA	NA	NA	NA	NA	ANP32E
NA	KLHL15	NIPA2	NA	NA	NA	NA	NA	NA	NA	NA	NA	NA	RGS7	NA	NA	NA	NA	UBE2D1	NA	CEP97	NA	NA	NA	NA	NA	NA	NA	NA	NA	NA	NA	MNS1
NA	TNPO1	SLC25A39	NA	NA	NA	NA	NA	NA	NA	NA	NA	NA	MYCT1	NA	NA	NA	NA	IDH3A	NA	LIMCH1	NA	NA	NA	NA	NA	NA	NA	NA	NA	NA	NA	ARHGAP21
NA	SOD1	DUSP10	NA	NA	NA	NA	NA	NA	NA	NA	NA	NA	XRRA1	NA	NA	NA	NA	CREB5	NA	GNPNAT1	NA	NA	NA	NA	NA	NA	NA	NA	NA	NA	NA	KPNA3
NA	SIRT5	FBXO7	NA	NA	NA	NA	NA	NA	NA	NA	NA	NA	FAM196B	NA	NA	NA	NA	SEC23A	NA	SIX4	NA	NA	NA	NA	NA	NA	NA	NA	NA	NA	NA	DDB2
NA	NR4A1	RPS6KA2	NA	NA	NA	NA	NA	NA	NA	NA	NA	NA	FAM53C	NA	NA	NA	NA	PHLDB1	NA	BCL2L1	NA	NA	NA	NA	NA	NA	NA	NA	NA	NA	NA	CEP170
NA	C14orf37	DAAM2	NA	NA	NA	NA	NA	NA	NA	NA	NA	NA	TPM1	NA	NA	NA	NA	ROCK1	NA	RAPGEF3	NA	NA	NA	NA	NA	NA	NA	NA	NA	NA	NA	EP400
NA	HS6ST1	TCTN3	NA	NA	NA	NA	NA	NA	NA	NA	NA	NA	CRIM1	NA	NA	NA	NA	PTPRK	NA	STK4	NA	NA	NA	NA	NA	NA	NA	NA	NA	NA	NA	RHEB
NA	EML4	DNAJB11	NA	NA	NA	NA	NA	NA	NA	NA	NA	NA	CCNYL1	NA	NA	NA	NA	LETM2	NA	ARHGEF1	NA	NA	NA	NA	NA	NA	NA	NA	NA	NA	NA	PRPS2
NA	UBE2O	NDE1	NA	NA	NA	NA	NA	NA	NA	NA	NA	NA	LARP6	NA	NA	NA	NA	ODF2	NA	SERPINE1	NA	NA	NA	NA	NA	NA	NA	NA	NA	NA	NA	TSPYL4
NA	PPP1R3E	MCF2L	NA	NA	NA	NA	NA	NA	NA	NA	NA	NA	FBN1	NA	NA	NA	NA	MARCKS	NA	HSPA1B	NA	NA	NA	NA	NA	NA	NA	NA	NA	NA	NA	MAPRE1
NA	SLC30A1	DGCR8	NA	NA	NA	NA	NA	NA	NA	NA	NA	NA	KRT81	NA	NA	NA	NA	OPTN	NA	ENPP1	NA	NA	NA	NA	NA	NA	NA	NA	NA	NA	NA	CDC6
NA	KIAA0922	GSR	NA	NA	NA	NA	NA	NA	NA	NA	NA	NA	CCND3	NA	NA	NA	NA	NPEPPS	NA	PPP1R1C	NA	NA	NA	NA	NA	NA	NA	NA	NA	NA	NA	BRD8
NA	ID2	PDCD6	NA	NA	NA	NA	NA	NA	NA	NA	NA	NA	PBX3	NA	NA	NA	NA	WIPF2	NA	CUL4A	NA	NA	NA	NA	NA	NA	NA	NA	NA	NA	NA	PRRX1
NA	ZBED4	ASB4	NA	NA	NA	NA	NA	NA	NA	NA	NA	NA	GMEB2	NA	NA	NA	NA	ANKRD30B	NA	UBIAD1	NA	NA	NA	NA	NA	NA	NA	NA	NA	NA	NA	LSM3
NA	CDK2	SLC12A7	NA	NA	NA	NA	NA	NA	NA	NA	NA	NA	CREB5	NA	NA	NA	NA	PLEKHM1	NA	YAP1	NA	NA	NA	NA	NA	NA	NA	NA	NA	NA	NA	CHAF1A
NA	DDX17	MRAS	NA	NA	NA	NA	NA	NA	NA	NA	NA	NA	SEC23A	NA	NA	NA	NA	SPIRE1	NA	RAD21	NA	NA	NA	NA	NA	NA	NA	NA	NA	NA	NA	CCDC77
NA	PDE4DIP	SLC35F5	NA	NA	NA	NA	NA	NA	NA	NA	NA	NA	ROCK1	NA	NA	NA	NA	PPIF	NA	IGFBP4	NA	NA	NA	NA	NA	NA	NA	NA	NA	NA	NA	COG4
NA	ZMYM4	PNPLA3	NA	NA	NA	NA	NA	NA	NA	NA	NA	NA	PTPRK	NA	NA	NA	NA	MTRF1L	NA	GEM	NA	NA	NA	NA	NA	NA	NA	NA	NA	NA	NA	HNRNPA0
NA	KIF1A	CD276	NA	NA	NA	NA	NA	NA	NA	NA	NA	NA	LETM2	NA	NA	NA	NA	TMEM164	NA	CAST	NA	NA	NA	NA	NA	NA	NA	NA	NA	NA	NA	XRCC4
NA	MAFG	SRP14	NA	NA	NA	NA	NA	NA	NA	NA	NA	NA	DPF3	NA	NA	NA	NA	PAFAH1B2	NA	TGFBI	NA	NA	NA	NA	NA	NA	NA	NA	NA	NA	NA	SERTAD1
NA	DCXR	RTN4IP1	NA	NA	NA	NA	NA	NA	NA	NA	NA	NA	ODF2	NA	NA	NA	NA	SH2B3	NA	GCNT1	NA	NA	NA	NA	NA	NA	NA	NA	NA	NA	NA	NKIRAS1
NA	TAB3	GNAI1	NA	NA	NA	NA	NA	NA	NA	NA	NA	NA	COTL1	NA	NA	NA	NA	HSF1	NA	ATP8B1	NA	NA	NA	NA	NA	NA	NA	NA	NA	NA	NA	RIC8A
NA	MARCKSL1	VPS4B	NA	NA	NA	NA	NA	NA	NA	NA	NA	NA	MARCKS	NA	NA	NA	NA	BAP1	NA	ECSCR	NA	NA	NA	NA	NA	NA	NA	NA	NA	NA	NA	NOL11
NA	CELSR2	GPR161	NA	NA	NA	NA	NA	NA	NA	NA	NA	NA	SACS	NA	NA	NA	NA	NFKBIB	NA	CD44	NA	NA	NA	NA	NA	NA	NA	NA	NA	NA	NA	CHTF18
NA	TFEB	NEO1	NA	NA	NA	NA	NA	NA	NA	NA	NA	NA	FAM83G	NA	NA	NA	NA	KLC1	NA	KCNMA1	NA	NA	NA	NA	NA	NA	NA	NA	NA	NA	NA	IPO5
NA	SKIL	LGALS3	NA	NA	NA	NA	NA	NA	NA	NA	NA	NA	PLEK2	NA	NA	NA	NA	TBC1D10B	NA	ITGA5	NA	NA	NA	NA	NA	NA	NA	NA	NA	NA	NA	CEBPZ
NA	FOXF2	NAP1L5	NA	NA	NA	NA	NA	NA	NA	NA	NA	NA	WIPF2	NA	NA	NA	NA	HHIP	NA	MSRB3	NA	NA	NA	NA	NA	NA	NA	NA	NA	NA	NA	NFATC3
NA	DOCK7	CLDN14	NA	NA	NA	NA	NA	NA	NA	NA	NA	NA	NFIB	NA	NA	NA	NA	KIAA2013	NA	MET	NA	NA	NA	NA	NA	NA	NA	NA	NA	NA	NA	PRKACB
NA	DNAJB14	TTL	NA	NA	NA	NA	NA	NA	NA	NA	NA	NA	EXPH5	NA	NA	NA	NA	SSX2IP	NA	TEAD1	NA	NA	NA	NA	NA	NA	NA	NA	NA	NA	NA	HSD17B7
NA	SAMD4B	SSB	NA	NA	NA	NA	NA	NA	NA	NA	NA	NA	MICAL2	NA	NA	NA	NA	SGOL2	NA	ARL6IP1	NA	NA	NA	NA	NA	NA	NA	NA	NA	NA	NA	YES1
NA	FAM13B	TIMM23	NA	NA	NA	NA	NA	NA	NA	NA	NA	NA	NEXN	NA	NA	NA	NA	CHN1	NA	UBA1	NA	NA	NA	NA	NA	NA	NA	NA	NA	NA	NA	HIST2H2AC
NA	GMEB1	TMEM50B	NA	NA	NA	NA	NA	NA	NA	NA	NA	NA	RPL27A	NA	NA	NA	NA	SLC14A1	NA	PPP1R15B	NA	NA	NA	NA	NA	NA	NA	NA	NA	NA	NA	ANAPC10
NA	CTTN	PLEKHH1	NA	NA	NA	NA	NA	NA	NA	NA	NA	NA	GOLIM4	NA	NA	NA	NA	APOL3	NA	SLC8A1	NA	NA	NA	NA	NA	NA	NA	NA	NA	NA	NA	SSFA2
NA	BAIAP2	C15orf39	NA	NA	NA	NA	NA	NA	NA	NA	NA	NA	LAS1L	NA	NA	NA	NA	FLNA	NA	VGLL3	NA	NA	NA	NA	NA	NA	NA	NA	NA	NA	NA	CCDC47
NA	KCNS3	PAAF1	NA	NA	NA	NA	NA	NA	NA	NA	NA	NA	2022-09-08	NA	NA	NA	NA	ZNF562	NA	WHSC1	NA	NA	NA	NA	NA	NA	NA	NA	NA	NA	NA	SRRM1
NA	ARFGAP1	CMTM4	NA	NA	NA	NA	NA	NA	NA	NA	NA	NA	KLC1	NA	NA	NA	NA	2022-03-01	NA	STAU2	NA	NA	NA	NA	NA	NA	NA	NA	NA	NA	NA	ECT2
NA	CHST3	GUF1	NA	NA	NA	NA	NA	NA	NA	NA	NA	NA	KIAA2013	NA	NA	NA	NA	TRIM8	NA	UFM1	NA	NA	NA	NA	NA	NA	NA	NA	NA	NA	NA	NUP35
NA	PSD3	HADHB	NA	NA	NA	NA	NA	NA	NA	NA	NA	NA	CCDC150	NA	NA	NA	NA	SLC10A3	NA	C12orf75	NA	NA	NA	NA	NA	NA	NA	NA	NA	NA	NA	CTR9
NA	HDLBP	PSKH1	NA	NA	NA	NA	NA	NA	NA	NA	NA	NA	QSOX1	NA	NA	NA	NA	PDGFC	NA	CARD8	NA	NA	NA	NA	NA	NA	NA	NA	NA	NA	NA	NUCKS1
NA	PCMTD2	HEY1	NA	NA	NA	NA	NA	NA	NA	NA	NA	NA	ABLIM3	NA	NA	NA	NA	PNPLA2	NA	PTRF	NA	NA	NA	NA	NA	NA	NA	NA	NA	NA	NA	IP6K2
NA	AXIN1	GNG7	NA	NA	NA	NA	NA	NA	NA	NA	NA	NA	SLC14A1	NA	NA	NA	NA	NA	NA	DPYD	NA	NA	NA	NA	NA	NA	NA	NA	NA	NA	NA	TFAM
NA	TRIO	ZFYVE16	NA	NA	NA	NA	NA	NA	NA	NA	NA	NA	UAP1	NA	NA	NA	NA	NA	NA	MED27	NA	NA	NA	NA	NA	NA	NA	NA	NA	NA	NA	SRSF7
NA	RNF170	TMEM64	NA	NA	NA	NA	NA	NA	NA	NA	NA	NA	GPR39	NA	NA	NA	NA	NA	NA	FERMT3	NA	NA	NA	NA	NA	NA	NA	NA	NA	NA	NA	MPHOSPH10
NA	UNC5B	FAM124A	NA	NA	NA	NA	NA	NA	NA	NA	NA	NA	FLNA	NA	NA	NA	NA	NA	NA	ABCF2	NA	NA	NA	NA	NA	NA	NA	NA	NA	NA	NA	TACC3
NA	ABL2	SLC39A10	NA	NA	NA	NA	NA	NA	NA	NA	NA	NA	SLC10A3	NA	NA	NA	NA	NA	NA	FGF1	NA	NA	NA	NA	NA	NA	NA	NA	NA	NA	NA	MEX3A
NA	DIP2C	NPM3	NA	NA	NA	NA	NA	NA	NA	NA	NA	NA	PDGFC	NA	NA	NA	NA	NA	NA	COL7A1	NA	NA	NA	NA	NA	NA	NA	NA	NA	NA	NA	TRDMT1
NA	UAP1L1	C20orf194	NA	NA	NA	NA	NA	NA	NA	NA	NA	NA	PNPLA2	NA	NA	NA	NA	NA	NA	GLG1	NA	NA	NA	NA	NA	NA	NA	NA	NA	NA	NA	RFC1
NA	GATAD2A	PIK3R1	NA	NA	NA	NA	NA	NA	NA	NA	NA	NA	VPS13B	NA	NA	NA	NA	NA	NA	ZNF655	NA	NA	NA	NA	NA	NA	NA	NA	NA	NA	NA	SPA17
NA	IFFO2	MAF	NA	NA	NA	NA	NA	NA	NA	NA	NA	NA	NA	NA	NA	NA	NA	NA	NA	GPATCH2	NA	NA	NA	NA	NA	NA	NA	NA	NA	NA	NA	RB1
NA	OLFM1	TET1	NA	NA	NA	NA	NA	NA	NA	NA	NA	NA	NA	NA	NA	NA	NA	NA	NA	NMNAT2	NA	NA	NA	NA	NA	NA	NA	NA	NA	NA	NA	GGCT
NA	POGK	FAM178B	NA	NA	NA	NA	NA	NA	NA	NA	NA	NA	NA	NA	NA	NA	NA	NA	NA	GPBP1L1	NA	NA	NA	NA	NA	NA	NA	NA	NA	NA	NA	ERLIN1
NA	ZFP36L2	MRPS6	NA	NA	NA	NA	NA	NA	NA	NA	NA	NA	NA	NA	NA	NA	NA	NA	NA	RNF182	NA	NA	NA	NA	NA	NA	NA	NA	NA	NA	NA	RAD51AP1
NA	NOL3	CDH19	NA	NA	NA	NA	NA	NA	NA	NA	NA	NA	NA	NA	NA	NA	NA	NA	NA	SOX9	NA	NA	NA	NA	NA	NA	NA	NA	NA	NA	NA	TGIF1
NA	PRPF4B	TIMM50	NA	NA	NA	NA	NA	NA	NA	NA	NA	NA	NA	NA	NA	NA	NA	NA	NA	SAMD10	NA	NA	NA	NA	NA	NA	NA	NA	NA	NA	NA	LZIC
NA	PITX2	PER1	NA	NA	NA	NA	NA	NA	NA	NA	NA	NA	NA	NA	NA	NA	NA	NA	NA	DLST	NA	NA	NA	NA	NA	NA	NA	NA	NA	NA	NA	AZI2
NA	VANGL2	AIFM3	NA	NA	NA	NA	NA	NA	NA	NA	NA	NA	NA	NA	NA	NA	NA	NA	NA	JPH2	NA	NA	NA	NA	NA	NA	NA	NA	NA	NA	NA	CWC15
NA	VLDLR	MICAL1	NA	NA	NA	NA	NA	NA	NA	NA	NA	NA	NA	NA	NA	NA	NA	NA	NA	ELAVL2	NA	NA	NA	NA	NA	NA	NA	NA	NA	NA	NA	DEDD2
NA	CSNK1G2	ZNF689	NA	NA	NA	NA	NA	NA	NA	NA	NA	NA	NA	NA	NA	NA	NA	NA	NA	TFE3	NA	NA	NA	NA	NA	NA	NA	NA	NA	NA	NA	EIF1AD
NA	ATP6AP1	MARS2	NA	NA	NA	NA	NA	NA	NA	NA	NA	NA	NA	NA	NA	NA	NA	NA	NA	FAM120A	NA	NA	NA	NA	NA	NA	NA	NA	NA	NA	NA	ZNF207
NA	RIMKLB	SDF2L1	NA	NA	NA	NA	NA	NA	NA	NA	NA	NA	NA	NA	NA	NA	NA	NA	NA	MCM10	NA	NA	NA	NA	NA	NA	NA	NA	NA	NA	NA	R3HDM1
NA	SMEK1	COL11A1	NA	NA	NA	NA	NA	NA	NA	NA	NA	NA	NA	NA	NA	NA	NA	NA	NA	ELF4	NA	NA	NA	NA	NA	NA	NA	NA	NA	NA	NA	KIAA0101
NA	SMAD4	LBH	NA	NA	NA	NA	NA	NA	NA	NA	NA	NA	NA	NA	NA	NA	NA	NA	NA	SLC16A2	NA	NA	NA	NA	NA	NA	NA	NA	NA	NA	NA	SIVA1
NA	RRP1B	SYNM	NA	NA	NA	NA	NA	NA	NA	NA	NA	NA	NA	NA	NA	NA	NA	NA	NA	GK5	NA	NA	NA	NA	NA	NA	NA	NA	NA	NA	NA	HNRNPA1L2
NA	ZNF195	MYO1D	NA	NA	NA	NA	NA	NA	NA	NA	NA	NA	NA	NA	NA	NA	NA	NA	NA	VPRBP	NA	NA	NA	NA	NA	NA	NA	NA	NA	NA	NA	RUFY2
NA	ZNRF2	FKBP11	NA	NA	NA	NA	NA	NA	NA	NA	NA	NA	NA	NA	NA	NA	NA	NA	NA	VEGFA	NA	NA	NA	NA	NA	NA	NA	NA	NA	NA	NA	SPC24
NA	PER3	MRPS18B	NA	NA	NA	NA	NA	NA	NA	NA	NA	NA	NA	NA	NA	NA	NA	NA	NA	CSRNP1	NA	NA	NA	NA	NA	NA	NA	NA	NA	NA	NA	MTFR1
NA	CCNT2	MAFF	NA	NA	NA	NA	NA	NA	NA	NA	NA	NA	NA	NA	NA	NA	NA	NA	NA	C2orf69	NA	NA	NA	NA	NA	NA	NA	NA	NA	NA	NA	LTV1
NA	ELMOD2	ARL5A	NA	NA	NA	NA	NA	NA	NA	NA	NA	NA	NA	NA	NA	NA	NA	NA	NA	POU3F2	NA	NA	NA	NA	NA	NA	NA	NA	NA	NA	NA	ERI1
NA	SRSF4	TMEM206	NA	NA	NA	NA	NA	NA	NA	NA	NA	NA	NA	NA	NA	NA	NA	NA	NA	IL1RAPL1	NA	NA	NA	NA	NA	NA	NA	NA	NA	NA	NA	SETD2
NA	BRD1	SAT1	NA	NA	NA	NA	NA	NA	NA	NA	NA	NA	NA	NA	NA	NA	NA	NA	NA	RALB	NA	NA	NA	NA	NA	NA	NA	NA	NA	NA	NA	SYNE2
NA	FBXO44	ZADH2	NA	NA	NA	NA	NA	NA	NA	NA	NA	NA	NA	NA	NA	NA	NA	NA	NA	MAPK1IP1L	NA	NA	NA	NA	NA	NA	NA	NA	NA	NA	NA	ACTL6A
NA	NCKAP1	ST6GALNAC1	NA	NA	NA	NA	NA	NA	NA	NA	NA	NA	NA	NA	NA	NA	NA	NA	NA	TRIP10	NA	NA	NA	NA	NA	NA	NA	NA	NA	NA	NA	PLK1
NA	LATS2	MLLT4	NA	NA	NA	NA	NA	NA	NA	NA	NA	NA	NA	NA	NA	NA	NA	NA	NA	ADAMTS6	NA	NA	NA	NA	NA	NA	NA	NA	NA	NA	NA	THOC2
NA	BMPR2	MEF2C	NA	NA	NA	NA	NA	NA	NA	NA	NA	NA	NA	NA	NA	NA	NA	NA	NA	GPR110	NA	NA	NA	NA	NA	NA	NA	NA	NA	NA	NA	SWAP70
NA	MGAT2	AFF3	NA	NA	NA	NA	NA	NA	NA	NA	NA	NA	NA	NA	NA	NA	NA	NA	NA	MKKS	NA	NA	NA	NA	NA	NA	NA	NA	NA	NA	NA	CDKN1B
NA	SLX4	CHPT1	NA	NA	NA	NA	NA	NA	NA	NA	NA	NA	NA	NA	NA	NA	NA	NA	NA	CD109	NA	NA	NA	NA	NA	NA	NA	NA	NA	NA	NA	LSM14A
NA	PALB2	UGCG	NA	NA	NA	NA	NA	NA	NA	NA	NA	NA	NA	NA	NA	NA	NA	NA	NA	FOXG1	NA	NA	NA	NA	NA	NA	NA	NA	NA	NA	NA	TAF2
NA	PREB	COX5A	NA	NA	NA	NA	NA	NA	NA	NA	NA	NA	NA	NA	NA	NA	NA	NA	NA	DEPDC1	NA	NA	NA	NA	NA	NA	NA	NA	NA	NA	NA	KATNA1
NA	BRI3	MPPED2	NA	NA	NA	NA	NA	NA	NA	NA	NA	NA	NA	NA	NA	NA	NA	NA	NA	LMO7	NA	NA	NA	NA	NA	NA	NA	NA	NA	NA	NA	CLP1
NA	MYCBP2	TRAF3IP2	NA	NA	NA	NA	NA	NA	NA	NA	NA	NA	NA	NA	NA	NA	NA	NA	NA	ZDHHC7	NA	NA	NA	NA	NA	NA	NA	NA	NA	NA	NA	PRKD3
NA	WIPI1	RLBP1	NA	NA	NA	NA	NA	NA	NA	NA	NA	NA	NA	NA	NA	NA	NA	NA	NA	SDSL	NA	NA	NA	NA	NA	NA	NA	NA	NA	NA	NA	CASC3
NA	CD63	RENBP	NA	NA	NA	NA	NA	NA	NA	NA	NA	NA	NA	NA	NA	NA	NA	NA	NA	ANXA10	NA	NA	NA	NA	NA	NA	NA	NA	NA	NA	NA	ZWILCH
NA	NLGN1	ITIH5	NA	NA	NA	NA	NA	NA	NA	NA	NA	NA	NA	NA	NA	NA	NA	NA	NA	TFB1M	NA	NA	NA	NA	NA	NA	NA	NA	NA	NA	NA	SMC4
NA	PSMA7	PELP1	NA	NA	NA	NA	NA	NA	NA	NA	NA	NA	NA	NA	NA	NA	NA	NA	NA	SERTAD4	NA	NA	NA	NA	NA	NA	NA	NA	NA	NA	NA	SMAGP
NA	MSI2	STRADB	NA	NA	NA	NA	NA	NA	NA	NA	NA	NA	NA	NA	NA	NA	NA	NA	NA	HDHD3	NA	NA	NA	NA	NA	NA	NA	NA	NA	NA	NA	NUPL1
NA	C21orf91	GPNMB	NA	NA	NA	NA	NA	NA	NA	NA	NA	NA	NA	NA	NA	NA	NA	NA	NA	CHML	NA	NA	NA	NA	NA	NA	NA	NA	NA	NA	NA	PPP1CC
NA	XBP1	GPR137B	NA	NA	NA	NA	NA	NA	NA	NA	NA	NA	NA	NA	NA	NA	NA	NA	NA	CAPN2	NA	NA	NA	NA	NA	NA	NA	NA	NA	NA	NA	USP13
NA	MBLAC2	MECP2	NA	NA	NA	NA	NA	NA	NA	NA	NA	NA	NA	NA	NA	NA	NA	NA	NA	STAG1	NA	NA	NA	NA	NA	NA	NA	NA	NA	NA	NA	MRRF
NA	OTUD7B	RAB7L1	NA	NA	NA	NA	NA	NA	NA	NA	NA	NA	NA	NA	NA	NA	NA	NA	NA	PIF1	NA	NA	NA	NA	NA	NA	NA	NA	NA	NA	NA	SMOX
NA	ANKRD12	THAP11	NA	NA	NA	NA	NA	NA	NA	NA	NA	NA	NA	NA	NA	NA	NA	NA	NA	ARHGAP29	NA	NA	NA	NA	NA	NA	NA	NA	NA	NA	NA	COPS2
NA	RASAL2	GNPDA1	NA	NA	NA	NA	NA	NA	NA	NA	NA	NA	NA	NA	NA	NA	NA	NA	NA	CDK7	NA	NA	NA	NA	NA	NA	NA	NA	NA	NA	NA	SUGT1
NA	NFKBIE	PART1	NA	NA	NA	NA	NA	NA	NA	NA	NA	NA	NA	NA	NA	NA	NA	NA	NA	PLEKHA2	NA	NA	NA	NA	NA	NA	NA	NA	NA	NA	NA	SNRPD1
NA	TCEB2	HSD17B11	NA	NA	NA	NA	NA	NA	NA	NA	NA	NA	NA	NA	NA	NA	NA	NA	NA	NHS	NA	NA	NA	NA	NA	NA	NA	NA	NA	NA	NA	NCAPG2
NA	CRTAC1	APBB1	NA	NA	NA	NA	NA	NA	NA	NA	NA	NA	NA	NA	NA	NA	NA	NA	NA	FGF13	NA	NA	NA	NA	NA	NA	NA	NA	NA	NA	NA	NUDT6
NA	PTP4A1	ECE2	NA	NA	NA	NA	NA	NA	NA	NA	NA	NA	NA	NA	NA	NA	NA	NA	NA	CASKIN2	NA	NA	NA	NA	NA	NA	NA	NA	NA	NA	NA	REV3L
NA	OAZ1	ALDH1A2	NA	NA	NA	NA	NA	NA	NA	NA	NA	NA	NA	NA	NA	NA	NA	NA	NA	EHD1	NA	NA	NA	NA	NA	NA	NA	NA	NA	NA	NA	ATG5
NA	WNT4	AHCY	NA	NA	NA	NA	NA	NA	NA	NA	NA	NA	NA	NA	NA	NA	NA	NA	NA	GATA2	NA	NA	NA	NA	NA	NA	NA	NA	NA	NA	NA	DNAJA1
NA	TCF7	ALG12	NA	NA	NA	NA	NA	NA	NA	NA	NA	NA	NA	NA	NA	NA	NA	NA	NA	STAM2	NA	NA	NA	NA	NA	NA	NA	NA	NA	NA	NA	KIF2C
NA	RNF19A	FAR2	NA	NA	NA	NA	NA	NA	NA	NA	NA	NA	NA	NA	NA	NA	NA	NA	NA	ADAT1	NA	NA	NA	NA	NA	NA	NA	NA	NA	NA	NA	HNRNPUL1
NA	CTSZ	PDRG1	NA	NA	NA	NA	NA	NA	NA	NA	NA	NA	NA	NA	NA	NA	NA	NA	NA	NFYB	NA	NA	NA	NA	NA	NA	NA	NA	NA	NA	NA	SIN3A
NA	FOXO3	FAM188A	NA	NA	NA	NA	NA	NA	NA	NA	NA	NA	NA	NA	NA	NA	NA	NA	NA	ACTN1	NA	NA	NA	NA	NA	NA	NA	NA	NA	NA	NA	COX19
NA	MFHAS1	KLF6	NA	NA	NA	NA	NA	NA	NA	NA	NA	NA	NA	NA	NA	NA	NA	NA	NA	FAM20C	NA	NA	NA	NA	NA	NA	NA	NA	NA	NA	NA	ILF3
NA	OCA2	POLA1	NA	NA	NA	NA	NA	NA	NA	NA	NA	NA	NA	NA	NA	NA	NA	NA	NA	MT2A	NA	NA	NA	NA	NA	NA	NA	NA	NA	NA	NA	SNX14
NA	NEK3	RNF113A	NA	NA	NA	NA	NA	NA	NA	NA	NA	NA	NA	NA	NA	NA	NA	NA	NA	ZFAND2B	NA	NA	NA	NA	NA	NA	NA	NA	NA	NA	NA	AIP
NA	TOB1	ANXA6	NA	NA	NA	NA	NA	NA	NA	NA	NA	NA	NA	NA	NA	NA	NA	NA	NA	SAMD4B	NA	NA	NA	NA	NA	NA	NA	NA	NA	NA	NA	HNRNPH3
NA	PATL1	SLC25A13	NA	NA	NA	NA	NA	NA	NA	NA	NA	NA	NA	NA	NA	NA	NA	NA	NA	FAM13B	NA	NA	NA	NA	NA	NA	NA	NA	NA	NA	NA	CTCF
NA	WDR63	SMPD1	NA	NA	NA	NA	NA	NA	NA	NA	NA	NA	NA	NA	NA	NA	NA	NA	NA	HNRNPU	NA	NA	NA	NA	NA	NA	NA	NA	NA	NA	NA	MED30
NA	DDT	GPR126	NA	NA	NA	NA	NA	NA	NA	NA	NA	NA	NA	NA	NA	NA	NA	NA	NA	NRD1	NA	NA	NA	NA	NA	NA	NA	NA	NA	NA	NA	RPF2
NA	PELI2	STOM	NA	NA	NA	NA	NA	NA	NA	NA	NA	NA	NA	NA	NA	NA	NA	NA	NA	AKT3	NA	NA	NA	NA	NA	NA	NA	NA	NA	NA	NA	PGM2
NA	DAZAP1	ARPP19	NA	NA	NA	NA	NA	NA	NA	NA	NA	NA	NA	NA	NA	NA	NA	NA	NA	ARSJ	NA	NA	NA	NA	NA	NA	NA	NA	NA	NA	NA	TK1
NA	ELOVL5	CPN1	NA	NA	NA	NA	NA	NA	NA	NA	NA	NA	NA	NA	NA	NA	NA	NA	NA	MBD1	NA	NA	NA	NA	NA	NA	NA	NA	NA	NA	NA	GIT1
NA	ARHGAP21	EDNRB	NA	NA	NA	NA	NA	NA	NA	NA	NA	NA	NA	NA	NA	NA	NA	NA	NA	RNPEPL1	NA	NA	NA	NA	NA	NA	NA	NA	NA	NA	NA	ODF2
NA	GINS1	SCD	NA	NA	NA	NA	NA	NA	NA	NA	NA	NA	NA	NA	NA	NA	NA	NA	NA	BAIAP2L1	NA	NA	NA	NA	NA	NA	NA	NA	NA	NA	NA	SHCBP1
NA	NPC2	TPCN2	NA	NA	NA	NA	NA	NA	NA	NA	NA	NA	NA	NA	NA	NA	NA	NA	NA	TGFB2	NA	NA	NA	NA	NA	NA	NA	NA	NA	NA	NA	ZFP91
NA	YTHDF1	ST3GAL6	NA	NA	NA	NA	NA	NA	NA	NA	NA	NA	NA	NA	NA	NA	NA	NA	NA	EXT2	NA	NA	NA	NA	NA	NA	NA	NA	NA	NA	NA	ATAD2
NA	TMEM98	EIF5A2	NA	NA	NA	NA	NA	NA	NA	NA	NA	NA	NA	NA	NA	NA	NA	NA	NA	ABL2	NA	NA	NA	NA	NA	NA	NA	NA	NA	NA	NA	PHF6
NA	RAB3A	SEZ6L2	NA	NA	NA	NA	NA	NA	NA	NA	NA	NA	NA	NA	NA	NA	NA	NA	NA	PDLIM7	NA	NA	NA	NA	NA	NA	NA	NA	NA	NA	NA	DNMT1
NA	ADRA2A	2022-09-09	NA	NA	NA	NA	NA	NA	NA	NA	NA	NA	NA	NA	NA	NA	NA	NA	NA	TIMP3	NA	NA	NA	NA	NA	NA	NA	NA	NA	NA	NA	RALA
NA	CPEB1	NDUFB5	NA	NA	NA	NA	NA	NA	NA	NA	NA	NA	NA	NA	NA	NA	NA	NA	NA	RGS3	NA	NA	NA	NA	NA	NA	NA	NA	NA	NA	NA	SAP30
NA	DYNC1H1	CCBL2	NA	NA	NA	NA	NA	NA	NA	NA	NA	NA	NA	NA	NA	NA	NA	NA	NA	SPAG16	NA	NA	NA	NA	NA	NA	NA	NA	NA	NA	NA	RPA1
NA	DRAM2	TCTEX1D2	NA	NA	NA	NA	NA	NA	NA	NA	NA	NA	NA	NA	NA	NA	NA	NA	NA	ARHGEF12	NA	NA	NA	NA	NA	NA	NA	NA	NA	NA	NA	KHDRBS3
NA	ADAMTS2	PPIB	NA	NA	NA	NA	NA	NA	NA	NA	NA	NA	NA	NA	NA	NA	NA	NA	NA	ITGB4	NA	NA	NA	NA	NA	NA	NA	NA	NA	NA	NA	PAFAH1B2
NA	FMN1	C2orf76	NA	NA	NA	NA	NA	NA	NA	NA	NA	NA	NA	NA	NA	NA	NA	NA	NA	TBC1D5	NA	NA	NA	NA	NA	NA	NA	NA	NA	NA	NA	SLC30A6
NA	FTH1	U2AF1	NA	NA	NA	NA	NA	NA	NA	NA	NA	NA	NA	NA	NA	NA	NA	NA	NA	PRTFDC1	NA	NA	NA	NA	NA	NA	NA	NA	NA	NA	NA	FGFR1OP
NA	C12orf65	DFNB31	NA	NA	NA	NA	NA	NA	NA	NA	NA	NA	NA	NA	NA	NA	NA	NA	NA	OSMR	NA	NA	NA	NA	NA	NA	NA	NA	NA	NA	NA	DR1
NA	FYN	S100A1	NA	NA	NA	NA	NA	NA	NA	NA	NA	NA	NA	NA	NA	NA	NA	NA	NA	NEIL3	NA	NA	NA	NA	NA	NA	NA	NA	NA	NA	NA	BUB1B
NA	DSTYK	UBE2B	NA	NA	NA	NA	NA	NA	NA	NA	NA	NA	NA	NA	NA	NA	NA	NA	NA	C8orf48	NA	NA	NA	NA	NA	NA	NA	NA	NA	NA	NA	EIF2AK1
NA	RAB9B	BCL2L13	NA	NA	NA	NA	NA	NA	NA	NA	NA	NA	NA	NA	NA	NA	NA	NA	NA	ETS2	NA	NA	NA	NA	NA	NA	NA	NA	NA	NA	NA	SPATA5
NA	SPAG9	JAZF1	NA	NA	NA	NA	NA	NA	NA	NA	NA	NA	NA	NA	NA	NA	NA	NA	NA	ITGA1	NA	NA	NA	NA	NA	NA	NA	NA	NA	NA	NA	B4GALT3
NA	DGAT1	TMEM63B	NA	NA	NA	NA	NA	NA	NA	NA	NA	NA	NA	NA	NA	NA	NA	NA	NA	RBMS2	NA	NA	NA	NA	NA	NA	NA	NA	NA	NA	NA	REL
NA	CORO1C	UROS	NA	NA	NA	NA	NA	NA	NA	NA	NA	NA	NA	NA	NA	NA	NA	NA	NA	BCL9L	NA	NA	NA	NA	NA	NA	NA	NA	NA	NA	NA	TBC1D10B
NA	DGCR5	SOAT1	NA	NA	NA	NA	NA	NA	NA	NA	NA	NA	NA	NA	NA	NA	NA	NA	NA	SRR	NA	NA	NA	NA	NA	NA	NA	NA	NA	NA	NA	HMMR
NA	CTNNB1	ORAOV1	NA	NA	NA	NA	NA	NA	NA	NA	NA	NA	NA	NA	NA	NA	NA	NA	NA	ARNTL2	NA	NA	NA	NA	NA	NA	NA	NA	NA	NA	NA	ART3
NA	CCND1	NUDT3	NA	NA	NA	NA	NA	NA	NA	NA	NA	NA	NA	NA	NA	NA	NA	NA	NA	NOTCH2NL	NA	NA	NA	NA	NA	NA	NA	NA	NA	NA	NA	SSX2IP
NA	NFATC3	POLB	NA	NA	NA	NA	NA	NA	NA	NA	NA	NA	NA	NA	NA	NA	NA	NA	NA	SLC43A3	NA	NA	NA	NA	NA	NA	NA	NA	NA	NA	NA	SGOL2
NA	LRRC45	LSS	NA	NA	NA	NA	NA	NA	NA	NA	NA	NA	NA	NA	NA	NA	NA	NA	NA	SLC25A22	NA	NA	NA	NA	NA	NA	NA	NA	NA	NA	NA	MRPL16
NA	L3MBTL4	IRF4	NA	NA	NA	NA	NA	NA	NA	NA	NA	NA	NA	NA	NA	NA	NA	NA	NA	AIM1	NA	NA	NA	NA	NA	NA	NA	NA	NA	NA	NA	KCNN4
NA	SCARF2	IVNS1ABP	NA	NA	NA	NA	NA	NA	NA	NA	NA	NA	NA	NA	NA	NA	NA	NA	NA	SLC38A2	NA	NA	NA	NA	NA	NA	NA	NA	NA	NA	NA	POC1B
NA	SAMD5	2022-09-04	NA	NA	NA	NA	NA	NA	NA	NA	NA	NA	NA	NA	NA	NA	NA	NA	NA	ADAM9	NA	NA	NA	NA	NA	NA	NA	NA	NA	NA	NA	RNF6
NA	CTTNBP2	PSAP	NA	NA	NA	NA	NA	NA	NA	NA	NA	NA	NA	NA	NA	NA	NA	NA	NA	GPR176	NA	NA	NA	NA	NA	NA	NA	NA	NA	NA	NA	FAM49B
NA	SRRM1	MAPK6	NA	NA	NA	NA	NA	NA	NA	NA	NA	NA	NA	NA	NA	NA	NA	NA	NA	PKP4	NA	NA	NA	NA	NA	NA	NA	NA	NA	NA	NA	PCIF1
NA	CDH3	ID4	NA	NA	NA	NA	NA	NA	NA	NA	NA	NA	NA	NA	NA	NA	NA	NA	NA	GPRC5A	NA	NA	NA	NA	NA	NA	NA	NA	NA	NA	NA	NA
NA	GFPT1	HIBCH	NA	NA	NA	NA	NA	NA	NA	NA	NA	NA	NA	NA	NA	NA	NA	NA	NA	UACA	NA	NA	NA	NA	NA	NA	NA	NA	NA	NA	NA	NA
NA	FOXJ3	TIMM10	NA	NA	NA	NA	NA	NA	NA	NA	NA	NA	NA	NA	NA	NA	NA	NA	NA	CD97	NA	NA	NA	NA	NA	NA	NA	NA	NA	NA	NA	NA
NA	TSPAN12	AXIN2	NA	NA	NA	NA	NA	NA	NA	NA	NA	NA	NA	NA	NA	NA	NA	NA	NA	NINJ2	NA	NA	NA	NA	NA	NA	NA	NA	NA	NA	NA	NA
NA	SLC22A23	RNF144B	NA	NA	NA	NA	NA	NA	NA	NA	NA	NA	NA	NA	NA	NA	NA	NA	NA	EIF3F	NA	NA	NA	NA	NA	NA	NA	NA	NA	NA	NA	NA
NA	G3BP2	AP3M1	NA	NA	NA	NA	NA	NA	NA	NA	NA	NA	NA	NA	NA	NA	NA	NA	NA	G0S2	NA	NA	NA	NA	NA	NA	NA	NA	NA	NA	NA	NA
NA	PIP4K2A	C19orf12	NA	NA	NA	NA	NA	NA	NA	NA	NA	NA	NA	NA	NA	NA	NA	NA	NA	STAT6	NA	NA	NA	NA	NA	NA	NA	NA	NA	NA	NA	NA
NA	MTMR4	CCL28	NA	NA	NA	NA	NA	NA	NA	NA	NA	NA	NA	NA	NA	NA	NA	NA	NA	NFIC	NA	NA	NA	NA	NA	NA	NA	NA	NA	NA	NA	NA
NA	OSBPL1A	COMMD3	NA	NA	NA	NA	NA	NA	NA	NA	NA	NA	NA	NA	NA	NA	NA	NA	NA	PLK4	NA	NA	NA	NA	NA	NA	NA	NA	NA	NA	NA	NA
NA	ESCO1	NFATC2	NA	NA	NA	NA	NA	NA	NA	NA	NA	NA	NA	NA	NA	NA	NA	NA	NA	MED16	NA	NA	NA	NA	NA	NA	NA	NA	NA	NA	NA	NA
NA	ANKRD44	CDKN1C	NA	NA	NA	NA	NA	NA	NA	NA	NA	NA	NA	NA	NA	NA	NA	NA	NA	TSPAN5	NA	NA	NA	NA	NA	NA	NA	NA	NA	NA	NA	NA
NA	NT5DC2	CDC16	NA	NA	NA	NA	NA	NA	NA	NA	NA	NA	NA	NA	NA	NA	NA	NA	NA	EPOR	NA	NA	NA	NA	NA	NA	NA	NA	NA	NA	NA	NA
NA	MTDH	IFNGR1	NA	NA	NA	NA	NA	NA	NA	NA	NA	NA	NA	NA	NA	NA	NA	NA	NA	MVP	NA	NA	NA	NA	NA	NA	NA	NA	NA	NA	NA	NA
NA	SNRK	NHSL1	NA	NA	NA	NA	NA	NA	NA	NA	NA	NA	NA	NA	NA	NA	NA	NA	NA	RNF213	NA	NA	NA	NA	NA	NA	NA	NA	NA	NA	NA	NA
NA	TP53I11	GAS7	NA	NA	NA	NA	NA	NA	NA	NA	NA	NA	NA	NA	NA	NA	NA	NA	NA	CREB3L2	NA	NA	NA	NA	NA	NA	NA	NA	NA	NA	NA	NA
NA	ST3GAL4	SNX1	NA	NA	NA	NA	NA	NA	NA	NA	NA	NA	NA	NA	NA	NA	NA	NA	NA	PRDM8	NA	NA	NA	NA	NA	NA	NA	NA	NA	NA	NA	NA
NA	CYB5R3	CANX	NA	NA	NA	NA	NA	NA	NA	NA	NA	NA	NA	NA	NA	NA	NA	NA	NA	KRT14	NA	NA	NA	NA	NA	NA	NA	NA	NA	NA	NA	NA
NA	TFAP2A	ADIPOR2	NA	NA	NA	NA	NA	NA	NA	NA	NA	NA	NA	NA	NA	NA	NA	NA	NA	PRPF4	NA	NA	NA	NA	NA	NA	NA	NA	NA	NA	NA	NA
NA	OSBPL2	TMEM150A	NA	NA	NA	NA	NA	NA	NA	NA	NA	NA	NA	NA	NA	NA	NA	NA	NA	LATS2	NA	NA	NA	NA	NA	NA	NA	NA	NA	NA	NA	NA
NA	ZFAND5	NDUFA9	NA	NA	NA	NA	NA	NA	NA	NA	NA	NA	NA	NA	NA	NA	NA	NA	NA	ARHGAP18	NA	NA	NA	NA	NA	NA	NA	NA	NA	NA	NA	NA
NA	MNT	GPM6B	NA	NA	NA	NA	NA	NA	NA	NA	NA	NA	NA	NA	NA	NA	NA	NA	NA	KLF7	NA	NA	NA	NA	NA	NA	NA	NA	NA	NA	NA	NA
NA	ZNF512B	RRAGD	NA	NA	NA	NA	NA	NA	NA	NA	NA	NA	NA	NA	NA	NA	NA	NA	NA	EIF5	NA	NA	NA	NA	NA	NA	NA	NA	NA	NA	NA	NA
NA	ATP6V0A1	ULK3	NA	NA	NA	NA	NA	NA	NA	NA	NA	NA	NA	NA	NA	NA	NA	NA	NA	TMCO4	NA	NA	NA	NA	NA	NA	NA	NA	NA	NA	NA	NA
NA	MANBA	TIMP2	NA	NA	NA	NA	NA	NA	NA	NA	NA	NA	NA	NA	NA	NA	NA	NA	NA	TOP2A	NA	NA	NA	NA	NA	NA	NA	NA	NA	NA	NA	NA
NA	PLEKHG1	ST13	NA	NA	NA	NA	NA	NA	NA	NA	NA	NA	NA	NA	NA	NA	NA	NA	NA	CAV1	NA	NA	NA	NA	NA	NA	NA	NA	NA	NA	NA	NA
NA	INPP4A	CTSH	NA	NA	NA	NA	NA	NA	NA	NA	NA	NA	NA	NA	NA	NA	NA	NA	NA	TTF1	NA	NA	NA	NA	NA	NA	NA	NA	NA	NA	NA	NA
NA	PTPRU	FASTKD1	NA	NA	NA	NA	NA	NA	NA	NA	NA	NA	NA	NA	NA	NA	NA	NA	NA	TMEM109	NA	NA	NA	NA	NA	NA	NA	NA	NA	NA	NA	NA
NA	GYG1	MAGED2	NA	NA	NA	NA	NA	NA	NA	NA	NA	NA	NA	NA	NA	NA	NA	NA	NA	RELA	NA	NA	NA	NA	NA	NA	NA	NA	NA	NA	NA	NA
NA	MGRN1	SLC27A5	NA	NA	NA	NA	NA	NA	NA	NA	NA	NA	NA	NA	NA	NA	NA	NA	NA	KIF18A	NA	NA	NA	NA	NA	NA	NA	NA	NA	NA	NA	NA
NA	CALM1	FAM21C	NA	NA	NA	NA	NA	NA	NA	NA	NA	NA	NA	NA	NA	NA	NA	NA	NA	PKN1	NA	NA	NA	NA	NA	NA	NA	NA	NA	NA	NA	NA
NA	PDE3B	RAB7A	NA	NA	NA	NA	NA	NA	NA	NA	NA	NA	NA	NA	NA	NA	NA	NA	NA	ERF	NA	NA	NA	NA	NA	NA	NA	NA	NA	NA	NA	NA
NA	MLXIP	GAPDHS	NA	NA	NA	NA	NA	NA	NA	NA	NA	NA	NA	NA	NA	NA	NA	NA	NA	EIF2AK4	NA	NA	NA	NA	NA	NA	NA	NA	NA	NA	NA	NA
NA	VAMP2	COX7A2L	NA	NA	NA	NA	NA	NA	NA	NA	NA	NA	NA	NA	NA	NA	NA	NA	NA	BAZ1A	NA	NA	NA	NA	NA	NA	NA	NA	NA	NA	NA	NA
NA	SOS1	HSD17B10	NA	NA	NA	NA	NA	NA	NA	NA	NA	NA	NA	NA	NA	NA	NA	NA	NA	ZNF185	NA	NA	NA	NA	NA	NA	NA	NA	NA	NA	NA	NA
NA	PTEN	NUP155	NA	NA	NA	NA	NA	NA	NA	NA	NA	NA	NA	NA	NA	NA	NA	NA	NA	GLIPR1	NA	NA	NA	NA	NA	NA	NA	NA	NA	NA	NA	NA
NA	RASSF3	CYCS	NA	NA	NA	NA	NA	NA	NA	NA	NA	NA	NA	NA	NA	NA	NA	NA	NA	C9orf89	NA	NA	NA	NA	NA	NA	NA	NA	NA	NA	NA	NA
NA	PACSIN2	GNAL	NA	NA	NA	NA	NA	NA	NA	NA	NA	NA	NA	NA	NA	NA	NA	NA	NA	CIZ1	NA	NA	NA	NA	NA	NA	NA	NA	NA	NA	NA	NA
NA	ZBTB34	NDUFAF4	NA	NA	NA	NA	NA	NA	NA	NA	NA	NA	NA	NA	NA	NA	NA	NA	NA	RASAL2	NA	NA	NA	NA	NA	NA	NA	NA	NA	NA	NA	NA
NA	SYNE2	CERK	NA	NA	NA	NA	NA	NA	NA	NA	NA	NA	NA	NA	NA	NA	NA	NA	NA	HLA-B	NA	NA	NA	NA	NA	NA	NA	NA	NA	NA	NA	NA
NA	LYRM2	DAD1	NA	NA	NA	NA	NA	NA	NA	NA	NA	NA	NA	NA	NA	NA	NA	NA	NA	QSER1	NA	NA	NA	NA	NA	NA	NA	NA	NA	NA	NA	NA
NA	SLC23A2	PDIA3	NA	NA	NA	NA	NA	NA	NA	NA	NA	NA	NA	NA	NA	NA	NA	NA	NA	MAP2K1	NA	NA	NA	NA	NA	NA	NA	NA	NA	NA	NA	NA
NA	ZNF704	CECR2	NA	NA	NA	NA	NA	NA	NA	NA	NA	NA	NA	NA	NA	NA	NA	NA	NA	STC2	NA	NA	NA	NA	NA	NA	NA	NA	NA	NA	NA	NA
NA	UCHL1	GNAS	NA	NA	NA	NA	NA	NA	NA	NA	NA	NA	NA	NA	NA	NA	NA	NA	NA	COL6A1	NA	NA	NA	NA	NA	NA	NA	NA	NA	NA	NA	NA
NA	RTN4R	MRPL52	NA	NA	NA	NA	NA	NA	NA	NA	NA	NA	NA	NA	NA	NA	NA	NA	NA	GKAP1	NA	NA	NA	NA	NA	NA	NA	NA	NA	NA	NA	NA
NA	ATP8B2	DHRS7	NA	NA	NA	NA	NA	NA	NA	NA	NA	NA	NA	NA	NA	NA	NA	NA	NA	SPARC	NA	NA	NA	NA	NA	NA	NA	NA	NA	NA	NA	NA
NA	LPGAT1	RIPK4	NA	NA	NA	NA	NA	NA	NA	NA	NA	NA	NA	NA	NA	NA	NA	NA	NA	C10orf54	NA	NA	NA	NA	NA	NA	NA	NA	NA	NA	NA	NA
NA	GAN	ALDH18A1	NA	NA	NA	NA	NA	NA	NA	NA	NA	NA	NA	NA	NA	NA	NA	NA	NA	OLA1	NA	NA	NA	NA	NA	NA	NA	NA	NA	NA	NA	NA
NA	ARNT	GJB1	NA	NA	NA	NA	NA	NA	NA	NA	NA	NA	NA	NA	NA	NA	NA	NA	NA	MFHAS1	NA	NA	NA	NA	NA	NA	NA	NA	NA	NA	NA	NA
NA	CDKN1B	SLC6A15	NA	NA	NA	NA	NA	NA	NA	NA	NA	NA	NA	NA	NA	NA	NA	NA	NA	FOSL1	NA	NA	NA	NA	NA	NA	NA	NA	NA	NA	NA	NA
NA	MYH9	ATOH8	NA	NA	NA	NA	NA	NA	NA	NA	NA	NA	NA	NA	NA	NA	NA	NA	NA	STK17B	NA	NA	NA	NA	NA	NA	NA	NA	NA	NA	NA	NA
NA	RAP1GAP	ASCC1	NA	NA	NA	NA	NA	NA	NA	NA	NA	NA	NA	NA	NA	NA	NA	NA	NA	GPC1	NA	NA	NA	NA	NA	NA	NA	NA	NA	NA	NA	NA
NA	DCLK1	PDZRN3	NA	NA	NA	NA	NA	NA	NA	NA	NA	NA	NA	NA	NA	NA	NA	NA	NA	RBL1	NA	NA	NA	NA	NA	NA	NA	NA	NA	NA	NA	NA
NA	STIM1	C14orf132	NA	NA	NA	NA	NA	NA	NA	NA	NA	NA	NA	NA	NA	NA	NA	NA	NA	CENPF	NA	NA	NA	NA	NA	NA	NA	NA	NA	NA	NA	NA
NA	TBX2	BDH2	NA	NA	NA	NA	NA	NA	NA	NA	NA	NA	NA	NA	NA	NA	NA	NA	NA	HERPUD2	NA	NA	NA	NA	NA	NA	NA	NA	NA	NA	NA	NA
NA	PRKD3	BACE2	NA	NA	NA	NA	NA	NA	NA	NA	NA	NA	NA	NA	NA	NA	NA	NA	NA	AHSA2	NA	NA	NA	NA	NA	NA	NA	NA	NA	NA	NA	NA
NA	BRF1	NTAN1	NA	NA	NA	NA	NA	NA	NA	NA	NA	NA	NA	NA	NA	NA	NA	NA	NA	TPX2	NA	NA	NA	NA	NA	NA	NA	NA	NA	NA	NA	NA
NA	FBXW4	HSPA8	NA	NA	NA	NA	NA	NA	NA	NA	NA	NA	NA	NA	NA	NA	NA	NA	NA	B9D1	NA	NA	NA	NA	NA	NA	NA	NA	NA	NA	NA	NA
NA	FBLN1	DIDO1	NA	NA	NA	NA	NA	NA	NA	NA	NA	NA	NA	NA	NA	NA	NA	NA	NA	C15orf48	NA	NA	NA	NA	NA	NA	NA	NA	NA	NA	NA	NA
NA	MARVELD1	VWA1	NA	NA	NA	NA	NA	NA	NA	NA	NA	NA	NA	NA	NA	NA	NA	NA	NA	UTRN	NA	NA	NA	NA	NA	NA	NA	NA	NA	NA	NA	NA
NA	ARL10	ATP1A1	NA	NA	NA	NA	NA	NA	NA	NA	NA	NA	NA	NA	NA	NA	NA	NA	NA	KPNA3	NA	NA	NA	NA	NA	NA	NA	NA	NA	NA	NA	NA
NA	CALR	FAIM3	NA	NA	NA	NA	NA	NA	NA	NA	NA	NA	NA	NA	NA	NA	NA	NA	NA	RHOC	NA	NA	NA	NA	NA	NA	NA	NA	NA	NA	NA	NA
NA	REV3L	YWHAZ	NA	NA	NA	NA	NA	NA	NA	NA	NA	NA	NA	NA	NA	NA	NA	NA	NA	GLTSCR2	NA	NA	NA	NA	NA	NA	NA	NA	NA	NA	NA	NA
NA	NUDT14	CARD14	NA	NA	NA	NA	NA	NA	NA	NA	NA	NA	NA	NA	NA	NA	NA	NA	NA	TMEM99	NA	NA	NA	NA	NA	NA	NA	NA	NA	NA	NA	NA
NA	RAB11FIP3	SEC63	NA	NA	NA	NA	NA	NA	NA	NA	NA	NA	NA	NA	NA	NA	NA	NA	NA	PRPS2	NA	NA	NA	NA	NA	NA	NA	NA	NA	NA	NA	NA
NA	MYO5A	MRPS28	NA	NA	NA	NA	NA	NA	NA	NA	NA	NA	NA	NA	NA	NA	NA	NA	NA	RAD18	NA	NA	NA	NA	NA	NA	NA	NA	NA	NA	NA	NA
NA	LIPA	MTRNR2L10	NA	NA	NA	NA	NA	NA	NA	NA	NA	NA	NA	NA	NA	NA	NA	NA	NA	ABI2	NA	NA	NA	NA	NA	NA	NA	NA	NA	NA	NA	NA
NA	NAP1L4	TOR1AIP1	NA	NA	NA	NA	NA	NA	NA	NA	NA	NA	NA	NA	NA	NA	NA	NA	NA	AKNA	NA	NA	NA	NA	NA	NA	NA	NA	NA	NA	NA	NA
NA	LINGO1	SGK1	NA	NA	NA	NA	NA	NA	NA	NA	NA	NA	NA	NA	NA	NA	NA	NA	NA	ITPRIPL2	NA	NA	NA	NA	NA	NA	NA	NA	NA	NA	NA	NA
NA	HTRA3	NOP10	NA	NA	NA	NA	NA	NA	NA	NA	NA	NA	NA	NA	NA	NA	NA	NA	NA	LOXL1	NA	NA	NA	NA	NA	NA	NA	NA	NA	NA	NA	NA
NA	RNF115	SOX10	NA	NA	NA	NA	NA	NA	NA	NA	NA	NA	NA	NA	NA	NA	NA	NA	NA	ZFPM2	NA	NA	NA	NA	NA	NA	NA	NA	NA	NA	NA	NA
NA	VDAC1	MAP1LC3B	NA	NA	NA	NA	NA	NA	NA	NA	NA	NA	NA	NA	NA	NA	NA	NA	NA	YWHAH	NA	NA	NA	NA	NA	NA	NA	NA	NA	NA	NA	NA
NA	TRIB1	CYB5R4	NA	NA	NA	NA	NA	NA	NA	NA	NA	NA	NA	NA	NA	NA	NA	NA	NA	COL5A2	NA	NA	NA	NA	NA	NA	NA	NA	NA	NA	NA	NA
NA	JOSD1	FNTB	NA	NA	NA	NA	NA	NA	NA	NA	NA	NA	NA	NA	NA	NA	NA	NA	NA	SERTAD1	NA	NA	NA	NA	NA	NA	NA	NA	NA	NA	NA	NA
NA	CTCF	ENO2	NA	NA	NA	NA	NA	NA	NA	NA	NA	NA	NA	NA	NA	NA	NA	NA	NA	ANTXR1	NA	NA	NA	NA	NA	NA	NA	NA	NA	NA	NA	NA
NA	CCND3	NAV2	NA	NA	NA	NA	NA	NA	NA	NA	NA	NA	NA	NA	NA	NA	NA	NA	NA	ITGA6	NA	NA	NA	NA	NA	NA	NA	NA	NA	NA	NA	NA
NA	ZNF629	CHN2	NA	NA	NA	NA	NA	NA	NA	NA	NA	NA	NA	NA	NA	NA	NA	NA	NA	IPO5	NA	NA	NA	NA	NA	NA	NA	NA	NA	NA	NA	NA
NA	SEMA6A	NKAP	NA	NA	NA	NA	NA	NA	NA	NA	NA	NA	NA	NA	NA	NA	NA	NA	NA	CALB2	NA	NA	NA	NA	NA	NA	NA	NA	NA	NA	NA	NA
NA	MAST1	ZFP90	NA	NA	NA	NA	NA	NA	NA	NA	NA	NA	NA	NA	NA	NA	NA	NA	NA	ANAPC1	NA	NA	NA	NA	NA	NA	NA	NA	NA	NA	NA	NA
NA	UBE2D1	DMXL1	NA	NA	NA	NA	NA	NA	NA	NA	NA	NA	NA	NA	NA	NA	NA	NA	NA	PTPN14	NA	NA	NA	NA	NA	NA	NA	NA	NA	NA	NA	NA
NA	GZF1	PDE3A	NA	NA	NA	NA	NA	NA	NA	NA	NA	NA	NA	NA	NA	NA	NA	NA	NA	BCAR3	NA	NA	NA	NA	NA	NA	NA	NA	NA	NA	NA	NA
NA	TPD52	RASGEF1A	NA	NA	NA	NA	NA	NA	NA	NA	NA	NA	NA	NA	NA	NA	NA	NA	NA	ASB1	NA	NA	NA	NA	NA	NA	NA	NA	NA	NA	NA	NA
NA	ROCK1	XPOT	NA	NA	NA	NA	NA	NA	NA	NA	NA	NA	NA	NA	NA	NA	NA	NA	NA	FAM120AOS	NA	NA	NA	NA	NA	NA	NA	NA	NA	NA	NA	NA
NA	EPB41	DHCR7	NA	NA	NA	NA	NA	NA	NA	NA	NA	NA	NA	NA	NA	NA	NA	NA	NA	CLIC1	NA	NA	NA	NA	NA	NA	NA	NA	NA	NA	NA	NA
NA	MED4	SLC7A11	NA	NA	NA	NA	NA	NA	NA	NA	NA	NA	NA	NA	NA	NA	NA	NA	NA	FAM104A	NA	NA	NA	NA	NA	NA	NA	NA	NA	NA	NA	NA
NA	SHCBP1	PLS3	NA	NA	NA	NA	NA	NA	NA	NA	NA	NA	NA	NA	NA	NA	NA	NA	NA	ANAPC10	NA	NA	NA	NA	NA	NA	NA	NA	NA	NA	NA	NA
NA	MARCKS	FBXO25	NA	NA	NA	NA	NA	NA	NA	NA	NA	NA	NA	NA	NA	NA	NA	NA	NA	METAP1	NA	NA	NA	NA	NA	NA	NA	NA	NA	NA	NA	NA
NA	MAP2K5	GHDC	NA	NA	NA	NA	NA	NA	NA	NA	NA	NA	NA	NA	NA	NA	NA	NA	NA	NR2F2	NA	NA	NA	NA	NA	NA	NA	NA	NA	NA	NA	NA
NA	KCNAB2	FN3K	NA	NA	NA	NA	NA	NA	NA	NA	NA	NA	NA	NA	NA	NA	NA	NA	NA	ECT2	NA	NA	NA	NA	NA	NA	NA	NA	NA	NA	NA	NA
NA	MXI1	TNRC6B	NA	NA	NA	NA	NA	NA	NA	NA	NA	NA	NA	NA	NA	NA	NA	NA	NA	TRIP6	NA	NA	NA	NA	NA	NA	NA	NA	NA	NA	NA	NA
NA	LEPROTL1	HDDC2	NA	NA	NA	NA	NA	NA	NA	NA	NA	NA	NA	NA	NA	NA	NA	NA	NA	NUP35	NA	NA	NA	NA	NA	NA	NA	NA	NA	NA	NA	NA
NA	GNPTAB	VPS35	NA	NA	NA	NA	NA	NA	NA	NA	NA	NA	NA	NA	NA	NA	NA	NA	NA	IQGAP3	NA	NA	NA	NA	NA	NA	NA	NA	NA	NA	NA	NA
NA	SPIRE1	WDR61	NA	NA	NA	NA	NA	NA	NA	NA	NA	NA	NA	NA	NA	NA	NA	NA	NA	MYBL1	NA	NA	NA	NA	NA	NA	NA	NA	NA	NA	NA	NA
NA	LHX6	SASH1	NA	NA	NA	NA	NA	NA	NA	NA	NA	NA	NA	NA	NA	NA	NA	NA	NA	CRADD	NA	NA	NA	NA	NA	NA	NA	NA	NA	NA	NA	NA
NA	JARID2	LDLRAP1	NA	NA	NA	NA	NA	NA	NA	NA	NA	NA	NA	NA	NA	NA	NA	NA	NA	MRPS10	NA	NA	NA	NA	NA	NA	NA	NA	NA	NA	NA	NA
NA	TTYH2	HDAC4	NA	NA	NA	NA	NA	NA	NA	NA	NA	NA	NA	NA	NA	NA	NA	NA	NA	SERPINB8	NA	NA	NA	NA	NA	NA	NA	NA	NA	NA	NA	NA
NA	CD81	FNIP2	NA	NA	NA	NA	NA	NA	NA	NA	NA	NA	NA	NA	NA	NA	NA	NA	NA	AMFR	NA	NA	NA	NA	NA	NA	NA	NA	NA	NA	NA	NA
NA	AP3D1	HNRNPA2B1	NA	NA	NA	NA	NA	NA	NA	NA	NA	NA	NA	NA	NA	NA	NA	NA	NA	PLCB4	NA	NA	NA	NA	NA	NA	NA	NA	NA	NA	NA	NA
NA	LDLRAD3	EIF3A	NA	NA	NA	NA	NA	NA	NA	NA	NA	NA	NA	NA	NA	NA	NA	NA	NA	PYGB	NA	NA	NA	NA	NA	NA	NA	NA	NA	NA	NA	NA
NA	FAM189A2	IQCE	NA	NA	NA	NA	NA	NA	NA	NA	NA	NA	NA	NA	NA	NA	NA	NA	NA	RPGRIP1L	NA	NA	NA	NA	NA	NA	NA	NA	NA	NA	NA	NA
NA	EIF2AK1	NDUFV1	NA	NA	NA	NA	NA	NA	NA	NA	NA	NA	NA	NA	NA	NA	NA	NA	NA	PTPRF	NA	NA	NA	NA	NA	NA	NA	NA	NA	NA	NA	NA
NA	GGNBP2	HMG20A	NA	NA	NA	NA	NA	NA	NA	NA	NA	NA	NA	NA	NA	NA	NA	NA	NA	FXR2	NA	NA	NA	NA	NA	NA	NA	NA	NA	NA	NA	NA
NA	AKAP13	PLSCR1	NA	NA	NA	NA	NA	NA	NA	NA	NA	NA	NA	NA	NA	NA	NA	NA	NA	MRPL55	NA	NA	NA	NA	NA	NA	NA	NA	NA	NA	NA	NA
NA	KIAA2013	FEZ1	NA	NA	NA	NA	NA	NA	NA	NA	NA	NA	NA	NA	NA	NA	NA	NA	NA	EMP3	NA	NA	NA	NA	NA	NA	NA	NA	NA	NA	NA	NA
NA	C6orf106	APOD	NA	NA	NA	NA	NA	NA	NA	NA	NA	NA	NA	NA	NA	NA	NA	NA	NA	S100A2	NA	NA	NA	NA	NA	NA	NA	NA	NA	NA	NA	NA
NA	HEY2	NDUFA1	NA	NA	NA	NA	NA	NA	NA	NA	NA	NA	NA	NA	NA	NA	NA	NA	NA	MPP5	NA	NA	NA	NA	NA	NA	NA	NA	NA	NA	NA	NA
NA	TMEM55A	HSPE1	NA	NA	NA	NA	NA	NA	NA	NA	NA	NA	NA	NA	NA	NA	NA	NA	NA	GALNT14	NA	NA	NA	NA	NA	NA	NA	NA	NA	NA	NA	NA
NA	RAB27A	TNFRSF14	NA	NA	NA	NA	NA	NA	NA	NA	NA	NA	NA	NA	NA	NA	NA	NA	NA	PHLDA2	NA	NA	NA	NA	NA	NA	NA	NA	NA	NA	NA	NA
NA	CNP	BZW2	NA	NA	NA	NA	NA	NA	NA	NA	NA	NA	NA	NA	NA	NA	NA	NA	NA	ERLIN1	NA	NA	NA	NA	NA	NA	NA	NA	NA	NA	NA	NA
NA	BMPR1B	POP1	NA	NA	NA	NA	NA	NA	NA	NA	NA	NA	NA	NA	NA	NA	NA	NA	NA	CYB5R3	NA	NA	NA	NA	NA	NA	NA	NA	NA	NA	NA	NA
NA	BCL11A	REPS1	NA	NA	NA	NA	NA	NA	NA	NA	NA	NA	NA	NA	NA	NA	NA	NA	NA	KRT7	NA	NA	NA	NA	NA	NA	NA	NA	NA	NA	NA	NA
NA	KIAA0947	CELF2	NA	NA	NA	NA	NA	NA	NA	NA	NA	NA	NA	NA	NA	NA	NA	NA	NA	ALDH1A3	NA	NA	NA	NA	NA	NA	NA	NA	NA	NA	NA	NA
NA	TRIT1	PDXDC1	NA	NA	NA	NA	NA	NA	NA	NA	NA	NA	NA	NA	NA	NA	NA	NA	NA	TGIF1	NA	NA	NA	NA	NA	NA	NA	NA	NA	NA	NA	NA
NA	ONECUT2	SSR1	NA	NA	NA	NA	NA	NA	NA	NA	NA	NA	NA	NA	NA	NA	NA	NA	NA	NAV3	NA	NA	NA	NA	NA	NA	NA	NA	NA	NA	NA	NA
NA	PEPD	C12orf45	NA	NA	NA	NA	NA	NA	NA	NA	NA	NA	NA	NA	NA	NA	NA	NA	NA	RELB	NA	NA	NA	NA	NA	NA	NA	NA	NA	NA	NA	NA
NA	ZNF358	TMEM87A	NA	NA	NA	NA	NA	NA	NA	NA	NA	NA	NA	NA	NA	NA	NA	NA	NA	2022-03-04	NA	NA	NA	NA	NA	NA	NA	NA	NA	NA	NA	NA
NA	ADRBK2	DDX59	NA	NA	NA	NA	NA	NA	NA	NA	NA	NA	NA	NA	NA	NA	NA	NA	NA	KIRREL3	NA	NA	NA	NA	NA	NA	NA	NA	NA	NA	NA	NA
NA	PCIF1	TBC1D7	NA	NA	NA	NA	NA	NA	NA	NA	NA	NA	NA	NA	NA	NA	NA	NA	NA	AK5	NA	NA	NA	NA	NA	NA	NA	NA	NA	NA	NA	NA
NA	SLC39A6	MED24	NA	NA	NA	NA	NA	NA	NA	NA	NA	NA	NA	NA	NA	NA	NA	NA	NA	NRXN3	NA	NA	NA	NA	NA	NA	NA	NA	NA	NA	NA	NA
NA	NA	IMMP2L	NA	NA	NA	NA	NA	NA	NA	NA	NA	NA	NA	NA	NA	NA	NA	NA	NA	CDKN2C	NA	NA	NA	NA	NA	NA	NA	NA	NA	NA	NA	NA
NA	NA	BRD2	NA	NA	NA	NA	NA	NA	NA	NA	NA	NA	NA	NA	NA	NA	NA	NA	NA	GFRA1	NA	NA	NA	NA	NA	NA	NA	NA	NA	NA	NA	NA
NA	NA	FAM53B	NA	NA	NA	NA	NA	NA	NA	NA	NA	NA	NA	NA	NA	NA	NA	NA	NA	ERRFI1	NA	NA	NA	NA	NA	NA	NA	NA	NA	NA	NA	NA
NA	NA	AGAP3	NA	NA	NA	NA	NA	NA	NA	NA	NA	NA	NA	NA	NA	NA	NA	NA	NA	CDC42EP1	NA	NA	NA	NA	NA	NA	NA	NA	NA	NA	NA	NA
NA	NA	SPSB1	NA	NA	NA	NA	NA	NA	NA	NA	NA	NA	NA	NA	NA	NA	NA	NA	NA	CALM1	NA	NA	NA	NA	NA	NA	NA	NA	NA	NA	NA	NA
NA	NA	USP36	NA	NA	NA	NA	NA	NA	NA	NA	NA	NA	NA	NA	NA	NA	NA	NA	NA	HNRNPA1L2	NA	NA	NA	NA	NA	NA	NA	NA	NA	NA	NA	NA
NA	NA	STXBP1	NA	NA	NA	NA	NA	NA	NA	NA	NA	NA	NA	NA	NA	NA	NA	NA	NA	ZNF850	NA	NA	NA	NA	NA	NA	NA	NA	NA	NA	NA	NA
NA	NA	IDH1	NA	NA	NA	NA	NA	NA	NA	NA	NA	NA	NA	NA	NA	NA	NA	NA	NA	MYADM	NA	NA	NA	NA	NA	NA	NA	NA	NA	NA	NA	NA
NA	NA	TBRG4	NA	NA	NA	NA	NA	NA	NA	NA	NA	NA	NA	NA	NA	NA	NA	NA	NA	PRKCDBP	NA	NA	NA	NA	NA	NA	NA	NA	NA	NA	NA	NA
NA	NA	RAB1A	NA	NA	NA	NA	NA	NA	NA	NA	NA	NA	NA	NA	NA	NA	NA	NA	NA	NETO2	NA	NA	NA	NA	NA	NA	NA	NA	NA	NA	NA	NA
NA	NA	SNX12	NA	NA	NA	NA	NA	NA	NA	NA	NA	NA	NA	NA	NA	NA	NA	NA	NA	SQRDL	NA	NA	NA	NA	NA	NA	NA	NA	NA	NA	NA	NA
NA	NA	RUFY3	NA	NA	NA	NA	NA	NA	NA	NA	NA	NA	NA	NA	NA	NA	NA	NA	NA	KIAA0141	NA	NA	NA	NA	NA	NA	NA	NA	NA	NA	NA	NA
NA	NA	RAB9A	NA	NA	NA	NA	NA	NA	NA	NA	NA	NA	NA	NA	NA	NA	NA	NA	NA	TGM2	NA	NA	NA	NA	NA	NA	NA	NA	NA	NA	NA	NA
NA	NA	TDRD7	NA	NA	NA	NA	NA	NA	NA	NA	NA	NA	NA	NA	NA	NA	NA	NA	NA	MANBAL	NA	NA	NA	NA	NA	NA	NA	NA	NA	NA	NA	NA
NA	NA	IGF2R	NA	NA	NA	NA	NA	NA	NA	NA	NA	NA	NA	NA	NA	NA	NA	NA	NA	CMIP	NA	NA	NA	NA	NA	NA	NA	NA	NA	NA	NA	NA
NA	NA	TMEM192	NA	NA	NA	NA	NA	NA	NA	NA	NA	NA	NA	NA	NA	NA	NA	NA	NA	ZNF148	NA	NA	NA	NA	NA	NA	NA	NA	NA	NA	NA	NA
NA	NA	SEC61B	NA	NA	NA	NA	NA	NA	NA	NA	NA	NA	NA	NA	NA	NA	NA	NA	NA	ATP1B1	NA	NA	NA	NA	NA	NA	NA	NA	NA	NA	NA	NA
NA	NA	P2RX7	NA	NA	NA	NA	NA	NA	NA	NA	NA	NA	NA	NA	NA	NA	NA	NA	NA	SEMA3A	NA	NA	NA	NA	NA	NA	NA	NA	NA	NA	NA	NA
NA	NA	TMTC1	NA	NA	NA	NA	NA	NA	NA	NA	NA	NA	NA	NA	NA	NA	NA	NA	NA	STEAP3	NA	NA	NA	NA	NA	NA	NA	NA	NA	NA	NA	NA
NA	NA	ATP6V0E2	NA	NA	NA	NA	NA	NA	NA	NA	NA	NA	NA	NA	NA	NA	NA	NA	NA	C2orf27A	NA	NA	NA	NA	NA	NA	NA	NA	NA	NA	NA	NA
NA	NA	PPARGC1B	NA	NA	NA	NA	NA	NA	NA	NA	NA	NA	NA	NA	NA	NA	NA	NA	NA	MYH9	NA	NA	NA	NA	NA	NA	NA	NA	NA	NA	NA	NA
NA	NA	ERC1	NA	NA	NA	NA	NA	NA	NA	NA	NA	NA	NA	NA	NA	NA	NA	NA	NA	C9orf9	NA	NA	NA	NA	NA	NA	NA	NA	NA	NA	NA	NA
NA	NA	KAT2B	NA	NA	NA	NA	NA	NA	NA	NA	NA	NA	NA	NA	NA	NA	NA	NA	NA	CASP8	NA	NA	NA	NA	NA	NA	NA	NA	NA	NA	NA	NA
NA	NA	C1orf43	NA	NA	NA	NA	NA	NA	NA	NA	NA	NA	NA	NA	NA	NA	NA	NA	NA	ITSN2	NA	NA	NA	NA	NA	NA	NA	NA	NA	NA	NA	NA
NA	NA	B3GNT2	NA	NA	NA	NA	NA	NA	NA	NA	NA	NA	NA	NA	NA	NA	NA	NA	NA	CACNG4	NA	NA	NA	NA	NA	NA	NA	NA	NA	NA	NA	NA
NA	NA	MAGEB2	NA	NA	NA	NA	NA	NA	NA	NA	NA	NA	NA	NA	NA	NA	NA	NA	NA	SMC4	NA	NA	NA	NA	NA	NA	NA	NA	NA	NA	NA	NA
NA	NA	OAT	NA	NA	NA	NA	NA	NA	NA	NA	NA	NA	NA	NA	NA	NA	NA	NA	NA	SMAGP	NA	NA	NA	NA	NA	NA	NA	NA	NA	NA	NA	NA
NA	NA	CDYL	NA	NA	NA	NA	NA	NA	NA	NA	NA	NA	NA	NA	NA	NA	NA	NA	NA	HDAC9	NA	NA	NA	NA	NA	NA	NA	NA	NA	NA	NA	NA
NA	NA	ANKS1A	NA	NA	NA	NA	NA	NA	NA	NA	NA	NA	NA	NA	NA	NA	NA	NA	NA	PFN2	NA	NA	NA	NA	NA	NA	NA	NA	NA	NA	NA	NA
NA	NA	NDUFB1	NA	NA	NA	NA	NA	NA	NA	NA	NA	NA	NA	NA	NA	NA	NA	NA	NA	NR2C2AP	NA	NA	NA	NA	NA	NA	NA	NA	NA	NA	NA	NA
NA	NA	PRTG	NA	NA	NA	NA	NA	NA	NA	NA	NA	NA	NA	NA	NA	NA	NA	NA	NA	USP13	NA	NA	NA	NA	NA	NA	NA	NA	NA	NA	NA	NA
NA	NA	TBC1D14	NA	NA	NA	NA	NA	NA	NA	NA	NA	NA	NA	NA	NA	NA	NA	NA	NA	SH3KBP1	NA	NA	NA	NA	NA	NA	NA	NA	NA	NA	NA	NA
NA	NA	MSC	NA	NA	NA	NA	NA	NA	NA	NA	NA	NA	NA	NA	NA	NA	NA	NA	NA	PIP5K1A	NA	NA	NA	NA	NA	NA	NA	NA	NA	NA	NA	NA
NA	NA	HMGB3	NA	NA	NA	NA	NA	NA	NA	NA	NA	NA	NA	NA	NA	NA	NA	NA	NA	ATG5	NA	NA	NA	NA	NA	NA	NA	NA	NA	NA	NA	NA
NA	NA	PHLDA3	NA	NA	NA	NA	NA	NA	NA	NA	NA	NA	NA	NA	NA	NA	NA	NA	NA	BEND7	NA	NA	NA	NA	NA	NA	NA	NA	NA	NA	NA	NA
NA	NA	EXOC5	NA	NA	NA	NA	NA	NA	NA	NA	NA	NA	NA	NA	NA	NA	NA	NA	NA	AGPAT4	NA	NA	NA	NA	NA	NA	NA	NA	NA	NA	NA	NA
NA	NA	RAB8B	NA	NA	NA	NA	NA	NA	NA	NA	NA	NA	NA	NA	NA	NA	NA	NA	NA	TPM1	NA	NA	NA	NA	NA	NA	NA	NA	NA	NA	NA	NA
NA	NA	BCAN	NA	NA	NA	NA	NA	NA	NA	NA	NA	NA	NA	NA	NA	NA	NA	NA	NA	CRIM1	NA	NA	NA	NA	NA	NA	NA	NA	NA	NA	NA	NA
NA	NA	AKAP7	NA	NA	NA	NA	NA	NA	NA	NA	NA	NA	NA	NA	NA	NA	NA	NA	NA	SIN3A	NA	NA	NA	NA	NA	NA	NA	NA	NA	NA	NA	NA
NA	NA	SLC22A18	NA	NA	NA	NA	NA	NA	NA	NA	NA	NA	NA	NA	NA	NA	NA	NA	NA	NEDD1	NA	NA	NA	NA	NA	NA	NA	NA	NA	NA	NA	NA
NA	NA	VPS26A	NA	NA	NA	NA	NA	NA	NA	NA	NA	NA	NA	NA	NA	NA	NA	NA	NA	LARP6	NA	NA	NA	NA	NA	NA	NA	NA	NA	NA	NA	NA
NA	NA	DVL2	NA	NA	NA	NA	NA	NA	NA	NA	NA	NA	NA	NA	NA	NA	NA	NA	NA	FBN1	NA	NA	NA	NA	NA	NA	NA	NA	NA	NA	NA	NA
NA	NA	DICER1	NA	NA	NA	NA	NA	NA	NA	NA	NA	NA	NA	NA	NA	NA	NA	NA	NA	LAMC1	NA	NA	NA	NA	NA	NA	NA	NA	NA	NA	NA	NA
NA	NA	SOCS6	NA	NA	NA	NA	NA	NA	NA	NA	NA	NA	NA	NA	NA	NA	NA	NA	NA	MED30	NA	NA	NA	NA	NA	NA	NA	NA	NA	NA	NA	NA
NA	NA	TAF7L	NA	NA	NA	NA	NA	NA	NA	NA	NA	NA	NA	NA	NA	NA	NA	NA	NA	ANGPT1	NA	NA	NA	NA	NA	NA	NA	NA	NA	NA	NA	NA
NA	NA	MGST3	NA	NA	NA	NA	NA	NA	NA	NA	NA	NA	NA	NA	NA	NA	NA	NA	NA	CREB5	NA	NA	NA	NA	NA	NA	NA	NA	NA	NA	NA	NA
NA	NA	TFCP2L1	NA	NA	NA	NA	NA	NA	NA	NA	NA	NA	NA	NA	NA	NA	NA	NA	NA	PTPRK	NA	NA	NA	NA	NA	NA	NA	NA	NA	NA	NA	NA
NA	NA	RBM4	NA	NA	NA	NA	NA	NA	NA	NA	NA	NA	NA	NA	NA	NA	NA	NA	NA	LETM2	NA	NA	NA	NA	NA	NA	NA	NA	NA	NA	NA	NA
NA	NA	SCIN	NA	NA	NA	NA	NA	NA	NA	NA	NA	NA	NA	NA	NA	NA	NA	NA	NA	VEZF1	NA	NA	NA	NA	NA	NA	NA	NA	NA	NA	NA	NA
NA	NA	MRPS11	NA	NA	NA	NA	NA	NA	NA	NA	NA	NA	NA	NA	NA	NA	NA	NA	NA	ODF2	NA	NA	NA	NA	NA	NA	NA	NA	NA	NA	NA	NA
NA	NA	FEM1B	NA	NA	NA	NA	NA	NA	NA	NA	NA	NA	NA	NA	NA	NA	NA	NA	NA	COTL1	NA	NA	NA	NA	NA	NA	NA	NA	NA	NA	NA	NA
NA	NA	EFHD1	NA	NA	NA	NA	NA	NA	NA	NA	NA	NA	NA	NA	NA	NA	NA	NA	NA	TNC	NA	NA	NA	NA	NA	NA	NA	NA	NA	NA	NA	NA
NA	NA	KIF16B	NA	NA	NA	NA	NA	NA	NA	NA	NA	NA	NA	NA	NA	NA	NA	NA	NA	FAM83G	NA	NA	NA	NA	NA	NA	NA	NA	NA	NA	NA	NA
NA	NA	NRP2	NA	NA	NA	NA	NA	NA	NA	NA	NA	NA	NA	NA	NA	NA	NA	NA	NA	ATAD2	NA	NA	NA	NA	NA	NA	NA	NA	NA	NA	NA	NA
NA	NA	GTF3A	NA	NA	NA	NA	NA	NA	NA	NA	NA	NA	NA	NA	NA	NA	NA	NA	NA	NFIB	NA	NA	NA	NA	NA	NA	NA	NA	NA	NA	NA	NA
NA	NA	ARID5B	NA	NA	NA	NA	NA	NA	NA	NA	NA	NA	NA	NA	NA	NA	NA	NA	NA	NEXN	NA	NA	NA	NA	NA	NA	NA	NA	NA	NA	NA	NA
NA	NA	KRAS	NA	NA	NA	NA	NA	NA	NA	NA	NA	NA	NA	NA	NA	NA	NA	NA	NA	PAFAH1B2	NA	NA	NA	NA	NA	NA	NA	NA	NA	NA	NA	NA
NA	NA	HSPA4	NA	NA	NA	NA	NA	NA	NA	NA	NA	NA	NA	NA	NA	NA	NA	NA	NA	SH2B3	NA	NA	NA	NA	NA	NA	NA	NA	NA	NA	NA	NA
NA	NA	EVI5	NA	NA	NA	NA	NA	NA	NA	NA	NA	NA	NA	NA	NA	NA	NA	NA	NA	ZNF569	NA	NA	NA	NA	NA	NA	NA	NA	NA	NA	NA	NA
NA	NA	NAGA	NA	NA	NA	NA	NA	NA	NA	NA	NA	NA	NA	NA	NA	NA	NA	NA	NA	GOLIM4	NA	NA	NA	NA	NA	NA	NA	NA	NA	NA	NA	NA
NA	NA	PLXNC1	NA	NA	NA	NA	NA	NA	NA	NA	NA	NA	NA	NA	NA	NA	NA	NA	NA	NCKIPSD	NA	NA	NA	NA	NA	NA	NA	NA	NA	NA	NA	NA
NA	NA	C1orf21	NA	NA	NA	NA	NA	NA	NA	NA	NA	NA	NA	NA	NA	NA	NA	NA	NA	CCDC150	NA	NA	NA	NA	NA	NA	NA	NA	NA	NA	NA	NA
NA	NA	DYM	NA	NA	NA	NA	NA	NA	NA	NA	NA	NA	NA	NA	NA	NA	NA	NA	NA	FBXO48	NA	NA	NA	NA	NA	NA	NA	NA	NA	NA	NA	NA
NA	NA	PBRM1	NA	NA	NA	NA	NA	NA	NA	NA	NA	NA	NA	NA	NA	NA	NA	NA	NA	SSX2IP	NA	NA	NA	NA	NA	NA	NA	NA	NA	NA	NA	NA
NA	NA	CPB2	NA	NA	NA	NA	NA	NA	NA	NA	NA	NA	NA	NA	NA	NA	NA	NA	NA	SGOL2	NA	NA	NA	NA	NA	NA	NA	NA	NA	NA	NA	NA
NA	NA	VAPB	NA	NA	NA	NA	NA	NA	NA	NA	NA	NA	NA	NA	NA	NA	NA	NA	NA	ABLIM3	NA	NA	NA	NA	NA	NA	NA	NA	NA	NA	NA	NA
NA	NA	UQCRFS1	NA	NA	NA	NA	NA	NA	NA	NA	NA	NA	NA	NA	NA	NA	NA	NA	NA	CLUAP1	NA	NA	NA	NA	NA	NA	NA	NA	NA	NA	NA	NA
NA	NA	BLM	NA	NA	NA	NA	NA	NA	NA	NA	NA	NA	NA	NA	NA	NA	NA	NA	NA	PLAC8	NA	NA	NA	NA	NA	NA	NA	NA	NA	NA	NA	NA
NA	NA	RAB6B	NA	NA	NA	NA	NA	NA	NA	NA	NA	NA	NA	NA	NA	NA	NA	NA	NA	UAP1	NA	NA	NA	NA	NA	NA	NA	NA	NA	NA	NA	NA
NA	NA	STK32A	NA	NA	NA	NA	NA	NA	NA	NA	NA	NA	NA	NA	NA	NA	NA	NA	NA	DHODH	NA	NA	NA	NA	NA	NA	NA	NA	NA	NA	NA	NA
NA	NA	RAD51C	NA	NA	NA	NA	NA	NA	NA	NA	NA	NA	NA	NA	NA	NA	NA	NA	NA	KCNN4	NA	NA	NA	NA	NA	NA	NA	NA	NA	NA	NA	NA
NA	NA	REV1	NA	NA	NA	NA	NA	NA	NA	NA	NA	NA	NA	NA	NA	NA	NA	NA	NA	FLNA	NA	NA	NA	NA	NA	NA	NA	NA	NA	NA	NA	NA
NA	NA	MPHOSPH8	NA	NA	NA	NA	NA	NA	NA	NA	NA	NA	NA	NA	NA	NA	NA	NA	NA	MAT2A	NA	NA	NA	NA	NA	NA	NA	NA	NA	NA	NA	NA
NA	NA	GALM	NA	NA	NA	NA	NA	NA	NA	NA	NA	NA	NA	NA	NA	NA	NA	NA	NA	TRIM8	NA	NA	NA	NA	NA	NA	NA	NA	NA	NA	NA	NA
NA	NA	MTIF3	NA	NA	NA	NA	NA	NA	NA	NA	NA	NA	NA	NA	NA	NA	NA	NA	NA	RNF6	NA	NA	NA	NA	NA	NA	NA	NA	NA	NA	NA	NA
NA	NA	TULP4	NA	NA	NA	NA	NA	NA	NA	NA	NA	NA	NA	NA	NA	NA	NA	NA	NA	NA	NA	NA	NA	NA	NA	NA	NA	NA	NA	NA	NA	NA
NA	NA	ABCB5	NA	NA	NA	NA	NA	NA	NA	NA	NA	NA	NA	NA	NA	NA	NA	NA	NA	NA	NA	NA	NA	NA	NA	NA	NA	NA	NA	NA	NA	NA
NA	NA	SPECC1	NA	NA	NA	NA	NA	NA	NA	NA	NA	NA	NA	NA	NA	NA	NA	NA	NA	NA	NA	NA	NA	NA	NA	NA	NA	NA	NA	NA	NA	NA
NA	NA	IL1RAP	NA	NA	NA	NA	NA	NA	NA	NA	NA	NA	NA	NA	NA	NA	NA	NA	NA	NA	NA	NA	NA	NA	NA	NA	NA	NA	NA	NA	NA	NA
NA	NA	CTSD	NA	NA	NA	NA	NA	NA	NA	NA	NA	NA	NA	NA	NA	NA	NA	NA	NA	NA	NA	NA	NA	NA	NA	NA	NA	NA	NA	NA	NA	NA
NA	NA	PLEKHH2	NA	NA	NA	NA	NA	NA	NA	NA	NA	NA	NA	NA	NA	NA	NA	NA	NA	NA	NA	NA	NA	NA	NA	NA	NA	NA	NA	NA	NA	NA
NA	NA	TFRC	NA	NA	NA	NA	NA	NA	NA	NA	NA	NA	NA	NA	NA	NA	NA	NA	NA	NA	NA	NA	NA	NA	NA	NA	NA	NA	NA	NA	NA	NA
NA	NA	TCEAL4	NA	NA	NA	NA	NA	NA	NA	NA	NA	NA	NA	NA	NA	NA	NA	NA	NA	NA	NA	NA	NA	NA	NA	NA	NA	NA	NA	NA	NA	NA
NA	NA	AK2	NA	NA	NA	NA	NA	NA	NA	NA	NA	NA	NA	NA	NA	NA	NA	NA	NA	NA	NA	NA	NA	NA	NA	NA	NA	NA	NA	NA	NA	NA
NA	NA	BCOR	NA	NA	NA	NA	NA	NA	NA	NA	NA	NA	NA	NA	NA	NA	NA	NA	NA	NA	NA	NA	NA	NA	NA	NA	NA	NA	NA	NA	NA	NA
NA	NA	DYNC1I2	NA	NA	NA	NA	NA	NA	NA	NA	NA	NA	NA	NA	NA	NA	NA	NA	NA	NA	NA	NA	NA	NA	NA	NA	NA	NA	NA	NA	NA	NA
NA	NA	PBK	NA	NA	NA	NA	NA	NA	NA	NA	NA	NA	NA	NA	NA	NA	NA	NA	NA	NA	NA	NA	NA	NA	NA	NA	NA	NA	NA	NA	NA	NA
NA	NA	ALDOA	NA	NA	NA	NA	NA	NA	NA	NA	NA	NA	NA	NA	NA	NA	NA	NA	NA	NA	NA	NA	NA	NA	NA	NA	NA	NA	NA	NA	NA	NA
NA	NA	PDCD10	NA	NA	NA	NA	NA	NA	NA	NA	NA	NA	NA	NA	NA	NA	NA	NA	NA	NA	NA	NA	NA	NA	NA	NA	NA	NA	NA	NA	NA	NA
NA	NA	LIMK2	NA	NA	NA	NA	NA	NA	NA	NA	NA	NA	NA	NA	NA	NA	NA	NA	NA	NA	NA	NA	NA	NA	NA	NA	NA	NA	NA	NA	NA	NA
NA	NA	MRPL44	NA	NA	NA	NA	NA	NA	NA	NA	NA	NA	NA	NA	NA	NA	NA	NA	NA	NA	NA	NA	NA	NA	NA	NA	NA	NA	NA	NA	NA	NA
NA	NA	HHAT	NA	NA	NA	NA	NA	NA	NA	NA	NA	NA	NA	NA	NA	NA	NA	NA	NA	NA	NA	NA	NA	NA	NA	NA	NA	NA	NA	NA	NA	NA
NA	NA	NDUFC2	NA	NA	NA	NA	NA	NA	NA	NA	NA	NA	NA	NA	NA	NA	NA	NA	NA	NA	NA	NA	NA	NA	NA	NA	NA	NA	NA	NA	NA	NA
NA	NA	SIAH1	NA	NA	NA	NA	NA	NA	NA	NA	NA	NA	NA	NA	NA	NA	NA	NA	NA	NA	NA	NA	NA	NA	NA	NA	NA	NA	NA	NA	NA	NA
NA	NA	STX3	NA	NA	NA	NA	NA	NA	NA	NA	NA	NA	NA	NA	NA	NA	NA	NA	NA	NA	NA	NA	NA	NA	NA	NA	NA	NA	NA	NA	NA	NA
NA	NA	SLC25A25	NA	NA	NA	NA	NA	NA	NA	NA	NA	NA	NA	NA	NA	NA	NA	NA	NA	NA	NA	NA	NA	NA	NA	NA	NA	NA	NA	NA	NA	NA
NA	NA	ZC3H13	NA	NA	NA	NA	NA	NA	NA	NA	NA	NA	NA	NA	NA	NA	NA	NA	NA	NA	NA	NA	NA	NA	NA	NA	NA	NA	NA	NA	NA	NA
NA	NA	WDR81	NA	NA	NA	NA	NA	NA	NA	NA	NA	NA	NA	NA	NA	NA	NA	NA	NA	NA	NA	NA	NA	NA	NA	NA	NA	NA	NA	NA	NA	NA
NA	NA	RXRG	NA	NA	NA	NA	NA	NA	NA	NA	NA	NA	NA	NA	NA	NA	NA	NA	NA	NA	NA	NA	NA	NA	NA	NA	NA	NA	NA	NA	NA	NA
NA	NA	SLC11A2	NA	NA	NA	NA	NA	NA	NA	NA	NA	NA	NA	NA	NA	NA	NA	NA	NA	NA	NA	NA	NA	NA	NA	NA	NA	NA	NA	NA	NA	NA
NA	NA	TUBB2A	NA	NA	NA	NA	NA	NA	NA	NA	NA	NA	NA	NA	NA	NA	NA	NA	NA	NA	NA	NA	NA	NA	NA	NA	NA	NA	NA	NA	NA	NA
NA	NA	ANKRD39	NA	NA	NA	NA	NA	NA	NA	NA	NA	NA	NA	NA	NA	NA	NA	NA	NA	NA	NA	NA	NA	NA	NA	NA	NA	NA	NA	NA	NA	NA
NA	NA	SCPEP1	NA	NA	NA	NA	NA	NA	NA	NA	NA	NA	NA	NA	NA	NA	NA	NA	NA	NA	NA	NA	NA	NA	NA	NA	NA	NA	NA	NA	NA	NA
NA	NA	XPNPEP1	NA	NA	NA	NA	NA	NA	NA	NA	NA	NA	NA	NA	NA	NA	NA	NA	NA	NA	NA	NA	NA	NA	NA	NA	NA	NA	NA	NA	NA	NA
NA	NA	PCGF5	NA	NA	NA	NA	NA	NA	NA	NA	NA	NA	NA	NA	NA	NA	NA	NA	NA	NA	NA	NA	NA	NA	NA	NA	NA	NA	NA	NA	NA	NA
NA	NA	FOXRED2	NA	NA	NA	NA	NA	NA	NA	NA	NA	NA	NA	NA	NA	NA	NA	NA	NA	NA	NA	NA	NA	NA	NA	NA	NA	NA	NA	NA	NA	NA
NA	NA	CYTL1	NA	NA	NA	NA	NA	NA	NA	NA	NA	NA	NA	NA	NA	NA	NA	NA	NA	NA	NA	NA	NA	NA	NA	NA	NA	NA	NA	NA	NA	NA
NA	NA	SORBS1	NA	NA	NA	NA	NA	NA	NA	NA	NA	NA	NA	NA	NA	NA	NA	NA	NA	NA	NA	NA	NA	NA	NA	NA	NA	NA	NA	NA	NA	NA
NA	NA	KREMEN1	NA	NA	NA	NA	NA	NA	NA	NA	NA	NA	NA	NA	NA	NA	NA	NA	NA	NA	NA	NA	NA	NA	NA	NA	NA	NA	NA	NA	NA	NA
NA	NA	STXBP6	NA	NA	NA	NA	NA	NA	NA	NA	NA	NA	NA	NA	NA	NA	NA	NA	NA	NA	NA	NA	NA	NA	NA	NA	NA	NA	NA	NA	NA	NA
NA	NA	CHST9	NA	NA	NA	NA	NA	NA	NA	NA	NA	NA	NA	NA	NA	NA	NA	NA	NA	NA	NA	NA	NA	NA	NA	NA	NA	NA	NA	NA	NA	NA
NA	NA	MGA	NA	NA	NA	NA	NA	NA	NA	NA	NA	NA	NA	NA	NA	NA	NA	NA	NA	NA	NA	NA	NA	NA	NA	NA	NA	NA	NA	NA	NA	NA
NA	NA	CLCN5	NA	NA	NA	NA	NA	NA	NA	NA	NA	NA	NA	NA	NA	NA	NA	NA	NA	NA	NA	NA	NA	NA	NA	NA	NA	NA	NA	NA	NA	NA
NA	NA	HES6	NA	NA	NA	NA	NA	NA	NA	NA	NA	NA	NA	NA	NA	NA	NA	NA	NA	NA	NA	NA	NA	NA	NA	NA	NA	NA	NA	NA	NA	NA
NA	NA	SRPK2	NA	NA	NA	NA	NA	NA	NA	NA	NA	NA	NA	NA	NA	NA	NA	NA	NA	NA	NA	NA	NA	NA	NA	NA	NA	NA	NA	NA	NA	NA
NA	NA	SPG21	NA	NA	NA	NA	NA	NA	NA	NA	NA	NA	NA	NA	NA	NA	NA	NA	NA	NA	NA	NA	NA	NA	NA	NA	NA	NA	NA	NA	NA	NA
NA	NA	CALU	NA	NA	NA	NA	NA	NA	NA	NA	NA	NA	NA	NA	NA	NA	NA	NA	NA	NA	NA	NA	NA	NA	NA	NA	NA	NA	NA	NA	NA	NA
NA	NA	RWDD1	NA	NA	NA	NA	NA	NA	NA	NA	NA	NA	NA	NA	NA	NA	NA	NA	NA	NA	NA	NA	NA	NA	NA	NA	NA	NA	NA	NA	NA	NA
NA	NA	FIP1L1	NA	NA	NA	NA	NA	NA	NA	NA	NA	NA	NA	NA	NA	NA	NA	NA	NA	NA	NA	NA	NA	NA	NA	NA	NA	NA	NA	NA	NA	NA
NA	NA	INTS9	NA	NA	NA	NA	NA	NA	NA	NA	NA	NA	NA	NA	NA	NA	NA	NA	NA	NA	NA	NA	NA	NA	NA	NA	NA	NA	NA	NA	NA	NA
NA	NA	HADH	NA	NA	NA	NA	NA	NA	NA	NA	NA	NA	NA	NA	NA	NA	NA	NA	NA	NA	NA	NA	NA	NA	NA	NA	NA	NA	NA	NA	NA	NA
NA	NA	GLUL	NA	NA	NA	NA	NA	NA	NA	NA	NA	NA	NA	NA	NA	NA	NA	NA	NA	NA	NA	NA	NA	NA	NA	NA	NA	NA	NA	NA	NA	NA
NA	NA	BFAR	NA	NA	NA	NA	NA	NA	NA	NA	NA	NA	NA	NA	NA	NA	NA	NA	NA	NA	NA	NA	NA	NA	NA	NA	NA	NA	NA	NA	NA	NA
NA	NA	PPIL2	NA	NA	NA	NA	NA	NA	NA	NA	NA	NA	NA	NA	NA	NA	NA	NA	NA	NA	NA	NA	NA	NA	NA	NA	NA	NA	NA	NA	NA	NA
NA	NA	KLHL22	NA	NA	NA	NA	NA	NA	NA	NA	NA	NA	NA	NA	NA	NA	NA	NA	NA	NA	NA	NA	NA	NA	NA	NA	NA	NA	NA	NA	NA	NA
NA	NA	MAPK3	NA	NA	NA	NA	NA	NA	NA	NA	NA	NA	NA	NA	NA	NA	NA	NA	NA	NA	NA	NA	NA	NA	NA	NA	NA	NA	NA	NA	NA	NA
NA	NA	DLX5	NA	NA	NA	NA	NA	NA	NA	NA	NA	NA	NA	NA	NA	NA	NA	NA	NA	NA	NA	NA	NA	NA	NA	NA	NA	NA	NA	NA	NA	NA
NA	NA	FGD1	NA	NA	NA	NA	NA	NA	NA	NA	NA	NA	NA	NA	NA	NA	NA	NA	NA	NA	NA	NA	NA	NA	NA	NA	NA	NA	NA	NA	NA	NA
NA	NA	SLC25A33	NA	NA	NA	NA	NA	NA	NA	NA	NA	NA	NA	NA	NA	NA	NA	NA	NA	NA	NA	NA	NA	NA	NA	NA	NA	NA	NA	NA	NA	NA
NA	NA	ATP6V1G1	NA	NA	NA	NA	NA	NA	NA	NA	NA	NA	NA	NA	NA	NA	NA	NA	NA	NA	NA	NA	NA	NA	NA	NA	NA	NA	NA	NA	NA	NA
NA	NA	RAB5C	NA	NA	NA	NA	NA	NA	NA	NA	NA	NA	NA	NA	NA	NA	NA	NA	NA	NA	NA	NA	NA	NA	NA	NA	NA	NA	NA	NA	NA	NA
NA	NA	ZEB2	NA	NA	NA	NA	NA	NA	NA	NA	NA	NA	NA	NA	NA	NA	NA	NA	NA	NA	NA	NA	NA	NA	NA	NA	NA	NA	NA	NA	NA	NA
NA	NA	USP48	NA	NA	NA	NA	NA	NA	NA	NA	NA	NA	NA	NA	NA	NA	NA	NA	NA	NA	NA	NA	NA	NA	NA	NA	NA	NA	NA	NA	NA	NA
NA	NA	APCDD1	NA	NA	NA	NA	NA	NA	NA	NA	NA	NA	NA	NA	NA	NA	NA	NA	NA	NA	NA	NA	NA	NA	NA	NA	NA	NA	NA	NA	NA	NA
NA	NA	IL16	NA	NA	NA	NA	NA	NA	NA	NA	NA	NA	NA	NA	NA	NA	NA	NA	NA	NA	NA	NA	NA	NA	NA	NA	NA	NA	NA	NA	NA	NA
NA	NA	CTBP2	NA	NA	NA	NA	NA	NA	NA	NA	NA	NA	NA	NA	NA	NA	NA	NA	NA	NA	NA	NA	NA	NA	NA	NA	NA	NA	NA	NA	NA	NA
NA	NA	ZMYND11	NA	NA	NA	NA	NA	NA	NA	NA	NA	NA	NA	NA	NA	NA	NA	NA	NA	NA	NA	NA	NA	NA	NA	NA	NA	NA	NA	NA	NA	NA
NA	NA	ZFYVE21	NA	NA	NA	NA	NA	NA	NA	NA	NA	NA	NA	NA	NA	NA	NA	NA	NA	NA	NA	NA	NA	NA	NA	NA	NA	NA	NA	NA	NA	NA
NA	NA	SLC39A11	NA	NA	NA	NA	NA	NA	NA	NA	NA	NA	NA	NA	NA	NA	NA	NA	NA	NA	NA	NA	NA	NA	NA	NA	NA	NA	NA	NA	NA	NA
NA	NA	P2RX4	NA	NA	NA	NA	NA	NA	NA	NA	NA	NA	NA	NA	NA	NA	NA	NA	NA	NA	NA	NA	NA	NA	NA	NA	NA	NA	NA	NA	NA	NA
NA	NA	NDUFS5	NA	NA	NA	NA	NA	NA	NA	NA	NA	NA	NA	NA	NA	NA	NA	NA	NA	NA	NA	NA	NA	NA	NA	NA	NA	NA	NA	NA	NA	NA
NA	NA	FDXR	NA	NA	NA	NA	NA	NA	NA	NA	NA	NA	NA	NA	NA	NA	NA	NA	NA	NA	NA	NA	NA	NA	NA	NA	NA	NA	NA	NA	NA	NA
NA	NA	PAX3	NA	NA	NA	NA	NA	NA	NA	NA	NA	NA	NA	NA	NA	NA	NA	NA	NA	NA	NA	NA	NA	NA	NA	NA	NA	NA	NA	NA	NA	NA
NA	NA	MIF	NA	NA	NA	NA	NA	NA	NA	NA	NA	NA	NA	NA	NA	NA	NA	NA	NA	NA	NA	NA	NA	NA	NA	NA	NA	NA	NA	NA	NA	NA
NA	NA	SEMA5A	NA	NA	NA	NA	NA	NA	NA	NA	NA	NA	NA	NA	NA	NA	NA	NA	NA	NA	NA	NA	NA	NA	NA	NA	NA	NA	NA	NA	NA	NA
NA	NA	LRRC28	NA	NA	NA	NA	NA	NA	NA	NA	NA	NA	NA	NA	NA	NA	NA	NA	NA	NA	NA	NA	NA	NA	NA	NA	NA	NA	NA	NA	NA	NA
NA	NA	MORN2	NA	NA	NA	NA	NA	NA	NA	NA	NA	NA	NA	NA	NA	NA	NA	NA	NA	NA	NA	NA	NA	NA	NA	NA	NA	NA	NA	NA	NA	NA
NA	NA	LRRC16A	NA	NA	NA	NA	NA	NA	NA	NA	NA	NA	NA	NA	NA	NA	NA	NA	NA	NA	NA	NA	NA	NA	NA	NA	NA	NA	NA	NA	NA	NA
NA	NA	RNF13	NA	NA	NA	NA	NA	NA	NA	NA	NA	NA	NA	NA	NA	NA	NA	NA	NA	NA	NA	NA	NA	NA	NA	NA	NA	NA	NA	NA	NA	NA
NA	NA	RANBP2	NA	NA	NA	NA	NA	NA	NA	NA	NA	NA	NA	NA	NA	NA	NA	NA	NA	NA	NA	NA	NA	NA	NA	NA	NA	NA	NA	NA	NA	NA
NA	NA	LIG3	NA	NA	NA	NA	NA	NA	NA	NA	NA	NA	NA	NA	NA	NA	NA	NA	NA	NA	NA	NA	NA	NA	NA	NA	NA	NA	NA	NA	NA	NA
NA	NA	SLC38A7	NA	NA	NA	NA	NA	NA	NA	NA	NA	NA	NA	NA	NA	NA	NA	NA	NA	NA	NA	NA	NA	NA	NA	NA	NA	NA	NA	NA	NA	NA
NA	NA	ATP6V0E1	NA	NA	NA	NA	NA	NA	NA	NA	NA	NA	NA	NA	NA	NA	NA	NA	NA	NA	NA	NA	NA	NA	NA	NA	NA	NA	NA	NA	NA	NA
NA	NA	TRIB2	NA	NA	NA	NA	NA	NA	NA	NA	NA	NA	NA	NA	NA	NA	NA	NA	NA	NA	NA	NA	NA	NA	NA	NA	NA	NA	NA	NA	NA	NA
NA	NA	VDAC2	NA	NA	NA	NA	NA	NA	NA	NA	NA	NA	NA	NA	NA	NA	NA	NA	NA	NA	NA	NA	NA	NA	NA	NA	NA	NA	NA	NA	NA	NA
NA	NA	C9orf91	NA	NA	NA	NA	NA	NA	NA	NA	NA	NA	NA	NA	NA	NA	NA	NA	NA	NA	NA	NA	NA	NA	NA	NA	NA	NA	NA	NA	NA	NA
NA	NA	C1orf85	NA	NA	NA	NA	NA	NA	NA	NA	NA	NA	NA	NA	NA	NA	NA	NA	NA	NA	NA	NA	NA	NA	NA	NA	NA	NA	NA	NA	NA	NA
NA	NA	NHLRC3	NA	NA	NA	NA	NA	NA	NA	NA	NA	NA	NA	NA	NA	NA	NA	NA	NA	NA	NA	NA	NA	NA	NA	NA	NA	NA	NA	NA	NA	NA
NA	NA	GALNT3	NA	NA	NA	NA	NA	NA	NA	NA	NA	NA	NA	NA	NA	NA	NA	NA	NA	NA	NA	NA	NA	NA	NA	NA	NA	NA	NA	NA	NA	NA
NA	NA	TOP1MT	NA	NA	NA	NA	NA	NA	NA	NA	NA	NA	NA	NA	NA	NA	NA	NA	NA	NA	NA	NA	NA	NA	NA	NA	NA	NA	NA	NA	NA	NA
NA	NA	RNF185	NA	NA	NA	NA	NA	NA	NA	NA	NA	NA	NA	NA	NA	NA	NA	NA	NA	NA	NA	NA	NA	NA	NA	NA	NA	NA	NA	NA	NA	NA
NA	NA	RUNX3	NA	NA	NA	NA	NA	NA	NA	NA	NA	NA	NA	NA	NA	NA	NA	NA	NA	NA	NA	NA	NA	NA	NA	NA	NA	NA	NA	NA	NA	NA
NA	NA	RBM17	NA	NA	NA	NA	NA	NA	NA	NA	NA	NA	NA	NA	NA	NA	NA	NA	NA	NA	NA	NA	NA	NA	NA	NA	NA	NA	NA	NA	NA	NA
NA	NA	TRAF5	NA	NA	NA	NA	NA	NA	NA	NA	NA	NA	NA	NA	NA	NA	NA	NA	NA	NA	NA	NA	NA	NA	NA	NA	NA	NA	NA	NA	NA	NA
NA	NA	ANO5	NA	NA	NA	NA	NA	NA	NA	NA	NA	NA	NA	NA	NA	NA	NA	NA	NA	NA	NA	NA	NA	NA	NA	NA	NA	NA	NA	NA	NA	NA
NA	NA	DNAJC15	NA	NA	NA	NA	NA	NA	NA	NA	NA	NA	NA	NA	NA	NA	NA	NA	NA	NA	NA	NA	NA	NA	NA	NA	NA	NA	NA	NA	NA	NA
NA	NA	SSU72	NA	NA	NA	NA	NA	NA	NA	NA	NA	NA	NA	NA	NA	NA	NA	NA	NA	NA	NA	NA	NA	NA	NA	NA	NA	NA	NA	NA	NA	NA
NA	NA	AP3M2	NA	NA	NA	NA	NA	NA	NA	NA	NA	NA	NA	NA	NA	NA	NA	NA	NA	NA	NA	NA	NA	NA	NA	NA	NA	NA	NA	NA	NA	NA
NA	NA	GMPR	NA	NA	NA	NA	NA	NA	NA	NA	NA	NA	NA	NA	NA	NA	NA	NA	NA	NA	NA	NA	NA	NA	NA	NA	NA	NA	NA	NA	NA	NA
NA	NA	LCOR	NA	NA	NA	NA	NA	NA	NA	NA	NA	NA	NA	NA	NA	NA	NA	NA	NA	NA	NA	NA	NA	NA	NA	NA	NA	NA	NA	NA	NA	NA
NA	NA	CCDC43	NA	NA	NA	NA	NA	NA	NA	NA	NA	NA	NA	NA	NA	NA	NA	NA	NA	NA	NA	NA	NA	NA	NA	NA	NA	NA	NA	NA	NA	NA
NA	NA	PREP	NA	NA	NA	NA	NA	NA	NA	NA	NA	NA	NA	NA	NA	NA	NA	NA	NA	NA	NA	NA	NA	NA	NA	NA	NA	NA	NA	NA	NA	NA
NA	NA	CHMP1B	NA	NA	NA	NA	NA	NA	NA	NA	NA	NA	NA	NA	NA	NA	NA	NA	NA	NA	NA	NA	NA	NA	NA	NA	NA	NA	NA	NA	NA	NA
NA	NA	LCMT1	NA	NA	NA	NA	NA	NA	NA	NA	NA	NA	NA	NA	NA	NA	NA	NA	NA	NA	NA	NA	NA	NA	NA	NA	NA	NA	NA	NA	NA	NA
NA	NA	EIF1AX	NA	NA	NA	NA	NA	NA	NA	NA	NA	NA	NA	NA	NA	NA	NA	NA	NA	NA	NA	NA	NA	NA	NA	NA	NA	NA	NA	NA	NA	NA
NA	NA	SLC24A5	NA	NA	NA	NA	NA	NA	NA	NA	NA	NA	NA	NA	NA	NA	NA	NA	NA	NA	NA	NA	NA	NA	NA	NA	NA	NA	NA	NA	NA	NA
NA	NA	CHST11	NA	NA	NA	NA	NA	NA	NA	NA	NA	NA	NA	NA	NA	NA	NA	NA	NA	NA	NA	NA	NA	NA	NA	NA	NA	NA	NA	NA	NA	NA
NA	NA	GSTM4	NA	NA	NA	NA	NA	NA	NA	NA	NA	NA	NA	NA	NA	NA	NA	NA	NA	NA	NA	NA	NA	NA	NA	NA	NA	NA	NA	NA	NA	NA
NA	NA	SPTBN1	NA	NA	NA	NA	NA	NA	NA	NA	NA	NA	NA	NA	NA	NA	NA	NA	NA	NA	NA	NA	NA	NA	NA	NA	NA	NA	NA	NA	NA	NA
NA	NA	RASIP1	NA	NA	NA	NA	NA	NA	NA	NA	NA	NA	NA	NA	NA	NA	NA	NA	NA	NA	NA	NA	NA	NA	NA	NA	NA	NA	NA	NA	NA	NA
NA	NA	KDM2A	NA	NA	NA	NA	NA	NA	NA	NA	NA	NA	NA	NA	NA	NA	NA	NA	NA	NA	NA	NA	NA	NA	NA	NA	NA	NA	NA	NA	NA	NA
NA	NA	USP32	NA	NA	NA	NA	NA	NA	NA	NA	NA	NA	NA	NA	NA	NA	NA	NA	NA	NA	NA	NA	NA	NA	NA	NA	NA	NA	NA	NA	NA	NA
NA	NA	PRDX4	NA	NA	NA	NA	NA	NA	NA	NA	NA	NA	NA	NA	NA	NA	NA	NA	NA	NA	NA	NA	NA	NA	NA	NA	NA	NA	NA	NA	NA	NA
NA	NA	TKTL1	NA	NA	NA	NA	NA	NA	NA	NA	NA	NA	NA	NA	NA	NA	NA	NA	NA	NA	NA	NA	NA	NA	NA	NA	NA	NA	NA	NA	NA	NA
NA	NA	IL6R	NA	NA	NA	NA	NA	NA	NA	NA	NA	NA	NA	NA	NA	NA	NA	NA	NA	NA	NA	NA	NA	NA	NA	NA	NA	NA	NA	NA	NA	NA
NA	NA	MCOLN2	NA	NA	NA	NA	NA	NA	NA	NA	NA	NA	NA	NA	NA	NA	NA	NA	NA	NA	NA	NA	NA	NA	NA	NA	NA	NA	NA	NA	NA	NA
NA	NA	NEU1	NA	NA	NA	NA	NA	NA	NA	NA	NA	NA	NA	NA	NA	NA	NA	NA	NA	NA	NA	NA	NA	NA	NA	NA	NA	NA	NA	NA	NA	NA
NA	NA	TSN	NA	NA	NA	NA	NA	NA	NA	NA	NA	NA	NA	NA	NA	NA	NA	NA	NA	NA	NA	NA	NA	NA	NA	NA	NA	NA	NA	NA	NA	NA
NA	NA	ATP10A	NA	NA	NA	NA	NA	NA	NA	NA	NA	NA	NA	NA	NA	NA	NA	NA	NA	NA	NA	NA	NA	NA	NA	NA	NA	NA	NA	NA	NA	NA
NA	NA	FAM195A	NA	NA	NA	NA	NA	NA	NA	NA	NA	NA	NA	NA	NA	NA	NA	NA	NA	NA	NA	NA	NA	NA	NA	NA	NA	NA	NA	NA	NA	NA
NA	NA	RBBP6	NA	NA	NA	NA	NA	NA	NA	NA	NA	NA	NA	NA	NA	NA	NA	NA	NA	NA	NA	NA	NA	NA	NA	NA	NA	NA	NA	NA	NA	NA
NA	NA	RGS20	NA	NA	NA	NA	NA	NA	NA	NA	NA	NA	NA	NA	NA	NA	NA	NA	NA	NA	NA	NA	NA	NA	NA	NA	NA	NA	NA	NA	NA	NA
NA	NA	DLGAP1	NA	NA	NA	NA	NA	NA	NA	NA	NA	NA	NA	NA	NA	NA	NA	NA	NA	NA	NA	NA	NA	NA	NA	NA	NA	NA	NA	NA	NA	NA
NA	NA	NAB2	NA	NA	NA	NA	NA	NA	NA	NA	NA	NA	NA	NA	NA	NA	NA	NA	NA	NA	NA	NA	NA	NA	NA	NA	NA	NA	NA	NA	NA	NA
NA	NA	TYRP1	NA	NA	NA	NA	NA	NA	NA	NA	NA	NA	NA	NA	NA	NA	NA	NA	NA	NA	NA	NA	NA	NA	NA	NA	NA	NA	NA	NA	NA	NA
NA	NA	RPS29	NA	NA	NA	NA	NA	NA	NA	NA	NA	NA	NA	NA	NA	NA	NA	NA	NA	NA	NA	NA	NA	NA	NA	NA	NA	NA	NA	NA	NA	NA
NA	NA	MAP4K3	NA	NA	NA	NA	NA	NA	NA	NA	NA	NA	NA	NA	NA	NA	NA	NA	NA	NA	NA	NA	NA	NA	NA	NA	NA	NA	NA	NA	NA	NA
NA	NA	SLC35B1	NA	NA	NA	NA	NA	NA	NA	NA	NA	NA	NA	NA	NA	NA	NA	NA	NA	NA	NA	NA	NA	NA	NA	NA	NA	NA	NA	NA	NA	NA
NA	NA	FAM180B	NA	NA	NA	NA	NA	NA	NA	NA	NA	NA	NA	NA	NA	NA	NA	NA	NA	NA	NA	NA	NA	NA	NA	NA	NA	NA	NA	NA	NA	NA
NA	NA	ANP32A	NA	NA	NA	NA	NA	NA	NA	NA	NA	NA	NA	NA	NA	NA	NA	NA	NA	NA	NA	NA	NA	NA	NA	NA	NA	NA	NA	NA	NA	NA
NA	NA	DNAJC1	NA	NA	NA	NA	NA	NA	NA	NA	NA	NA	NA	NA	NA	NA	NA	NA	NA	NA	NA	NA	NA	NA	NA	NA	NA	NA	NA	NA	NA	NA
NA	NA	TMOD2	NA	NA	NA	NA	NA	NA	NA	NA	NA	NA	NA	NA	NA	NA	NA	NA	NA	NA	NA	NA	NA	NA	NA	NA	NA	NA	NA	NA	NA	NA
NA	NA	RABAC1	NA	NA	NA	NA	NA	NA	NA	NA	NA	NA	NA	NA	NA	NA	NA	NA	NA	NA	NA	NA	NA	NA	NA	NA	NA	NA	NA	NA	NA	NA
NA	NA	PHYH	NA	NA	NA	NA	NA	NA	NA	NA	NA	NA	NA	NA	NA	NA	NA	NA	NA	NA	NA	NA	NA	NA	NA	NA	NA	NA	NA	NA	NA	NA
NA	NA	SPNS1	NA	NA	NA	NA	NA	NA	NA	NA	NA	NA	NA	NA	NA	NA	NA	NA	NA	NA	NA	NA	NA	NA	NA	NA	NA	NA	NA	NA	NA	NA
NA	NA	TNFAIP3	NA	NA	NA	NA	NA	NA	NA	NA	NA	NA	NA	NA	NA	NA	NA	NA	NA	NA	NA	NA	NA	NA	NA	NA	NA	NA	NA	NA	NA	NA
NA	NA	USP51	NA	NA	NA	NA	NA	NA	NA	NA	NA	NA	NA	NA	NA	NA	NA	NA	NA	NA	NA	NA	NA	NA	NA	NA	NA	NA	NA	NA	NA	NA
NA	NA	CRNDE	NA	NA	NA	NA	NA	NA	NA	NA	NA	NA	NA	NA	NA	NA	NA	NA	NA	NA	NA	NA	NA	NA	NA	NA	NA	NA	NA	NA	NA	NA
NA	NA	ADCY1	NA	NA	NA	NA	NA	NA	NA	NA	NA	NA	NA	NA	NA	NA	NA	NA	NA	NA	NA	NA	NA	NA	NA	NA	NA	NA	NA	NA	NA	NA
NA	NA	UCP2	NA	NA	NA	NA	NA	NA	NA	NA	NA	NA	NA	NA	NA	NA	NA	NA	NA	NA	NA	NA	NA	NA	NA	NA	NA	NA	NA	NA	NA	NA
NA	NA	TRIM24	NA	NA	NA	NA	NA	NA	NA	NA	NA	NA	NA	NA	NA	NA	NA	NA	NA	NA	NA	NA	NA	NA	NA	NA	NA	NA	NA	NA	NA	NA
NA	NA	PPARD	NA	NA	NA	NA	NA	NA	NA	NA	NA	NA	NA	NA	NA	NA	NA	NA	NA	NA	NA	NA	NA	NA	NA	NA	NA	NA	NA	NA	NA	NA
NA	NA	YBX1	NA	NA	NA	NA	NA	NA	NA	NA	NA	NA	NA	NA	NA	NA	NA	NA	NA	NA	NA	NA	NA	NA	NA	NA	NA	NA	NA	NA	NA	NA
NA	NA	ATP6V1F	NA	NA	NA	NA	NA	NA	NA	NA	NA	NA	NA	NA	NA	NA	NA	NA	NA	NA	NA	NA	NA	NA	NA	NA	NA	NA	NA	NA	NA	NA
NA	NA	GOLGA7B	NA	NA	NA	NA	NA	NA	NA	NA	NA	NA	NA	NA	NA	NA	NA	NA	NA	NA	NA	NA	NA	NA	NA	NA	NA	NA	NA	NA	NA	NA
NA	NA	FAM8A1	NA	NA	NA	NA	NA	NA	NA	NA	NA	NA	NA	NA	NA	NA	NA	NA	NA	NA	NA	NA	NA	NA	NA	NA	NA	NA	NA	NA	NA	NA
NA	NA	BLMH	NA	NA	NA	NA	NA	NA	NA	NA	NA	NA	NA	NA	NA	NA	NA	NA	NA	NA	NA	NA	NA	NA	NA	NA	NA	NA	NA	NA	NA	NA
NA	NA	CCDC3	NA	NA	NA	NA	NA	NA	NA	NA	NA	NA	NA	NA	NA	NA	NA	NA	NA	NA	NA	NA	NA	NA	NA	NA	NA	NA	NA	NA	NA	NA
NA	NA	CNPY3	NA	NA	NA	NA	NA	NA	NA	NA	NA	NA	NA	NA	NA	NA	NA	NA	NA	NA	NA	NA	NA	NA	NA	NA	NA	NA	NA	NA	NA	NA
NA	NA	TLE3	NA	NA	NA	NA	NA	NA	NA	NA	NA	NA	NA	NA	NA	NA	NA	NA	NA	NA	NA	NA	NA	NA	NA	NA	NA	NA	NA	NA	NA	NA
NA	NA	MESDC1	NA	NA	NA	NA	NA	NA	NA	NA	NA	NA	NA	NA	NA	NA	NA	NA	NA	NA	NA	NA	NA	NA	NA	NA	NA	NA	NA	NA	NA	NA
NA	NA	SH3YL1	NA	NA	NA	NA	NA	NA	NA	NA	NA	NA	NA	NA	NA	NA	NA	NA	NA	NA	NA	NA	NA	NA	NA	NA	NA	NA	NA	NA	NA	NA
NA	NA	SERPINI1	NA	NA	NA	NA	NA	NA	NA	NA	NA	NA	NA	NA	NA	NA	NA	NA	NA	NA	NA	NA	NA	NA	NA	NA	NA	NA	NA	NA	NA	NA
NA	NA	TDRD3	NA	NA	NA	NA	NA	NA	NA	NA	NA	NA	NA	NA	NA	NA	NA	NA	NA	NA	NA	NA	NA	NA	NA	NA	NA	NA	NA	NA	NA	NA
NA	NA	THSD7A	NA	NA	NA	NA	NA	NA	NA	NA	NA	NA	NA	NA	NA	NA	NA	NA	NA	NA	NA	NA	NA	NA	NA	NA	NA	NA	NA	NA	NA	NA
NA	NA	SOD1	NA	NA	NA	NA	NA	NA	NA	NA	NA	NA	NA	NA	NA	NA	NA	NA	NA	NA	NA	NA	NA	NA	NA	NA	NA	NA	NA	NA	NA	NA
NA	NA	NR4A1	NA	NA	NA	NA	NA	NA	NA	NA	NA	NA	NA	NA	NA	NA	NA	NA	NA	NA	NA	NA	NA	NA	NA	NA	NA	NA	NA	NA	NA	NA
NA	NA	ATP5G3	NA	NA	NA	NA	NA	NA	NA	NA	NA	NA	NA	NA	NA	NA	NA	NA	NA	NA	NA	NA	NA	NA	NA	NA	NA	NA	NA	NA	NA	NA
NA	NA	ARMC9	NA	NA	NA	NA	NA	NA	NA	NA	NA	NA	NA	NA	NA	NA	NA	NA	NA	NA	NA	NA	NA	NA	NA	NA	NA	NA	NA	NA	NA	NA
NA	NA	EML4	NA	NA	NA	NA	NA	NA	NA	NA	NA	NA	NA	NA	NA	NA	NA	NA	NA	NA	NA	NA	NA	NA	NA	NA	NA	NA	NA	NA	NA	NA
NA	NA	UBE2O	NA	NA	NA	NA	NA	NA	NA	NA	NA	NA	NA	NA	NA	NA	NA	NA	NA	NA	NA	NA	NA	NA	NA	NA	NA	NA	NA	NA	NA	NA
NA	NA	APOLD1	NA	NA	NA	NA	NA	NA	NA	NA	NA	NA	NA	NA	NA	NA	NA	NA	NA	NA	NA	NA	NA	NA	NA	NA	NA	NA	NA	NA	NA	NA
NA	NA	CMAS	NA	NA	NA	NA	NA	NA	NA	NA	NA	NA	NA	NA	NA	NA	NA	NA	NA	NA	NA	NA	NA	NA	NA	NA	NA	NA	NA	NA	NA	NA
NA	NA	CRELD1	NA	NA	NA	NA	NA	NA	NA	NA	NA	NA	NA	NA	NA	NA	NA	NA	NA	NA	NA	NA	NA	NA	NA	NA	NA	NA	NA	NA	NA	NA
NA	NA	MCC	NA	NA	NA	NA	NA	NA	NA	NA	NA	NA	NA	NA	NA	NA	NA	NA	NA	NA	NA	NA	NA	NA	NA	NA	NA	NA	NA	NA	NA	NA
NA	NA	ID2	NA	NA	NA	NA	NA	NA	NA	NA	NA	NA	NA	NA	NA	NA	NA	NA	NA	NA	NA	NA	NA	NA	NA	NA	NA	NA	NA	NA	NA	NA
NA	NA	PWP1	NA	NA	NA	NA	NA	NA	NA	NA	NA	NA	NA	NA	NA	NA	NA	NA	NA	NA	NA	NA	NA	NA	NA	NA	NA	NA	NA	NA	NA	NA
NA	NA	CDK2	NA	NA	NA	NA	NA	NA	NA	NA	NA	NA	NA	NA	NA	NA	NA	NA	NA	NA	NA	NA	NA	NA	NA	NA	NA	NA	NA	NA	NA	NA
NA	NA	C11orf74	NA	NA	NA	NA	NA	NA	NA	NA	NA	NA	NA	NA	NA	NA	NA	NA	NA	NA	NA	NA	NA	NA	NA	NA	NA	NA	NA	NA	NA	NA
NA	NA	PDE4DIP	NA	NA	NA	NA	NA	NA	NA	NA	NA	NA	NA	NA	NA	NA	NA	NA	NA	NA	NA	NA	NA	NA	NA	NA	NA	NA	NA	NA	NA	NA
NA	NA	ESRP1	NA	NA	NA	NA	NA	NA	NA	NA	NA	NA	NA	NA	NA	NA	NA	NA	NA	NA	NA	NA	NA	NA	NA	NA	NA	NA	NA	NA	NA	NA
NA	NA	KIF1A	NA	NA	NA	NA	NA	NA	NA	NA	NA	NA	NA	NA	NA	NA	NA	NA	NA	NA	NA	NA	NA	NA	NA	NA	NA	NA	NA	NA	NA	NA
NA	NA	KIF3A	NA	NA	NA	NA	NA	NA	NA	NA	NA	NA	NA	NA	NA	NA	NA	NA	NA	NA	NA	NA	NA	NA	NA	NA	NA	NA	NA	NA	NA	NA
NA	NA	DCXR	NA	NA	NA	NA	NA	NA	NA	NA	NA	NA	NA	NA	NA	NA	NA	NA	NA	NA	NA	NA	NA	NA	NA	NA	NA	NA	NA	NA	NA	NA
NA	NA	PDIA6	NA	NA	NA	NA	NA	NA	NA	NA	NA	NA	NA	NA	NA	NA	NA	NA	NA	NA	NA	NA	NA	NA	NA	NA	NA	NA	NA	NA	NA	NA
NA	NA	TAB3	NA	NA	NA	NA	NA	NA	NA	NA	NA	NA	NA	NA	NA	NA	NA	NA	NA	NA	NA	NA	NA	NA	NA	NA	NA	NA	NA	NA	NA	NA
NA	NA	MARCKSL1	NA	NA	NA	NA	NA	NA	NA	NA	NA	NA	NA	NA	NA	NA	NA	NA	NA	NA	NA	NA	NA	NA	NA	NA	NA	NA	NA	NA	NA	NA
NA	NA	CELSR2	NA	NA	NA	NA	NA	NA	NA	NA	NA	NA	NA	NA	NA	NA	NA	NA	NA	NA	NA	NA	NA	NA	NA	NA	NA	NA	NA	NA	NA	NA
NA	NA	CRYL1	NA	NA	NA	NA	NA	NA	NA	NA	NA	NA	NA	NA	NA	NA	NA	NA	NA	NA	NA	NA	NA	NA	NA	NA	NA	NA	NA	NA	NA	NA
NA	NA	HADHA	NA	NA	NA	NA	NA	NA	NA	NA	NA	NA	NA	NA	NA	NA	NA	NA	NA	NA	NA	NA	NA	NA	NA	NA	NA	NA	NA	NA	NA	NA
NA	NA	PLA2G16	NA	NA	NA	NA	NA	NA	NA	NA	NA	NA	NA	NA	NA	NA	NA	NA	NA	NA	NA	NA	NA	NA	NA	NA	NA	NA	NA	NA	NA	NA
NA	NA	ZFYVE27	NA	NA	NA	NA	NA	NA	NA	NA	NA	NA	NA	NA	NA	NA	NA	NA	NA	NA	NA	NA	NA	NA	NA	NA	NA	NA	NA	NA	NA	NA
NA	NA	RPAP2	NA	NA	NA	NA	NA	NA	NA	NA	NA	NA	NA	NA	NA	NA	NA	NA	NA	NA	NA	NA	NA	NA	NA	NA	NA	NA	NA	NA	NA	NA
NA	NA	NDUFB2	NA	NA	NA	NA	NA	NA	NA	NA	NA	NA	NA	NA	NA	NA	NA	NA	NA	NA	NA	NA	NA	NA	NA	NA	NA	NA	NA	NA	NA	NA
NA	NA	PREX1	NA	NA	NA	NA	NA	NA	NA	NA	NA	NA	NA	NA	NA	NA	NA	NA	NA	NA	NA	NA	NA	NA	NA	NA	NA	NA	NA	NA	NA	NA
NA	NA	ST6GAL1	NA	NA	NA	NA	NA	NA	NA	NA	NA	NA	NA	NA	NA	NA	NA	NA	NA	NA	NA	NA	NA	NA	NA	NA	NA	NA	NA	NA	NA	NA
NA	NA	HMGCS1	NA	NA	NA	NA	NA	NA	NA	NA	NA	NA	NA	NA	NA	NA	NA	NA	NA	NA	NA	NA	NA	NA	NA	NA	NA	NA	NA	NA	NA	NA
NA	NA	PLP1	NA	NA	NA	NA	NA	NA	NA	NA	NA	NA	NA	NA	NA	NA	NA	NA	NA	NA	NA	NA	NA	NA	NA	NA	NA	NA	NA	NA	NA	NA
NA	NA	C14orf2	NA	NA	NA	NA	NA	NA	NA	NA	NA	NA	NA	NA	NA	NA	NA	NA	NA	NA	NA	NA	NA	NA	NA	NA	NA	NA	NA	NA	NA	NA
NA	NA	ANKRD7	NA	NA	NA	NA	NA	NA	NA	NA	NA	NA	NA	NA	NA	NA	NA	NA	NA	NA	NA	NA	NA	NA	NA	NA	NA	NA	NA	NA	NA	NA
NA	NA	NARS2	NA	NA	NA	NA	NA	NA	NA	NA	NA	NA	NA	NA	NA	NA	NA	NA	NA	NA	NA	NA	NA	NA	NA	NA	NA	NA	NA	NA	NA	NA
NA	NA	DOCK7	NA	NA	NA	NA	NA	NA	NA	NA	NA	NA	NA	NA	NA	NA	NA	NA	NA	NA	NA	NA	NA	NA	NA	NA	NA	NA	NA	NA	NA	NA
NA	NA	DNAJB14	NA	NA	NA	NA	NA	NA	NA	NA	NA	NA	NA	NA	NA	NA	NA	NA	NA	NA	NA	NA	NA	NA	NA	NA	NA	NA	NA	NA	NA	NA
NA	NA	WRB	NA	NA	NA	NA	NA	NA	NA	NA	NA	NA	NA	NA	NA	NA	NA	NA	NA	NA	NA	NA	NA	NA	NA	NA	NA	NA	NA	NA	NA	NA
NA	NA	HSD17B14	NA	NA	NA	NA	NA	NA	NA	NA	NA	NA	NA	NA	NA	NA	NA	NA	NA	NA	NA	NA	NA	NA	NA	NA	NA	NA	NA	NA	NA	NA
NA	NA	HEXA	NA	NA	NA	NA	NA	NA	NA	NA	NA	NA	NA	NA	NA	NA	NA	NA	NA	NA	NA	NA	NA	NA	NA	NA	NA	NA	NA	NA	NA	NA
NA	NA	CTTN	NA	NA	NA	NA	NA	NA	NA	NA	NA	NA	NA	NA	NA	NA	NA	NA	NA	NA	NA	NA	NA	NA	NA	NA	NA	NA	NA	NA	NA	NA
NA	NA	NDEL1	NA	NA	NA	NA	NA	NA	NA	NA	NA	NA	NA	NA	NA	NA	NA	NA	NA	NA	NA	NA	NA	NA	NA	NA	NA	NA	NA	NA	NA	NA
NA	NA	USP8	NA	NA	NA	NA	NA	NA	NA	NA	NA	NA	NA	NA	NA	NA	NA	NA	NA	NA	NA	NA	NA	NA	NA	NA	NA	NA	NA	NA	NA	NA
NA	NA	BAIAP2	NA	NA	NA	NA	NA	NA	NA	NA	NA	NA	NA	NA	NA	NA	NA	NA	NA	NA	NA	NA	NA	NA	NA	NA	NA	NA	NA	NA	NA	NA
NA	NA	BAAT	NA	NA	NA	NA	NA	NA	NA	NA	NA	NA	NA	NA	NA	NA	NA	NA	NA	NA	NA	NA	NA	NA	NA	NA	NA	NA	NA	NA	NA	NA
NA	NA	ARFGAP1	NA	NA	NA	NA	NA	NA	NA	NA	NA	NA	NA	NA	NA	NA	NA	NA	NA	NA	NA	NA	NA	NA	NA	NA	NA	NA	NA	NA	NA	NA
NA	NA	LYPLAL1	NA	NA	NA	NA	NA	NA	NA	NA	NA	NA	NA	NA	NA	NA	NA	NA	NA	NA	NA	NA	NA	NA	NA	NA	NA	NA	NA	NA	NA	NA
NA	NA	UQCRC2	NA	NA	NA	NA	NA	NA	NA	NA	NA	NA	NA	NA	NA	NA	NA	NA	NA	NA	NA	NA	NA	NA	NA	NA	NA	NA	NA	NA	NA	NA
NA	NA	CPSF2	NA	NA	NA	NA	NA	NA	NA	NA	NA	NA	NA	NA	NA	NA	NA	NA	NA	NA	NA	NA	NA	NA	NA	NA	NA	NA	NA	NA	NA	NA
NA	NA	FAM174B	NA	NA	NA	NA	NA	NA	NA	NA	NA	NA	NA	NA	NA	NA	NA	NA	NA	NA	NA	NA	NA	NA	NA	NA	NA	NA	NA	NA	NA	NA
NA	NA	PSPH	NA	NA	NA	NA	NA	NA	NA	NA	NA	NA	NA	NA	NA	NA	NA	NA	NA	NA	NA	NA	NA	NA	NA	NA	NA	NA	NA	NA	NA	NA
NA	NA	ATOX1	NA	NA	NA	NA	NA	NA	NA	NA	NA	NA	NA	NA	NA	NA	NA	NA	NA	NA	NA	NA	NA	NA	NA	NA	NA	NA	NA	NA	NA	NA
NA	NA	SLC22A18AS	NA	NA	NA	NA	NA	NA	NA	NA	NA	NA	NA	NA	NA	NA	NA	NA	NA	NA	NA	NA	NA	NA	NA	NA	NA	NA	NA	NA	NA	NA
NA	NA	ATP6V0D1	NA	NA	NA	NA	NA	NA	NA	NA	NA	NA	NA	NA	NA	NA	NA	NA	NA	NA	NA	NA	NA	NA	NA	NA	NA	NA	NA	NA	NA	NA
NA	NA	LZTR1	NA	NA	NA	NA	NA	NA	NA	NA	NA	NA	NA	NA	NA	NA	NA	NA	NA	NA	NA	NA	NA	NA	NA	NA	NA	NA	NA	NA	NA	NA
NA	NA	PTPLAD1	NA	NA	NA	NA	NA	NA	NA	NA	NA	NA	NA	NA	NA	NA	NA	NA	NA	NA	NA	NA	NA	NA	NA	NA	NA	NA	NA	NA	NA	NA
NA	NA	DERA	NA	NA	NA	NA	NA	NA	NA	NA	NA	NA	NA	NA	NA	NA	NA	NA	NA	NA	NA	NA	NA	NA	NA	NA	NA	NA	NA	NA	NA	NA
NA	NA	PTPRZ1	NA	NA	NA	NA	NA	NA	NA	NA	NA	NA	NA	NA	NA	NA	NA	NA	NA	NA	NA	NA	NA	NA	NA	NA	NA	NA	NA	NA	NA	NA
NA	NA	DIP2C	NA	NA	NA	NA	NA	NA	NA	NA	NA	NA	NA	NA	NA	NA	NA	NA	NA	NA	NA	NA	NA	NA	NA	NA	NA	NA	NA	NA	NA	NA
NA	NA	LAMP1	NA	NA	NA	NA	NA	NA	NA	NA	NA	NA	NA	NA	NA	NA	NA	NA	NA	NA	NA	NA	NA	NA	NA	NA	NA	NA	NA	NA	NA	NA
NA	NA	UAP1L1	NA	NA	NA	NA	NA	NA	NA	NA	NA	NA	NA	NA	NA	NA	NA	NA	NA	NA	NA	NA	NA	NA	NA	NA	NA	NA	NA	NA	NA	NA
NA	NA	YOD1	NA	NA	NA	NA	NA	NA	NA	NA	NA	NA	NA	NA	NA	NA	NA	NA	NA	NA	NA	NA	NA	NA	NA	NA	NA	NA	NA	NA	NA	NA
NA	NA	HMOX2	NA	NA	NA	NA	NA	NA	NA	NA	NA	NA	NA	NA	NA	NA	NA	NA	NA	NA	NA	NA	NA	NA	NA	NA	NA	NA	NA	NA	NA	NA
NA	NA	YIPF4	NA	NA	NA	NA	NA	NA	NA	NA	NA	NA	NA	NA	NA	NA	NA	NA	NA	NA	NA	NA	NA	NA	NA	NA	NA	NA	NA	NA	NA	NA
NA	NA	DNAJA4	NA	NA	NA	NA	NA	NA	NA	NA	NA	NA	NA	NA	NA	NA	NA	NA	NA	NA	NA	NA	NA	NA	NA	NA	NA	NA	NA	NA	NA	NA
NA	NA	C1orf63	NA	NA	NA	NA	NA	NA	NA	NA	NA	NA	NA	NA	NA	NA	NA	NA	NA	NA	NA	NA	NA	NA	NA	NA	NA	NA	NA	NA	NA	NA
NA	NA	HSPBAP1	NA	NA	NA	NA	NA	NA	NA	NA	NA	NA	NA	NA	NA	NA	NA	NA	NA	NA	NA	NA	NA	NA	NA	NA	NA	NA	NA	NA	NA	NA
NA	NA	HMGN3	NA	NA	NA	NA	NA	NA	NA	NA	NA	NA	NA	NA	NA	NA	NA	NA	NA	NA	NA	NA	NA	NA	NA	NA	NA	NA	NA	NA	NA	NA
NA	NA	MRPL48	NA	NA	NA	NA	NA	NA	NA	NA	NA	NA	NA	NA	NA	NA	NA	NA	NA	NA	NA	NA	NA	NA	NA	NA	NA	NA	NA	NA	NA	NA
NA	NA	PI4K2A	NA	NA	NA	NA	NA	NA	NA	NA	NA	NA	NA	NA	NA	NA	NA	NA	NA	NA	NA	NA	NA	NA	NA	NA	NA	NA	NA	NA	NA	NA
NA	NA	FGD4	NA	NA	NA	NA	NA	NA	NA	NA	NA	NA	NA	NA	NA	NA	NA	NA	NA	NA	NA	NA	NA	NA	NA	NA	NA	NA	NA	NA	NA	NA
NA	NA	EPHA5	NA	NA	NA	NA	NA	NA	NA	NA	NA	NA	NA	NA	NA	NA	NA	NA	NA	NA	NA	NA	NA	NA	NA	NA	NA	NA	NA	NA	NA	NA
NA	NA	MERTK	NA	NA	NA	NA	NA	NA	NA	NA	NA	NA	NA	NA	NA	NA	NA	NA	NA	NA	NA	NA	NA	NA	NA	NA	NA	NA	NA	NA	NA	NA
NA	NA	SMCR5	NA	NA	NA	NA	NA	NA	NA	NA	NA	NA	NA	NA	NA	NA	NA	NA	NA	NA	NA	NA	NA	NA	NA	NA	NA	NA	NA	NA	NA	NA
NA	NA	OLFM1	NA	NA	NA	NA	NA	NA	NA	NA	NA	NA	NA	NA	NA	NA	NA	NA	NA	NA	NA	NA	NA	NA	NA	NA	NA	NA	NA	NA	NA	NA
NA	NA	MASTL	NA	NA	NA	NA	NA	NA	NA	NA	NA	NA	NA	NA	NA	NA	NA	NA	NA	NA	NA	NA	NA	NA	NA	NA	NA	NA	NA	NA	NA	NA
NA	NA	SNX10	NA	NA	NA	NA	NA	NA	NA	NA	NA	NA	NA	NA	NA	NA	NA	NA	NA	NA	NA	NA	NA	NA	NA	NA	NA	NA	NA	NA	NA	NA
NA	NA	POGK	NA	NA	NA	NA	NA	NA	NA	NA	NA	NA	NA	NA	NA	NA	NA	NA	NA	NA	NA	NA	NA	NA	NA	NA	NA	NA	NA	NA	NA	NA
NA	NA	CPA2	NA	NA	NA	NA	NA	NA	NA	NA	NA	NA	NA	NA	NA	NA	NA	NA	NA	NA	NA	NA	NA	NA	NA	NA	NA	NA	NA	NA	NA	NA
NA	NA	SH3BGRL	NA	NA	NA	NA	NA	NA	NA	NA	NA	NA	NA	NA	NA	NA	NA	NA	NA	NA	NA	NA	NA	NA	NA	NA	NA	NA	NA	NA	NA	NA
NA	NA	PGBD1	NA	NA	NA	NA	NA	NA	NA	NA	NA	NA	NA	NA	NA	NA	NA	NA	NA	NA	NA	NA	NA	NA	NA	NA	NA	NA	NA	NA	NA	NA
NA	NA	PRPF4B	NA	NA	NA	NA	NA	NA	NA	NA	NA	NA	NA	NA	NA	NA	NA	NA	NA	NA	NA	NA	NA	NA	NA	NA	NA	NA	NA	NA	NA	NA
NA	NA	FABP3	NA	NA	NA	NA	NA	NA	NA	NA	NA	NA	NA	NA	NA	NA	NA	NA	NA	NA	NA	NA	NA	NA	NA	NA	NA	NA	NA	NA	NA	NA
NA	NA	TFPT	NA	NA	NA	NA	NA	NA	NA	NA	NA	NA	NA	NA	NA	NA	NA	NA	NA	NA	NA	NA	NA	NA	NA	NA	NA	NA	NA	NA	NA	NA
NA	NA	MORC3	NA	NA	NA	NA	NA	NA	NA	NA	NA	NA	NA	NA	NA	NA	NA	NA	NA	NA	NA	NA	NA	NA	NA	NA	NA	NA	NA	NA	NA	NA
NA	NA	VLDLR	NA	NA	NA	NA	NA	NA	NA	NA	NA	NA	NA	NA	NA	NA	NA	NA	NA	NA	NA	NA	NA	NA	NA	NA	NA	NA	NA	NA	NA	NA
NA	NA	CGGBP1	NA	NA	NA	NA	NA	NA	NA	NA	NA	NA	NA	NA	NA	NA	NA	NA	NA	NA	NA	NA	NA	NA	NA	NA	NA	NA	NA	NA	NA	NA
NA	NA	LZTS1	NA	NA	NA	NA	NA	NA	NA	NA	NA	NA	NA	NA	NA	NA	NA	NA	NA	NA	NA	NA	NA	NA	NA	NA	NA	NA	NA	NA	NA	NA
NA	NA	EGLN1	NA	NA	NA	NA	NA	NA	NA	NA	NA	NA	NA	NA	NA	NA	NA	NA	NA	NA	NA	NA	NA	NA	NA	NA	NA	NA	NA	NA	NA	NA
NA	NA	ATP6AP1	NA	NA	NA	NA	NA	NA	NA	NA	NA	NA	NA	NA	NA	NA	NA	NA	NA	NA	NA	NA	NA	NA	NA	NA	NA	NA	NA	NA	NA	NA
NA	NA	C3orf17	NA	NA	NA	NA	NA	NA	NA	NA	NA	NA	NA	NA	NA	NA	NA	NA	NA	NA	NA	NA	NA	NA	NA	NA	NA	NA	NA	NA	NA	NA
NA	NA	NDUFA4	NA	NA	NA	NA	NA	NA	NA	NA	NA	NA	NA	NA	NA	NA	NA	NA	NA	NA	NA	NA	NA	NA	NA	NA	NA	NA	NA	NA	NA	NA
NA	NA	SLC45A2	NA	NA	NA	NA	NA	NA	NA	NA	NA	NA	NA	NA	NA	NA	NA	NA	NA	NA	NA	NA	NA	NA	NA	NA	NA	NA	NA	NA	NA	NA
NA	NA	CDC42	NA	NA	NA	NA	NA	NA	NA	NA	NA	NA	NA	NA	NA	NA	NA	NA	NA	NA	NA	NA	NA	NA	NA	NA	NA	NA	NA	NA	NA	NA
NA	NA	PTER	NA	NA	NA	NA	NA	NA	NA	NA	NA	NA	NA	NA	NA	NA	NA	NA	NA	NA	NA	NA	NA	NA	NA	NA	NA	NA	NA	NA	NA	NA
NA	NA	COL4A3BP	NA	NA	NA	NA	NA	NA	NA	NA	NA	NA	NA	NA	NA	NA	NA	NA	NA	NA	NA	NA	NA	NA	NA	NA	NA	NA	NA	NA	NA	NA
NA	NA	RIMKLB	NA	NA	NA	NA	NA	NA	NA	NA	NA	NA	NA	NA	NA	NA	NA	NA	NA	NA	NA	NA	NA	NA	NA	NA	NA	NA	NA	NA	NA	NA
NA	NA	RRP1B	NA	NA	NA	NA	NA	NA	NA	NA	NA	NA	NA	NA	NA	NA	NA	NA	NA	NA	NA	NA	NA	NA	NA	NA	NA	NA	NA	NA	NA	NA
NA	NA	GNL1	NA	NA	NA	NA	NA	NA	NA	NA	NA	NA	NA	NA	NA	NA	NA	NA	NA	NA	NA	NA	NA	NA	NA	NA	NA	NA	NA	NA	NA	NA
NA	NA	PER3	NA	NA	NA	NA	NA	NA	NA	NA	NA	NA	NA	NA	NA	NA	NA	NA	NA	NA	NA	NA	NA	NA	NA	NA	NA	NA	NA	NA	NA	NA
NA	NA	VARS2	NA	NA	NA	NA	NA	NA	NA	NA	NA	NA	NA	NA	NA	NA	NA	NA	NA	NA	NA	NA	NA	NA	NA	NA	NA	NA	NA	NA	NA	NA
NA	NA	ITPR2	NA	NA	NA	NA	NA	NA	NA	NA	NA	NA	NA	NA	NA	NA	NA	NA	NA	NA	NA	NA	NA	NA	NA	NA	NA	NA	NA	NA	NA	NA
NA	NA	H2AFZ	NA	NA	NA	NA	NA	NA	NA	NA	NA	NA	NA	NA	NA	NA	NA	NA	NA	NA	NA	NA	NA	NA	NA	NA	NA	NA	NA	NA	NA	NA
NA	NA	ELMOD2	NA	NA	NA	NA	NA	NA	NA	NA	NA	NA	NA	NA	NA	NA	NA	NA	NA	NA	NA	NA	NA	NA	NA	NA	NA	NA	NA	NA	NA	NA
NA	NA	PSTPIP2	NA	NA	NA	NA	NA	NA	NA	NA	NA	NA	NA	NA	NA	NA	NA	NA	NA	NA	NA	NA	NA	NA	NA	NA	NA	NA	NA	NA	NA	NA
NA	NA	LYPD1	NA	NA	NA	NA	NA	NA	NA	NA	NA	NA	NA	NA	NA	NA	NA	NA	NA	NA	NA	NA	NA	NA	NA	NA	NA	NA	NA	NA	NA	NA
NA	NA	NDUFB10	NA	NA	NA	NA	NA	NA	NA	NA	NA	NA	NA	NA	NA	NA	NA	NA	NA	NA	NA	NA	NA	NA	NA	NA	NA	NA	NA	NA	NA	NA
NA	NA	GRB10	NA	NA	NA	NA	NA	NA	NA	NA	NA	NA	NA	NA	NA	NA	NA	NA	NA	NA	NA	NA	NA	NA	NA	NA	NA	NA	NA	NA	NA	NA
NA	NA	RCCD1	NA	NA	NA	NA	NA	NA	NA	NA	NA	NA	NA	NA	NA	NA	NA	NA	NA	NA	NA	NA	NA	NA	NA	NA	NA	NA	NA	NA	NA	NA
NA	NA	DDX28	NA	NA	NA	NA	NA	NA	NA	NA	NA	NA	NA	NA	NA	NA	NA	NA	NA	NA	NA	NA	NA	NA	NA	NA	NA	NA	NA	NA	NA	NA
NA	NA	NUDT9	NA	NA	NA	NA	NA	NA	NA	NA	NA	NA	NA	NA	NA	NA	NA	NA	NA	NA	NA	NA	NA	NA	NA	NA	NA	NA	NA	NA	NA	NA
NA	NA	BMPR2	NA	NA	NA	NA	NA	NA	NA	NA	NA	NA	NA	NA	NA	NA	NA	NA	NA	NA	NA	NA	NA	NA	NA	NA	NA	NA	NA	NA	NA	NA
NA	NA	WBP5	NA	NA	NA	NA	NA	NA	NA	NA	NA	NA	NA	NA	NA	NA	NA	NA	NA	NA	NA	NA	NA	NA	NA	NA	NA	NA	NA	NA	NA	NA
NA	NA	PALB2	NA	NA	NA	NA	NA	NA	NA	NA	NA	NA	NA	NA	NA	NA	NA	NA	NA	NA	NA	NA	NA	NA	NA	NA	NA	NA	NA	NA	NA	NA
NA	NA	PPME1	NA	NA	NA	NA	NA	NA	NA	NA	NA	NA	NA	NA	NA	NA	NA	NA	NA	NA	NA	NA	NA	NA	NA	NA	NA	NA	NA	NA	NA	NA
NA	NA	TRAPPC1	NA	NA	NA	NA	NA	NA	NA	NA	NA	NA	NA	NA	NA	NA	NA	NA	NA	NA	NA	NA	NA	NA	NA	NA	NA	NA	NA	NA	NA	NA
NA	NA	BRI3	NA	NA	NA	NA	NA	NA	NA	NA	NA	NA	NA	NA	NA	NA	NA	NA	NA	NA	NA	NA	NA	NA	NA	NA	NA	NA	NA	NA	NA	NA
NA	NA	PMP2	NA	NA	NA	NA	NA	NA	NA	NA	NA	NA	NA	NA	NA	NA	NA	NA	NA	NA	NA	NA	NA	NA	NA	NA	NA	NA	NA	NA	NA	NA
NA	NA	WIPI1	NA	NA	NA	NA	NA	NA	NA	NA	NA	NA	NA	NA	NA	NA	NA	NA	NA	NA	NA	NA	NA	NA	NA	NA	NA	NA	NA	NA	NA	NA
NA	NA	FAM109B	NA	NA	NA	NA	NA	NA	NA	NA	NA	NA	NA	NA	NA	NA	NA	NA	NA	NA	NA	NA	NA	NA	NA	NA	NA	NA	NA	NA	NA	NA
NA	NA	CD63	NA	NA	NA	NA	NA	NA	NA	NA	NA	NA	NA	NA	NA	NA	NA	NA	NA	NA	NA	NA	NA	NA	NA	NA	NA	NA	NA	NA	NA	NA
NA	NA	NLGN1	NA	NA	NA	NA	NA	NA	NA	NA	NA	NA	NA	NA	NA	NA	NA	NA	NA	NA	NA	NA	NA	NA	NA	NA	NA	NA	NA	NA	NA	NA
NA	NA	PSMA7	NA	NA	NA	NA	NA	NA	NA	NA	NA	NA	NA	NA	NA	NA	NA	NA	NA	NA	NA	NA	NA	NA	NA	NA	NA	NA	NA	NA	NA	NA
NA	NA	MSI2	NA	NA	NA	NA	NA	NA	NA	NA	NA	NA	NA	NA	NA	NA	NA	NA	NA	NA	NA	NA	NA	NA	NA	NA	NA	NA	NA	NA	NA	NA
NA	NA	ABCD1	NA	NA	NA	NA	NA	NA	NA	NA	NA	NA	NA	NA	NA	NA	NA	NA	NA	NA	NA	NA	NA	NA	NA	NA	NA	NA	NA	NA	NA	NA
NA	NA	HIF1A	NA	NA	NA	NA	NA	NA	NA	NA	NA	NA	NA	NA	NA	NA	NA	NA	NA	NA	NA	NA	NA	NA	NA	NA	NA	NA	NA	NA	NA	NA
NA	NA	C21orf91	NA	NA	NA	NA	NA	NA	NA	NA	NA	NA	NA	NA	NA	NA	NA	NA	NA	NA	NA	NA	NA	NA	NA	NA	NA	NA	NA	NA	NA	NA
NA	NA	ARMCX6	NA	NA	NA	NA	NA	NA	NA	NA	NA	NA	NA	NA	NA	NA	NA	NA	NA	NA	NA	NA	NA	NA	NA	NA	NA	NA	NA	NA	NA	NA
NA	NA	DYNC1I1	NA	NA	NA	NA	NA	NA	NA	NA	NA	NA	NA	NA	NA	NA	NA	NA	NA	NA	NA	NA	NA	NA	NA	NA	NA	NA	NA	NA	NA	NA
NA	NA	XBP1	NA	NA	NA	NA	NA	NA	NA	NA	NA	NA	NA	NA	NA	NA	NA	NA	NA	NA	NA	NA	NA	NA	NA	NA	NA	NA	NA	NA	NA	NA
NA	NA	MLLT10	NA	NA	NA	NA	NA	NA	NA	NA	NA	NA	NA	NA	NA	NA	NA	NA	NA	NA	NA	NA	NA	NA	NA	NA	NA	NA	NA	NA	NA	NA
NA	NA	OTUD7B	NA	NA	NA	NA	NA	NA	NA	NA	NA	NA	NA	NA	NA	NA	NA	NA	NA	NA	NA	NA	NA	NA	NA	NA	NA	NA	NA	NA	NA	NA
NA	NA	CD320	NA	NA	NA	NA	NA	NA	NA	NA	NA	NA	NA	NA	NA	NA	NA	NA	NA	NA	NA	NA	NA	NA	NA	NA	NA	NA	NA	NA	NA	NA
NA	NA	ZNF462	NA	NA	NA	NA	NA	NA	NA	NA	NA	NA	NA	NA	NA	NA	NA	NA	NA	NA	NA	NA	NA	NA	NA	NA	NA	NA	NA	NA	NA	NA
NA	NA	PTP4A1	NA	NA	NA	NA	NA	NA	NA	NA	NA	NA	NA	NA	NA	NA	NA	NA	NA	NA	NA	NA	NA	NA	NA	NA	NA	NA	NA	NA	NA	NA
NA	NA	WNT4	NA	NA	NA	NA	NA	NA	NA	NA	NA	NA	NA	NA	NA	NA	NA	NA	NA	NA	NA	NA	NA	NA	NA	NA	NA	NA	NA	NA	NA	NA
NA	NA	RNF19A	NA	NA	NA	NA	NA	NA	NA	NA	NA	NA	NA	NA	NA	NA	NA	NA	NA	NA	NA	NA	NA	NA	NA	NA	NA	NA	NA	NA	NA	NA
NA	NA	GTF3C1	NA	NA	NA	NA	NA	NA	NA	NA	NA	NA	NA	NA	NA	NA	NA	NA	NA	NA	NA	NA	NA	NA	NA	NA	NA	NA	NA	NA	NA	NA
NA	NA	CTSZ	NA	NA	NA	NA	NA	NA	NA	NA	NA	NA	NA	NA	NA	NA	NA	NA	NA	NA	NA	NA	NA	NA	NA	NA	NA	NA	NA	NA	NA	NA
NA	NA	NAGK	NA	NA	NA	NA	NA	NA	NA	NA	NA	NA	NA	NA	NA	NA	NA	NA	NA	NA	NA	NA	NA	NA	NA	NA	NA	NA	NA	NA	NA	NA
NA	NA	OCA2	NA	NA	NA	NA	NA	NA	NA	NA	NA	NA	NA	NA	NA	NA	NA	NA	NA	NA	NA	NA	NA	NA	NA	NA	NA	NA	NA	NA	NA	NA
NA	NA	DAPK1	NA	NA	NA	NA	NA	NA	NA	NA	NA	NA	NA	NA	NA	NA	NA	NA	NA	NA	NA	NA	NA	NA	NA	NA	NA	NA	NA	NA	NA	NA
NA	NA	PINX1	NA	NA	NA	NA	NA	NA	NA	NA	NA	NA	NA	NA	NA	NA	NA	NA	NA	NA	NA	NA	NA	NA	NA	NA	NA	NA	NA	NA	NA	NA
NA	NA	NEK3	NA	NA	NA	NA	NA	NA	NA	NA	NA	NA	NA	NA	NA	NA	NA	NA	NA	NA	NA	NA	NA	NA	NA	NA	NA	NA	NA	NA	NA	NA
NA	NA	CES1	NA	NA	NA	NA	NA	NA	NA	NA	NA	NA	NA	NA	NA	NA	NA	NA	NA	NA	NA	NA	NA	NA	NA	NA	NA	NA	NA	NA	NA	NA
NA	NA	TOB1	NA	NA	NA	NA	NA	NA	NA	NA	NA	NA	NA	NA	NA	NA	NA	NA	NA	NA	NA	NA	NA	NA	NA	NA	NA	NA	NA	NA	NA	NA
NA	NA	RNLS	NA	NA	NA	NA	NA	NA	NA	NA	NA	NA	NA	NA	NA	NA	NA	NA	NA	NA	NA	NA	NA	NA	NA	NA	NA	NA	NA	NA	NA	NA
NA	NA	WDR63	NA	NA	NA	NA	NA	NA	NA	NA	NA	NA	NA	NA	NA	NA	NA	NA	NA	NA	NA	NA	NA	NA	NA	NA	NA	NA	NA	NA	NA	NA
NA	NA	PDHA1	NA	NA	NA	NA	NA	NA	NA	NA	NA	NA	NA	NA	NA	NA	NA	NA	NA	NA	NA	NA	NA	NA	NA	NA	NA	NA	NA	NA	NA	NA
NA	NA	DDT	NA	NA	NA	NA	NA	NA	NA	NA	NA	NA	NA	NA	NA	NA	NA	NA	NA	NA	NA	NA	NA	NA	NA	NA	NA	NA	NA	NA	NA	NA
NA	NA	PELI2	NA	NA	NA	NA	NA	NA	NA	NA	NA	NA	NA	NA	NA	NA	NA	NA	NA	NA	NA	NA	NA	NA	NA	NA	NA	NA	NA	NA	NA	NA
NA	NA	HTN1	NA	NA	NA	NA	NA	NA	NA	NA	NA	NA	NA	NA	NA	NA	NA	NA	NA	NA	NA	NA	NA	NA	NA	NA	NA	NA	NA	NA	NA	NA
NA	NA	NDUFAB1	NA	NA	NA	NA	NA	NA	NA	NA	NA	NA	NA	NA	NA	NA	NA	NA	NA	NA	NA	NA	NA	NA	NA	NA	NA	NA	NA	NA	NA	NA
NA	NA	BAK1	NA	NA	NA	NA	NA	NA	NA	NA	NA	NA	NA	NA	NA	NA	NA	NA	NA	NA	NA	NA	NA	NA	NA	NA	NA	NA	NA	NA	NA	NA
NA	NA	GPR143	NA	NA	NA	NA	NA	NA	NA	NA	NA	NA	NA	NA	NA	NA	NA	NA	NA	NA	NA	NA	NA	NA	NA	NA	NA	NA	NA	NA	NA	NA
NA	NA	MNS1	NA	NA	NA	NA	NA	NA	NA	NA	NA	NA	NA	NA	NA	NA	NA	NA	NA	NA	NA	NA	NA	NA	NA	NA	NA	NA	NA	NA	NA	NA
NA	NA	ACSL3	NA	NA	NA	NA	NA	NA	NA	NA	NA	NA	NA	NA	NA	NA	NA	NA	NA	NA	NA	NA	NA	NA	NA	NA	NA	NA	NA	NA	NA	NA
NA	NA	MKNK1	NA	NA	NA	NA	NA	NA	NA	NA	NA	NA	NA	NA	NA	NA	NA	NA	NA	NA	NA	NA	NA	NA	NA	NA	NA	NA	NA	NA	NA	NA
NA	NA	NPC2	NA	NA	NA	NA	NA	NA	NA	NA	NA	NA	NA	NA	NA	NA	NA	NA	NA	NA	NA	NA	NA	NA	NA	NA	NA	NA	NA	NA	NA	NA
NA	NA	TMEM98	NA	NA	NA	NA	NA	NA	NA	NA	NA	NA	NA	NA	NA	NA	NA	NA	NA	NA	NA	NA	NA	NA	NA	NA	NA	NA	NA	NA	NA	NA
NA	NA	C1orf216	NA	NA	NA	NA	NA	NA	NA	NA	NA	NA	NA	NA	NA	NA	NA	NA	NA	NA	NA	NA	NA	NA	NA	NA	NA	NA	NA	NA	NA	NA
NA	NA	FAM167B	NA	NA	NA	NA	NA	NA	NA	NA	NA	NA	NA	NA	NA	NA	NA	NA	NA	NA	NA	NA	NA	NA	NA	NA	NA	NA	NA	NA	NA	NA
NA	NA	RAB3A	NA	NA	NA	NA	NA	NA	NA	NA	NA	NA	NA	NA	NA	NA	NA	NA	NA	NA	NA	NA	NA	NA	NA	NA	NA	NA	NA	NA	NA	NA
NA	NA	ADRA2A	NA	NA	NA	NA	NA	NA	NA	NA	NA	NA	NA	NA	NA	NA	NA	NA	NA	NA	NA	NA	NA	NA	NA	NA	NA	NA	NA	NA	NA	NA
NA	NA	MAPRE1	NA	NA	NA	NA	NA	NA	NA	NA	NA	NA	NA	NA	NA	NA	NA	NA	NA	NA	NA	NA	NA	NA	NA	NA	NA	NA	NA	NA	NA	NA
NA	NA	CPEB1	NA	NA	NA	NA	NA	NA	NA	NA	NA	NA	NA	NA	NA	NA	NA	NA	NA	NA	NA	NA	NA	NA	NA	NA	NA	NA	NA	NA	NA	NA
NA	NA	TMEM33	NA	NA	NA	NA	NA	NA	NA	NA	NA	NA	NA	NA	NA	NA	NA	NA	NA	NA	NA	NA	NA	NA	NA	NA	NA	NA	NA	NA	NA	NA
NA	NA	PLD1	NA	NA	NA	NA	NA	NA	NA	NA	NA	NA	NA	NA	NA	NA	NA	NA	NA	NA	NA	NA	NA	NA	NA	NA	NA	NA	NA	NA	NA	NA
NA	NA	NDUFC1	NA	NA	NA	NA	NA	NA	NA	NA	NA	NA	NA	NA	NA	NA	NA	NA	NA	NA	NA	NA	NA	NA	NA	NA	NA	NA	NA	NA	NA	NA
NA	NA	HPS4	NA	NA	NA	NA	NA	NA	NA	NA	NA	NA	NA	NA	NA	NA	NA	NA	NA	NA	NA	NA	NA	NA	NA	NA	NA	NA	NA	NA	NA	NA
NA	NA	DRAM2	NA	NA	NA	NA	NA	NA	NA	NA	NA	NA	NA	NA	NA	NA	NA	NA	NA	NA	NA	NA	NA	NA	NA	NA	NA	NA	NA	NA	NA	NA
NA	NA	ADAMTS2	NA	NA	NA	NA	NA	NA	NA	NA	NA	NA	NA	NA	NA	NA	NA	NA	NA	NA	NA	NA	NA	NA	NA	NA	NA	NA	NA	NA	NA	NA
NA	NA	AHCYL1	NA	NA	NA	NA	NA	NA	NA	NA	NA	NA	NA	NA	NA	NA	NA	NA	NA	NA	NA	NA	NA	NA	NA	NA	NA	NA	NA	NA	NA	NA
NA	NA	PHACTR1	NA	NA	NA	NA	NA	NA	NA	NA	NA	NA	NA	NA	NA	NA	NA	NA	NA	NA	NA	NA	NA	NA	NA	NA	NA	NA	NA	NA	NA	NA
NA	NA	FMN1	NA	NA	NA	NA	NA	NA	NA	NA	NA	NA	NA	NA	NA	NA	NA	NA	NA	NA	NA	NA	NA	NA	NA	NA	NA	NA	NA	NA	NA	NA
NA	NA	FTH1	NA	NA	NA	NA	NA	NA	NA	NA	NA	NA	NA	NA	NA	NA	NA	NA	NA	NA	NA	NA	NA	NA	NA	NA	NA	NA	NA	NA	NA	NA
NA	NA	TIMM17A	NA	NA	NA	NA	NA	NA	NA	NA	NA	NA	NA	NA	NA	NA	NA	NA	NA	NA	NA	NA	NA	NA	NA	NA	NA	NA	NA	NA	NA	NA
NA	NA	WDR91	NA	NA	NA	NA	NA	NA	NA	NA	NA	NA	NA	NA	NA	NA	NA	NA	NA	NA	NA	NA	NA	NA	NA	NA	NA	NA	NA	NA	NA	NA
NA	NA	FYN	NA	NA	NA	NA	NA	NA	NA	NA	NA	NA	NA	NA	NA	NA	NA	NA	NA	NA	NA	NA	NA	NA	NA	NA	NA	NA	NA	NA	NA	NA
NA	NA	CNDP2	NA	NA	NA	NA	NA	NA	NA	NA	NA	NA	NA	NA	NA	NA	NA	NA	NA	NA	NA	NA	NA	NA	NA	NA	NA	NA	NA	NA	NA	NA
NA	NA	DSTYK	NA	NA	NA	NA	NA	NA	NA	NA	NA	NA	NA	NA	NA	NA	NA	NA	NA	NA	NA	NA	NA	NA	NA	NA	NA	NA	NA	NA	NA	NA
NA	NA	SPAG9	NA	NA	NA	NA	NA	NA	NA	NA	NA	NA	NA	NA	NA	NA	NA	NA	NA	NA	NA	NA	NA	NA	NA	NA	NA	NA	NA	NA	NA	NA
NA	NA	TEX9	NA	NA	NA	NA	NA	NA	NA	NA	NA	NA	NA	NA	NA	NA	NA	NA	NA	NA	NA	NA	NA	NA	NA	NA	NA	NA	NA	NA	NA	NA
NA	NA	SLC7A4	NA	NA	NA	NA	NA	NA	NA	NA	NA	NA	NA	NA	NA	NA	NA	NA	NA	NA	NA	NA	NA	NA	NA	NA	NA	NA	NA	NA	NA	NA
NA	NA	CTNNB1	NA	NA	NA	NA	NA	NA	NA	NA	NA	NA	NA	NA	NA	NA	NA	NA	NA	NA	NA	NA	NA	NA	NA	NA	NA	NA	NA	NA	NA	NA
NA	NA	CCND1	NA	NA	NA	NA	NA	NA	NA	NA	NA	NA	NA	NA	NA	NA	NA	NA	NA	NA	NA	NA	NA	NA	NA	NA	NA	NA	NA	NA	NA	NA
NA	NA	PLEKHO2	NA	NA	NA	NA	NA	NA	NA	NA	NA	NA	NA	NA	NA	NA	NA	NA	NA	NA	NA	NA	NA	NA	NA	NA	NA	NA	NA	NA	NA	NA
NA	NA	CEBPZ	NA	NA	NA	NA	NA	NA	NA	NA	NA	NA	NA	NA	NA	NA	NA	NA	NA	NA	NA	NA	NA	NA	NA	NA	NA	NA	NA	NA	NA	NA
NA	NA	CLN6	NA	NA	NA	NA	NA	NA	NA	NA	NA	NA	NA	NA	NA	NA	NA	NA	NA	NA	NA	NA	NA	NA	NA	NA	NA	NA	NA	NA	NA	NA
NA	NA	TMC6	NA	NA	NA	NA	NA	NA	NA	NA	NA	NA	NA	NA	NA	NA	NA	NA	NA	NA	NA	NA	NA	NA	NA	NA	NA	NA	NA	NA	NA	NA
NA	NA	PSEN2	NA	NA	NA	NA	NA	NA	NA	NA	NA	NA	NA	NA	NA	NA	NA	NA	NA	NA	NA	NA	NA	NA	NA	NA	NA	NA	NA	NA	NA	NA
NA	NA	PTPN9	NA	NA	NA	NA	NA	NA	NA	NA	NA	NA	NA	NA	NA	NA	NA	NA	NA	NA	NA	NA	NA	NA	NA	NA	NA	NA	NA	NA	NA	NA
NA	NA	LRRC39	NA	NA	NA	NA	NA	NA	NA	NA	NA	NA	NA	NA	NA	NA	NA	NA	NA	NA	NA	NA	NA	NA	NA	NA	NA	NA	NA	NA	NA	NA
NA	NA	SAMD5	NA	NA	NA	NA	NA	NA	NA	NA	NA	NA	NA	NA	NA	NA	NA	NA	NA	NA	NA	NA	NA	NA	NA	NA	NA	NA	NA	NA	NA	NA
NA	NA	HYAL2	NA	NA	NA	NA	NA	NA	NA	NA	NA	NA	NA	NA	NA	NA	NA	NA	NA	NA	NA	NA	NA	NA	NA	NA	NA	NA	NA	NA	NA	NA
NA	NA	CREM	NA	NA	NA	NA	NA	NA	NA	NA	NA	NA	NA	NA	NA	NA	NA	NA	NA	NA	NA	NA	NA	NA	NA	NA	NA	NA	NA	NA	NA	NA
NA	NA	BCL2A1	NA	NA	NA	NA	NA	NA	NA	NA	NA	NA	NA	NA	NA	NA	NA	NA	NA	NA	NA	NA	NA	NA	NA	NA	NA	NA	NA	NA	NA	NA
NA	NA	ZBTB24	NA	NA	NA	NA	NA	NA	NA	NA	NA	NA	NA	NA	NA	NA	NA	NA	NA	NA	NA	NA	NA	NA	NA	NA	NA	NA	NA	NA	NA	NA
NA	NA	SRRM1	NA	NA	NA	NA	NA	NA	NA	NA	NA	NA	NA	NA	NA	NA	NA	NA	NA	NA	NA	NA	NA	NA	NA	NA	NA	NA	NA	NA	NA	NA
NA	NA	CDH3	NA	NA	NA	NA	NA	NA	NA	NA	NA	NA	NA	NA	NA	NA	NA	NA	NA	NA	NA	NA	NA	NA	NA	NA	NA	NA	NA	NA	NA	NA
NA	NA	EI24	NA	NA	NA	NA	NA	NA	NA	NA	NA	NA	NA	NA	NA	NA	NA	NA	NA	NA	NA	NA	NA	NA	NA	NA	NA	NA	NA	NA	NA	NA
NA	NA	PTTG1IP	NA	NA	NA	NA	NA	NA	NA	NA	NA	NA	NA	NA	NA	NA	NA	NA	NA	NA	NA	NA	NA	NA	NA	NA	NA	NA	NA	NA	NA	NA
NA	NA	GFPT1	NA	NA	NA	NA	NA	NA	NA	NA	NA	NA	NA	NA	NA	NA	NA	NA	NA	NA	NA	NA	NA	NA	NA	NA	NA	NA	NA	NA	NA	NA
NA	NA	ARHGAP32	NA	NA	NA	NA	NA	NA	NA	NA	NA	NA	NA	NA	NA	NA	NA	NA	NA	NA	NA	NA	NA	NA	NA	NA	NA	NA	NA	NA	NA	NA
NA	NA	TRPM7	NA	NA	NA	NA	NA	NA	NA	NA	NA	NA	NA	NA	NA	NA	NA	NA	NA	NA	NA	NA	NA	NA	NA	NA	NA	NA	NA	NA	NA	NA
NA	NA	EIF5B	NA	NA	NA	NA	NA	NA	NA	NA	NA	NA	NA	NA	NA	NA	NA	NA	NA	NA	NA	NA	NA	NA	NA	NA	NA	NA	NA	NA	NA	NA
NA	NA	TSPAN12	NA	NA	NA	NA	NA	NA	NA	NA	NA	NA	NA	NA	NA	NA	NA	NA	NA	NA	NA	NA	NA	NA	NA	NA	NA	NA	NA	NA	NA	NA
NA	NA	TFAM	NA	NA	NA	NA	NA	NA	NA	NA	NA	NA	NA	NA	NA	NA	NA	NA	NA	NA	NA	NA	NA	NA	NA	NA	NA	NA	NA	NA	NA	NA
NA	NA	SLC22A23	NA	NA	NA	NA	NA	NA	NA	NA	NA	NA	NA	NA	NA	NA	NA	NA	NA	NA	NA	NA	NA	NA	NA	NA	NA	NA	NA	NA	NA	NA
NA	NA	NAMPT	NA	NA	NA	NA	NA	NA	NA	NA	NA	NA	NA	NA	NA	NA	NA	NA	NA	NA	NA	NA	NA	NA	NA	NA	NA	NA	NA	NA	NA	NA
NA	NA	CTNS	NA	NA	NA	NA	NA	NA	NA	NA	NA	NA	NA	NA	NA	NA	NA	NA	NA	NA	NA	NA	NA	NA	NA	NA	NA	NA	NA	NA	NA	NA
NA	NA	ACP5	NA	NA	NA	NA	NA	NA	NA	NA	NA	NA	NA	NA	NA	NA	NA	NA	NA	NA	NA	NA	NA	NA	NA	NA	NA	NA	NA	NA	NA	NA
NA	NA	G3BP2	NA	NA	NA	NA	NA	NA	NA	NA	NA	NA	NA	NA	NA	NA	NA	NA	NA	NA	NA	NA	NA	NA	NA	NA	NA	NA	NA	NA	NA	NA
NA	NA	RCHY1	NA	NA	NA	NA	NA	NA	NA	NA	NA	NA	NA	NA	NA	NA	NA	NA	NA	NA	NA	NA	NA	NA	NA	NA	NA	NA	NA	NA	NA	NA
NA	NA	PIP4K2A	NA	NA	NA	NA	NA	NA	NA	NA	NA	NA	NA	NA	NA	NA	NA	NA	NA	NA	NA	NA	NA	NA	NA	NA	NA	NA	NA	NA	NA	NA
NA	NA	RRP1	NA	NA	NA	NA	NA	NA	NA	NA	NA	NA	NA	NA	NA	NA	NA	NA	NA	NA	NA	NA	NA	NA	NA	NA	NA	NA	NA	NA	NA	NA
NA	NA	MTMR4	NA	NA	NA	NA	NA	NA	NA	NA	NA	NA	NA	NA	NA	NA	NA	NA	NA	NA	NA	NA	NA	NA	NA	NA	NA	NA	NA	NA	NA	NA
NA	NA	SNX9	NA	NA	NA	NA	NA	NA	NA	NA	NA	NA	NA	NA	NA	NA	NA	NA	NA	NA	NA	NA	NA	NA	NA	NA	NA	NA	NA	NA	NA	NA
NA	NA	TTC39A	NA	NA	NA	NA	NA	NA	NA	NA	NA	NA	NA	NA	NA	NA	NA	NA	NA	NA	NA	NA	NA	NA	NA	NA	NA	NA	NA	NA	NA	NA
NA	NA	CCPG1	NA	NA	NA	NA	NA	NA	NA	NA	NA	NA	NA	NA	NA	NA	NA	NA	NA	NA	NA	NA	NA	NA	NA	NA	NA	NA	NA	NA	NA	NA
NA	NA	OSBPL1A	NA	NA	NA	NA	NA	NA	NA	NA	NA	NA	NA	NA	NA	NA	NA	NA	NA	NA	NA	NA	NA	NA	NA	NA	NA	NA	NA	NA	NA	NA
NA	NA	ESCO1	NA	NA	NA	NA	NA	NA	NA	NA	NA	NA	NA	NA	NA	NA	NA	NA	NA	NA	NA	NA	NA	NA	NA	NA	NA	NA	NA	NA	NA	NA
NA	NA	ANKRD44	NA	NA	NA	NA	NA	NA	NA	NA	NA	NA	NA	NA	NA	NA	NA	NA	NA	NA	NA	NA	NA	NA	NA	NA	NA	NA	NA	NA	NA	NA
NA	NA	SNRNP25	NA	NA	NA	NA	NA	NA	NA	NA	NA	NA	NA	NA	NA	NA	NA	NA	NA	NA	NA	NA	NA	NA	NA	NA	NA	NA	NA	NA	NA	NA
NA	NA	SRD5A3	NA	NA	NA	NA	NA	NA	NA	NA	NA	NA	NA	NA	NA	NA	NA	NA	NA	NA	NA	NA	NA	NA	NA	NA	NA	NA	NA	NA	NA	NA
NA	NA	MTDH	NA	NA	NA	NA	NA	NA	NA	NA	NA	NA	NA	NA	NA	NA	NA	NA	NA	NA	NA	NA	NA	NA	NA	NA	NA	NA	NA	NA	NA	NA
NA	NA	ARSG	NA	NA	NA	NA	NA	NA	NA	NA	NA	NA	NA	NA	NA	NA	NA	NA	NA	NA	NA	NA	NA	NA	NA	NA	NA	NA	NA	NA	NA	NA
NA	NA	HSP90AB1	NA	NA	NA	NA	NA	NA	NA	NA	NA	NA	NA	NA	NA	NA	NA	NA	NA	NA	NA	NA	NA	NA	NA	NA	NA	NA	NA	NA	NA	NA
NA	NA	IL17RA	NA	NA	NA	NA	NA	NA	NA	NA	NA	NA	NA	NA	NA	NA	NA	NA	NA	NA	NA	NA	NA	NA	NA	NA	NA	NA	NA	NA	NA	NA
NA	NA	PJA1	NA	NA	NA	NA	NA	NA	NA	NA	NA	NA	NA	NA	NA	NA	NA	NA	NA	NA	NA	NA	NA	NA	NA	NA	NA	NA	NA	NA	NA	NA
NA	NA	GGCT	NA	NA	NA	NA	NA	NA	NA	NA	NA	NA	NA	NA	NA	NA	NA	NA	NA	NA	NA	NA	NA	NA	NA	NA	NA	NA	NA	NA	NA	NA
NA	NA	ST3GAL4	NA	NA	NA	NA	NA	NA	NA	NA	NA	NA	NA	NA	NA	NA	NA	NA	NA	NA	NA	NA	NA	NA	NA	NA	NA	NA	NA	NA	NA	NA
NA	NA	ALG8	NA	NA	NA	NA	NA	NA	NA	NA	NA	NA	NA	NA	NA	NA	NA	NA	NA	NA	NA	NA	NA	NA	NA	NA	NA	NA	NA	NA	NA	NA
NA	NA	TFAP2A	NA	NA	NA	NA	NA	NA	NA	NA	NA	NA	NA	NA	NA	NA	NA	NA	NA	NA	NA	NA	NA	NA	NA	NA	NA	NA	NA	NA	NA	NA
NA	NA	SGCD	NA	NA	NA	NA	NA	NA	NA	NA	NA	NA	NA	NA	NA	NA	NA	NA	NA	NA	NA	NA	NA	NA	NA	NA	NA	NA	NA	NA	NA	NA
NA	NA	IFT27	NA	NA	NA	NA	NA	NA	NA	NA	NA	NA	NA	NA	NA	NA	NA	NA	NA	NA	NA	NA	NA	NA	NA	NA	NA	NA	NA	NA	NA	NA
NA	NA	COL4A1	NA	NA	NA	NA	NA	NA	NA	NA	NA	NA	NA	NA	NA	NA	NA	NA	NA	NA	NA	NA	NA	NA	NA	NA	NA	NA	NA	NA	NA	NA
NA	NA	OSBPL2	NA	NA	NA	NA	NA	NA	NA	NA	NA	NA	NA	NA	NA	NA	NA	NA	NA	NA	NA	NA	NA	NA	NA	NA	NA	NA	NA	NA	NA	NA
NA	NA	ZFAND5	NA	NA	NA	NA	NA	NA	NA	NA	NA	NA	NA	NA	NA	NA	NA	NA	NA	NA	NA	NA	NA	NA	NA	NA	NA	NA	NA	NA	NA	NA
NA	NA	ENTPD1	NA	NA	NA	NA	NA	NA	NA	NA	NA	NA	NA	NA	NA	NA	NA	NA	NA	NA	NA	NA	NA	NA	NA	NA	NA	NA	NA	NA	NA	NA
NA	NA	ATP6V0A1	NA	NA	NA	NA	NA	NA	NA	NA	NA	NA	NA	NA	NA	NA	NA	NA	NA	NA	NA	NA	NA	NA	NA	NA	NA	NA	NA	NA	NA	NA
NA	NA	CPNE1	NA	NA	NA	NA	NA	NA	NA	NA	NA	NA	NA	NA	NA	NA	NA	NA	NA	NA	NA	NA	NA	NA	NA	NA	NA	NA	NA	NA	NA	NA
NA	NA	IMP3	NA	NA	NA	NA	NA	NA	NA	NA	NA	NA	NA	NA	NA	NA	NA	NA	NA	NA	NA	NA	NA	NA	NA	NA	NA	NA	NA	NA	NA	NA
NA	NA	CD164	NA	NA	NA	NA	NA	NA	NA	NA	NA	NA	NA	NA	NA	NA	NA	NA	NA	NA	NA	NA	NA	NA	NA	NA	NA	NA	NA	NA	NA	NA
NA	NA	PLEKHG1	NA	NA	NA	NA	NA	NA	NA	NA	NA	NA	NA	NA	NA	NA	NA	NA	NA	NA	NA	NA	NA	NA	NA	NA	NA	NA	NA	NA	NA	NA
NA	NA	PTPRU	NA	NA	NA	NA	NA	NA	NA	NA	NA	NA	NA	NA	NA	NA	NA	NA	NA	NA	NA	NA	NA	NA	NA	NA	NA	NA	NA	NA	NA	NA
NA	NA	DDX25	NA	NA	NA	NA	NA	NA	NA	NA	NA	NA	NA	NA	NA	NA	NA	NA	NA	NA	NA	NA	NA	NA	NA	NA	NA	NA	NA	NA	NA	NA
NA	NA	TESK2	NA	NA	NA	NA	NA	NA	NA	NA	NA	NA	NA	NA	NA	NA	NA	NA	NA	NA	NA	NA	NA	NA	NA	NA	NA	NA	NA	NA	NA	NA
NA	NA	TOLLIP	NA	NA	NA	NA	NA	NA	NA	NA	NA	NA	NA	NA	NA	NA	NA	NA	NA	NA	NA	NA	NA	NA	NA	NA	NA	NA	NA	NA	NA	NA
NA	NA	GAPDH	NA	NA	NA	NA	NA	NA	NA	NA	NA	NA	NA	NA	NA	NA	NA	NA	NA	NA	NA	NA	NA	NA	NA	NA	NA	NA	NA	NA	NA	NA
NA	NA	COX7C	NA	NA	NA	NA	NA	NA	NA	NA	NA	NA	NA	NA	NA	NA	NA	NA	NA	NA	NA	NA	NA	NA	NA	NA	NA	NA	NA	NA	NA	NA
NA	NA	ESR2	NA	NA	NA	NA	NA	NA	NA	NA	NA	NA	NA	NA	NA	NA	NA	NA	NA	NA	NA	NA	NA	NA	NA	NA	NA	NA	NA	NA	NA	NA
NA	NA	HSPA12A	NA	NA	NA	NA	NA	NA	NA	NA	NA	NA	NA	NA	NA	NA	NA	NA	NA	NA	NA	NA	NA	NA	NA	NA	NA	NA	NA	NA	NA	NA
NA	NA	GNPTG	NA	NA	NA	NA	NA	NA	NA	NA	NA	NA	NA	NA	NA	NA	NA	NA	NA	NA	NA	NA	NA	NA	NA	NA	NA	NA	NA	NA	NA	NA
NA	NA	SYAP1	NA	NA	NA	NA	NA	NA	NA	NA	NA	NA	NA	NA	NA	NA	NA	NA	NA	NA	NA	NA	NA	NA	NA	NA	NA	NA	NA	NA	NA	NA
NA	NA	MLXIP	NA	NA	NA	NA	NA	NA	NA	NA	NA	NA	NA	NA	NA	NA	NA	NA	NA	NA	NA	NA	NA	NA	NA	NA	NA	NA	NA	NA	NA	NA
NA	NA	VAMP2	NA	NA	NA	NA	NA	NA	NA	NA	NA	NA	NA	NA	NA	NA	NA	NA	NA	NA	NA	NA	NA	NA	NA	NA	NA	NA	NA	NA	NA	NA
NA	NA	SOS1	NA	NA	NA	NA	NA	NA	NA	NA	NA	NA	NA	NA	NA	NA	NA	NA	NA	NA	NA	NA	NA	NA	NA	NA	NA	NA	NA	NA	NA	NA
NA	NA	PTEN	NA	NA	NA	NA	NA	NA	NA	NA	NA	NA	NA	NA	NA	NA	NA	NA	NA	NA	NA	NA	NA	NA	NA	NA	NA	NA	NA	NA	NA	NA
NA	NA	RASSF3	NA	NA	NA	NA	NA	NA	NA	NA	NA	NA	NA	NA	NA	NA	NA	NA	NA	NA	NA	NA	NA	NA	NA	NA	NA	NA	NA	NA	NA	NA
NA	NA	PACSIN2	NA	NA	NA	NA	NA	NA	NA	NA	NA	NA	NA	NA	NA	NA	NA	NA	NA	NA	NA	NA	NA	NA	NA	NA	NA	NA	NA	NA	NA	NA
NA	NA	SYNE2	NA	NA	NA	NA	NA	NA	NA	NA	NA	NA	NA	NA	NA	NA	NA	NA	NA	NA	NA	NA	NA	NA	NA	NA	NA	NA	NA	NA	NA	NA
NA	NA	LYRM2	NA	NA	NA	NA	NA	NA	NA	NA	NA	NA	NA	NA	NA	NA	NA	NA	NA	NA	NA	NA	NA	NA	NA	NA	NA	NA	NA	NA	NA	NA
NA	NA	VEPH1	NA	NA	NA	NA	NA	NA	NA	NA	NA	NA	NA	NA	NA	NA	NA	NA	NA	NA	NA	NA	NA	NA	NA	NA	NA	NA	NA	NA	NA	NA
NA	NA	SLC23A2	NA	NA	NA	NA	NA	NA	NA	NA	NA	NA	NA	NA	NA	NA	NA	NA	NA	NA	NA	NA	NA	NA	NA	NA	NA	NA	NA	NA	NA	NA
NA	NA	ZNF704	NA	NA	NA	NA	NA	NA	NA	NA	NA	NA	NA	NA	NA	NA	NA	NA	NA	NA	NA	NA	NA	NA	NA	NA	NA	NA	NA	NA	NA	NA
NA	NA	UCHL1	NA	NA	NA	NA	NA	NA	NA	NA	NA	NA	NA	NA	NA	NA	NA	NA	NA	NA	NA	NA	NA	NA	NA	NA	NA	NA	NA	NA	NA	NA
NA	NA	RTN4R	NA	NA	NA	NA	NA	NA	NA	NA	NA	NA	NA	NA	NA	NA	NA	NA	NA	NA	NA	NA	NA	NA	NA	NA	NA	NA	NA	NA	NA	NA
NA	NA	ATP8B2	NA	NA	NA	NA	NA	NA	NA	NA	NA	NA	NA	NA	NA	NA	NA	NA	NA	NA	NA	NA	NA	NA	NA	NA	NA	NA	NA	NA	NA	NA
NA	NA	SWAP70	NA	NA	NA	NA	NA	NA	NA	NA	NA	NA	NA	NA	NA	NA	NA	NA	NA	NA	NA	NA	NA	NA	NA	NA	NA	NA	NA	NA	NA	NA
NA	NA	RAP1GAP	NA	NA	NA	NA	NA	NA	NA	NA	NA	NA	NA	NA	NA	NA	NA	NA	NA	NA	NA	NA	NA	NA	NA	NA	NA	NA	NA	NA	NA	NA
NA	NA	TBX2	NA	NA	NA	NA	NA	NA	NA	NA	NA	NA	NA	NA	NA	NA	NA	NA	NA	NA	NA	NA	NA	NA	NA	NA	NA	NA	NA	NA	NA	NA
NA	NA	DHX33	NA	NA	NA	NA	NA	NA	NA	NA	NA	NA	NA	NA	NA	NA	NA	NA	NA	NA	NA	NA	NA	NA	NA	NA	NA	NA	NA	NA	NA	NA
NA	NA	PRKD3	NA	NA	NA	NA	NA	NA	NA	NA	NA	NA	NA	NA	NA	NA	NA	NA	NA	NA	NA	NA	NA	NA	NA	NA	NA	NA	NA	NA	NA	NA
NA	NA	PTRH1	NA	NA	NA	NA	NA	NA	NA	NA	NA	NA	NA	NA	NA	NA	NA	NA	NA	NA	NA	NA	NA	NA	NA	NA	NA	NA	NA	NA	NA	NA
NA	NA	ATP7A	NA	NA	NA	NA	NA	NA	NA	NA	NA	NA	NA	NA	NA	NA	NA	NA	NA	NA	NA	NA	NA	NA	NA	NA	NA	NA	NA	NA	NA	NA
NA	NA	VPS41	NA	NA	NA	NA	NA	NA	NA	NA	NA	NA	NA	NA	NA	NA	NA	NA	NA	NA	NA	NA	NA	NA	NA	NA	NA	NA	NA	NA	NA	NA
NA	NA	RGS19	NA	NA	NA	NA	NA	NA	NA	NA	NA	NA	NA	NA	NA	NA	NA	NA	NA	NA	NA	NA	NA	NA	NA	NA	NA	NA	NA	NA	NA	NA
NA	NA	PIK3R3	NA	NA	NA	NA	NA	NA	NA	NA	NA	NA	NA	NA	NA	NA	NA	NA	NA	NA	NA	NA	NA	NA	NA	NA	NA	NA	NA	NA	NA	NA
NA	NA	STK38L	NA	NA	NA	NA	NA	NA	NA	NA	NA	NA	NA	NA	NA	NA	NA	NA	NA	NA	NA	NA	NA	NA	NA	NA	NA	NA	NA	NA	NA	NA
NA	NA	FBLN1	NA	NA	NA	NA	NA	NA	NA	NA	NA	NA	NA	NA	NA	NA	NA	NA	NA	NA	NA	NA	NA	NA	NA	NA	NA	NA	NA	NA	NA	NA
NA	NA	ARL10	NA	NA	NA	NA	NA	NA	NA	NA	NA	NA	NA	NA	NA	NA	NA	NA	NA	NA	NA	NA	NA	NA	NA	NA	NA	NA	NA	NA	NA	NA
NA	NA	SNX4	NA	NA	NA	NA	NA	NA	NA	NA	NA	NA	NA	NA	NA	NA	NA	NA	NA	NA	NA	NA	NA	NA	NA	NA	NA	NA	NA	NA	NA	NA
NA	NA	LMBRD2	NA	NA	NA	NA	NA	NA	NA	NA	NA	NA	NA	NA	NA	NA	NA	NA	NA	NA	NA	NA	NA	NA	NA	NA	NA	NA	NA	NA	NA	NA
NA	NA	BEST1	NA	NA	NA	NA	NA	NA	NA	NA	NA	NA	NA	NA	NA	NA	NA	NA	NA	NA	NA	NA	NA	NA	NA	NA	NA	NA	NA	NA	NA	NA
NA	NA	REV3L	NA	NA	NA	NA	NA	NA	NA	NA	NA	NA	NA	NA	NA	NA	NA	NA	NA	NA	NA	NA	NA	NA	NA	NA	NA	NA	NA	NA	NA	NA
NA	NA	AVPI1	NA	NA	NA	NA	NA	NA	NA	NA	NA	NA	NA	NA	NA	NA	NA	NA	NA	NA	NA	NA	NA	NA	NA	NA	NA	NA	NA	NA	NA	NA
NA	NA	SLC38A8	NA	NA	NA	NA	NA	NA	NA	NA	NA	NA	NA	NA	NA	NA	NA	NA	NA	NA	NA	NA	NA	NA	NA	NA	NA	NA	NA	NA	NA	NA
NA	NA	GM2A	NA	NA	NA	NA	NA	NA	NA	NA	NA	NA	NA	NA	NA	NA	NA	NA	NA	NA	NA	NA	NA	NA	NA	NA	NA	NA	NA	NA	NA	NA
NA	NA	MYH10	NA	NA	NA	NA	NA	NA	NA	NA	NA	NA	NA	NA	NA	NA	NA	NA	NA	NA	NA	NA	NA	NA	NA	NA	NA	NA	NA	NA	NA	NA
NA	NA	ADAL	NA	NA	NA	NA	NA	NA	NA	NA	NA	NA	NA	NA	NA	NA	NA	NA	NA	NA	NA	NA	NA	NA	NA	NA	NA	NA	NA	NA	NA	NA
NA	NA	NUDT14	NA	NA	NA	NA	NA	NA	NA	NA	NA	NA	NA	NA	NA	NA	NA	NA	NA	NA	NA	NA	NA	NA	NA	NA	NA	NA	NA	NA	NA	NA
NA	NA	MYO5A	NA	NA	NA	NA	NA	NA	NA	NA	NA	NA	NA	NA	NA	NA	NA	NA	NA	NA	NA	NA	NA	NA	NA	NA	NA	NA	NA	NA	NA	NA
NA	NA	ADAM10	NA	NA	NA	NA	NA	NA	NA	NA	NA	NA	NA	NA	NA	NA	NA	NA	NA	NA	NA	NA	NA	NA	NA	NA	NA	NA	NA	NA	NA	NA
NA	NA	LIPA	NA	NA	NA	NA	NA	NA	NA	NA	NA	NA	NA	NA	NA	NA	NA	NA	NA	NA	NA	NA	NA	NA	NA	NA	NA	NA	NA	NA	NA	NA
NA	NA	LINGO1	NA	NA	NA	NA	NA	NA	NA	NA	NA	NA	NA	NA	NA	NA	NA	NA	NA	NA	NA	NA	NA	NA	NA	NA	NA	NA	NA	NA	NA	NA
NA	NA	DHTKD1	NA	NA	NA	NA	NA	NA	NA	NA	NA	NA	NA	NA	NA	NA	NA	NA	NA	NA	NA	NA	NA	NA	NA	NA	NA	NA	NA	NA	NA	NA
NA	NA	HTRA3	NA	NA	NA	NA	NA	NA	NA	NA	NA	NA	NA	NA	NA	NA	NA	NA	NA	NA	NA	NA	NA	NA	NA	NA	NA	NA	NA	NA	NA	NA
NA	NA	TXNL1	NA	NA	NA	NA	NA	NA	NA	NA	NA	NA	NA	NA	NA	NA	NA	NA	NA	NA	NA	NA	NA	NA	NA	NA	NA	NA	NA	NA	NA	NA
NA	NA	GBA	NA	NA	NA	NA	NA	NA	NA	NA	NA	NA	NA	NA	NA	NA	NA	NA	NA	NA	NA	NA	NA	NA	NA	NA	NA	NA	NA	NA	NA	NA
NA	NA	VDAC1	NA	NA	NA	NA	NA	NA	NA	NA	NA	NA	NA	NA	NA	NA	NA	NA	NA	NA	NA	NA	NA	NA	NA	NA	NA	NA	NA	NA	NA	NA
NA	NA	PPIA	NA	NA	NA	NA	NA	NA	NA	NA	NA	NA	NA	NA	NA	NA	NA	NA	NA	NA	NA	NA	NA	NA	NA	NA	NA	NA	NA	NA	NA	NA
NA	NA	TRIB1	NA	NA	NA	NA	NA	NA	NA	NA	NA	NA	NA	NA	NA	NA	NA	NA	NA	NA	NA	NA	NA	NA	NA	NA	NA	NA	NA	NA	NA	NA
NA	NA	JOSD1	NA	NA	NA	NA	NA	NA	NA	NA	NA	NA	NA	NA	NA	NA	NA	NA	NA	NA	NA	NA	NA	NA	NA	NA	NA	NA	NA	NA	NA	NA
NA	NA	AIP	NA	NA	NA	NA	NA	NA	NA	NA	NA	NA	NA	NA	NA	NA	NA	NA	NA	NA	NA	NA	NA	NA	NA	NA	NA	NA	NA	NA	NA	NA
NA	NA	HNRNPH3	NA	NA	NA	NA	NA	NA	NA	NA	NA	NA	NA	NA	NA	NA	NA	NA	NA	NA	NA	NA	NA	NA	NA	NA	NA	NA	NA	NA	NA	NA
NA	NA	ZNF292	NA	NA	NA	NA	NA	NA	NA	NA	NA	NA	NA	NA	NA	NA	NA	NA	NA	NA	NA	NA	NA	NA	NA	NA	NA	NA	NA	NA	NA	NA
NA	NA	CTCF	NA	NA	NA	NA	NA	NA	NA	NA	NA	NA	NA	NA	NA	NA	NA	NA	NA	NA	NA	NA	NA	NA	NA	NA	NA	NA	NA	NA	NA	NA
NA	NA	M6PR	NA	NA	NA	NA	NA	NA	NA	NA	NA	NA	NA	NA	NA	NA	NA	NA	NA	NA	NA	NA	NA	NA	NA	NA	NA	NA	NA	NA	NA	NA
NA	NA	SEMA6A	NA	NA	NA	NA	NA	NA	NA	NA	NA	NA	NA	NA	NA	NA	NA	NA	NA	NA	NA	NA	NA	NA	NA	NA	NA	NA	NA	NA	NA	NA
NA	NA	MAST1	NA	NA	NA	NA	NA	NA	NA	NA	NA	NA	NA	NA	NA	NA	NA	NA	NA	NA	NA	NA	NA	NA	NA	NA	NA	NA	NA	NA	NA	NA
NA	NA	MTPAP	NA	NA	NA	NA	NA	NA	NA	NA	NA	NA	NA	NA	NA	NA	NA	NA	NA	NA	NA	NA	NA	NA	NA	NA	NA	NA	NA	NA	NA	NA
NA	NA	IDH3A	NA	NA	NA	NA	NA	NA	NA	NA	NA	NA	NA	NA	NA	NA	NA	NA	NA	NA	NA	NA	NA	NA	NA	NA	NA	NA	NA	NA	NA	NA
NA	NA	GZF1	NA	NA	NA	NA	NA	NA	NA	NA	NA	NA	NA	NA	NA	NA	NA	NA	NA	NA	NA	NA	NA	NA	NA	NA	NA	NA	NA	NA	NA	NA
NA	NA	TPD52	NA	NA	NA	NA	NA	NA	NA	NA	NA	NA	NA	NA	NA	NA	NA	NA	NA	NA	NA	NA	NA	NA	NA	NA	NA	NA	NA	NA	NA	NA
NA	NA	GIT1	NA	NA	NA	NA	NA	NA	NA	NA	NA	NA	NA	NA	NA	NA	NA	NA	NA	NA	NA	NA	NA	NA	NA	NA	NA	NA	NA	NA	NA	NA
NA	NA	EPB41	NA	NA	NA	NA	NA	NA	NA	NA	NA	NA	NA	NA	NA	NA	NA	NA	NA	NA	NA	NA	NA	NA	NA	NA	NA	NA	NA	NA	NA	NA
NA	NA	SHCBP1	NA	NA	NA	NA	NA	NA	NA	NA	NA	NA	NA	NA	NA	NA	NA	NA	NA	NA	NA	NA	NA	NA	NA	NA	NA	NA	NA	NA	NA	NA
NA	NA	MARCKS	NA	NA	NA	NA	NA	NA	NA	NA	NA	NA	NA	NA	NA	NA	NA	NA	NA	NA	NA	NA	NA	NA	NA	NA	NA	NA	NA	NA	NA	NA
NA	NA	PPARA	NA	NA	NA	NA	NA	NA	NA	NA	NA	NA	NA	NA	NA	NA	NA	NA	NA	NA	NA	NA	NA	NA	NA	NA	NA	NA	NA	NA	NA	NA
NA	NA	MOSPD3	NA	NA	NA	NA	NA	NA	NA	NA	NA	NA	NA	NA	NA	NA	NA	NA	NA	NA	NA	NA	NA	NA	NA	NA	NA	NA	NA	NA	NA	NA
NA	NA	SLC7A5	NA	NA	NA	NA	NA	NA	NA	NA	NA	NA	NA	NA	NA	NA	NA	NA	NA	NA	NA	NA	NA	NA	NA	NA	NA	NA	NA	NA	NA	NA
NA	NA	KCNAB2	NA	NA	NA	NA	NA	NA	NA	NA	NA	NA	NA	NA	NA	NA	NA	NA	NA	NA	NA	NA	NA	NA	NA	NA	NA	NA	NA	NA	NA	NA
NA	NA	MXI1	NA	NA	NA	NA	NA	NA	NA	NA	NA	NA	NA	NA	NA	NA	NA	NA	NA	NA	NA	NA	NA	NA	NA	NA	NA	NA	NA	NA	NA	NA
NA	NA	ANKRD30B	NA	NA	NA	NA	NA	NA	NA	NA	NA	NA	NA	NA	NA	NA	NA	NA	NA	NA	NA	NA	NA	NA	NA	NA	NA	NA	NA	NA	NA	NA
NA	NA	NIN	NA	NA	NA	NA	NA	NA	NA	NA	NA	NA	NA	NA	NA	NA	NA	NA	NA	NA	NA	NA	NA	NA	NA	NA	NA	NA	NA	NA	NA	NA
NA	NA	DDIT3	NA	NA	NA	NA	NA	NA	NA	NA	NA	NA	NA	NA	NA	NA	NA	NA	NA	NA	NA	NA	NA	NA	NA	NA	NA	NA	NA	NA	NA	NA
NA	NA	GALNTL6	NA	NA	NA	NA	NA	NA	NA	NA	NA	NA	NA	NA	NA	NA	NA	NA	NA	NA	NA	NA	NA	NA	NA	NA	NA	NA	NA	NA	NA	NA
NA	NA	GNPTAB	NA	NA	NA	NA	NA	NA	NA	NA	NA	NA	NA	NA	NA	NA	NA	NA	NA	NA	NA	NA	NA	NA	NA	NA	NA	NA	NA	NA	NA	NA
NA	NA	SLC30A10	NA	NA	NA	NA	NA	NA	NA	NA	NA	NA	NA	NA	NA	NA	NA	NA	NA	NA	NA	NA	NA	NA	NA	NA	NA	NA	NA	NA	NA	NA
NA	NA	PPIF	NA	NA	NA	NA	NA	NA	NA	NA	NA	NA	NA	NA	NA	NA	NA	NA	NA	NA	NA	NA	NA	NA	NA	NA	NA	NA	NA	NA	NA	NA
NA	NA	COL14A1	NA	NA	NA	NA	NA	NA	NA	NA	NA	NA	NA	NA	NA	NA	NA	NA	NA	NA	NA	NA	NA	NA	NA	NA	NA	NA	NA	NA	NA	NA
NA	NA	LHX6	NA	NA	NA	NA	NA	NA	NA	NA	NA	NA	NA	NA	NA	NA	NA	NA	NA	NA	NA	NA	NA	NA	NA	NA	NA	NA	NA	NA	NA	NA
NA	NA	JARID2	NA	NA	NA	NA	NA	NA	NA	NA	NA	NA	NA	NA	NA	NA	NA	NA	NA	NA	NA	NA	NA	NA	NA	NA	NA	NA	NA	NA	NA	NA
NA	NA	CELSR1	NA	NA	NA	NA	NA	NA	NA	NA	NA	NA	NA	NA	NA	NA	NA	NA	NA	NA	NA	NA	NA	NA	NA	NA	NA	NA	NA	NA	NA	NA
NA	NA	TMEM164	NA	NA	NA	NA	NA	NA	NA	NA	NA	NA	NA	NA	NA	NA	NA	NA	NA	NA	NA	NA	NA	NA	NA	NA	NA	NA	NA	NA	NA	NA
NA	NA	UBAP2L	NA	NA	NA	NA	NA	NA	NA	NA	NA	NA	NA	NA	NA	NA	NA	NA	NA	NA	NA	NA	NA	NA	NA	NA	NA	NA	NA	NA	NA	NA
NA	NA	TTYH2	NA	NA	NA	NA	NA	NA	NA	NA	NA	NA	NA	NA	NA	NA	NA	NA	NA	NA	NA	NA	NA	NA	NA	NA	NA	NA	NA	NA	NA	NA
NA	NA	MLST8	NA	NA	NA	NA	NA	NA	NA	NA	NA	NA	NA	NA	NA	NA	NA	NA	NA	NA	NA	NA	NA	NA	NA	NA	NA	NA	NA	NA	NA	NA
NA	NA	RCE1	NA	NA	NA	NA	NA	NA	NA	NA	NA	NA	NA	NA	NA	NA	NA	NA	NA	NA	NA	NA	NA	NA	NA	NA	NA	NA	NA	NA	NA	NA
NA	NA	CD81	NA	NA	NA	NA	NA	NA	NA	NA	NA	NA	NA	NA	NA	NA	NA	NA	NA	NA	NA	NA	NA	NA	NA	NA	NA	NA	NA	NA	NA	NA
NA	NA	AP3D1	NA	NA	NA	NA	NA	NA	NA	NA	NA	NA	NA	NA	NA	NA	NA	NA	NA	NA	NA	NA	NA	NA	NA	NA	NA	NA	NA	NA	NA	NA
NA	NA	LDLRAD3	NA	NA	NA	NA	NA	NA	NA	NA	NA	NA	NA	NA	NA	NA	NA	NA	NA	NA	NA	NA	NA	NA	NA	NA	NA	NA	NA	NA	NA	NA
NA	NA	SDHC	NA	NA	NA	NA	NA	NA	NA	NA	NA	NA	NA	NA	NA	NA	NA	NA	NA	NA	NA	NA	NA	NA	NA	NA	NA	NA	NA	NA	NA	NA
NA	NA	GBF1	NA	NA	NA	NA	NA	NA	NA	NA	NA	NA	NA	NA	NA	NA	NA	NA	NA	NA	NA	NA	NA	NA	NA	NA	NA	NA	NA	NA	NA	NA
NA	NA	ALG3	NA	NA	NA	NA	NA	NA	NA	NA	NA	NA	NA	NA	NA	NA	NA	NA	NA	NA	NA	NA	NA	NA	NA	NA	NA	NA	NA	NA	NA	NA
NA	NA	EWSR1	NA	NA	NA	NA	NA	NA	NA	NA	NA	NA	NA	NA	NA	NA	NA	NA	NA	NA	NA	NA	NA	NA	NA	NA	NA	NA	NA	NA	NA	NA
NA	NA	OXNAD1	NA	NA	NA	NA	NA	NA	NA	NA	NA	NA	NA	NA	NA	NA	NA	NA	NA	NA	NA	NA	NA	NA	NA	NA	NA	NA	NA	NA	NA	NA
NA	NA	AKAP13	NA	NA	NA	NA	NA	NA	NA	NA	NA	NA	NA	NA	NA	NA	NA	NA	NA	NA	NA	NA	NA	NA	NA	NA	NA	NA	NA	NA	NA	NA
NA	NA	CUL2	NA	NA	NA	NA	NA	NA	NA	NA	NA	NA	NA	NA	NA	NA	NA	NA	NA	NA	NA	NA	NA	NA	NA	NA	NA	NA	NA	NA	NA	NA
NA	NA	C6orf106	NA	NA	NA	NA	NA	NA	NA	NA	NA	NA	NA	NA	NA	NA	NA	NA	NA	NA	NA	NA	NA	NA	NA	NA	NA	NA	NA	NA	NA	NA
NA	NA	GCAT	NA	NA	NA	NA	NA	NA	NA	NA	NA	NA	NA	NA	NA	NA	NA	NA	NA	NA	NA	NA	NA	NA	NA	NA	NA	NA	NA	NA	NA	NA
NA	NA	TMEM55A	NA	NA	NA	NA	NA	NA	NA	NA	NA	NA	NA	NA	NA	NA	NA	NA	NA	NA	NA	NA	NA	NA	NA	NA	NA	NA	NA	NA	NA	NA
NA	NA	SCAMP2	NA	NA	NA	NA	NA	NA	NA	NA	NA	NA	NA	NA	NA	NA	NA	NA	NA	NA	NA	NA	NA	NA	NA	NA	NA	NA	NA	NA	NA	NA
NA	NA	RAB27A	NA	NA	NA	NA	NA	NA	NA	NA	NA	NA	NA	NA	NA	NA	NA	NA	NA	NA	NA	NA	NA	NA	NA	NA	NA	NA	NA	NA	NA	NA
NA	NA	CNP	NA	NA	NA	NA	NA	NA	NA	NA	NA	NA	NA	NA	NA	NA	NA	NA	NA	NA	NA	NA	NA	NA	NA	NA	NA	NA	NA	NA	NA	NA
NA	NA	2022-09-15	NA	NA	NA	NA	NA	NA	NA	NA	NA	NA	NA	NA	NA	NA	NA	NA	NA	NA	NA	NA	NA	NA	NA	NA	NA	NA	NA	NA	NA	NA
NA	NA	BCL11A	NA	NA	NA	NA	NA	NA	NA	NA	NA	NA	NA	NA	NA	NA	NA	NA	NA	NA	NA	NA	NA	NA	NA	NA	NA	NA	NA	NA	NA	NA
NA	NA	ZNF330	NA	NA	NA	NA	NA	NA	NA	NA	NA	NA	NA	NA	NA	NA	NA	NA	NA	NA	NA	NA	NA	NA	NA	NA	NA	NA	NA	NA	NA	NA
NA	NA	BECN1	NA	NA	NA	NA	NA	NA	NA	NA	NA	NA	NA	NA	NA	NA	NA	NA	NA	NA	NA	NA	NA	NA	NA	NA	NA	NA	NA	NA	NA	NA
NA	NA	ONECUT2	NA	NA	NA	NA	NA	NA	NA	NA	NA	NA	NA	NA	NA	NA	NA	NA	NA	NA	NA	NA	NA	NA	NA	NA	NA	NA	NA	NA	NA	NA
NA	NA	FAM81A	NA	NA	NA	NA	NA	NA	NA	NA	NA	NA	NA	NA	NA	NA	NA	NA	NA	NA	NA	NA	NA	NA	NA	NA	NA	NA	NA	NA	NA	NA
NA	NA	CCDC58	NA	NA	NA	NA	NA	NA	NA	NA	NA	NA	NA	NA	NA	NA	NA	NA	NA	NA	NA	NA	NA	NA	NA	NA	NA	NA	NA	NA	NA	NA
NA	NA	LRPAP1	NA	NA	NA	NA	NA	NA	NA	NA	NA	NA	NA	NA	NA	NA	NA	NA	NA	NA	NA	NA	NA	NA	NA	NA	NA	NA	NA	NA	NA	NA
NA	NA	FKBP1A	NA	NA	NA	NA	NA	NA	NA	NA	NA	NA	NA	NA	NA	NA	NA	NA	NA	NA	NA	NA	NA	NA	NA	NA	NA	NA	NA	NA	NA	NA
NA	NA	NDUFS7	NA	NA	NA	NA	NA	NA	NA	NA	NA	NA	NA	NA	NA	NA	NA	NA	NA	NA	NA	NA	NA	NA	NA	NA	NA	NA	NA	NA	NA	NA
NA	NA	SEMA4C	NA	NA	NA	NA	NA	NA	NA	NA	NA	NA	NA	NA	NA	NA	NA	NA	NA	NA	NA	NA	NA	NA	NA	NA	NA	NA	NA	NA	NA	NA
NA	NA	PEPD	NA	NA	NA	NA	NA	NA	NA	NA	NA	NA	NA	NA	NA	NA	NA	NA	NA	NA	NA	NA	NA	NA	NA	NA	NA	NA	NA	NA	NA	NA
NA	NA	FAM49B	NA	NA	NA	NA	NA	NA	NA	NA	NA	NA	NA	NA	NA	NA	NA	NA	NA	NA	NA	NA	NA	NA	NA	NA	NA	NA	NA	NA	NA	NA
NA	NA	ADRBK2	NA	NA	NA	NA	NA	NA	NA	NA	NA	NA	NA	NA	NA	NA	NA	NA	NA	NA	NA	NA	NA	NA	NA	NA	NA	NA	NA	NA	NA	NA
NA	NA	SLC2A11	NA	NA	NA	NA	NA	NA	NA	NA	NA	NA	NA	NA	NA	NA	NA	NA	NA	NA	NA	NA	NA	NA	NA	NA	NA	NA	NA	NA	NA	NA
NA	NA	SLC39A6	NA	NA	NA	NA	NA	NA	NA	NA	NA	NA	NA	NA	NA	NA	NA	NA	NA	NA	NA	NA	NA	NA	NA	NA	NA	NA	NA	NA	NA	NA

## Sheet: Functional signatures
pigmentation(PMID:32753671)	EDNRB	FABP7	KIT	GPR143	MLANA	MLPH	PMEL	RAB27A	SLC24A5	SLC45A2	SNAI2	TRPM1	TYR	TYRP1
invasion(PMID:32753671)	ANGPTL4	AXL	BGN	FGF1	BCAT1	CCL2	CDH13	CDH2	COL1A1	COL1A2	COL3A1	CYSLTR2	DDAH1	DLC1	DLX1	EDNRA	ERRFI1	FABP4	FOSL2	GPC3	IGFBP5	IGFBP6	IL13RA2	LMO4	LOX	LOXL2	MGP	NDNF	NES	NR2F1	PDGFRB	PLXDC1	PRDX1	PTGER4	RGS16	RGS5	SH2B3	SLIT2	SOX4	SPRY2	TGFBI	TGM2	TMSB4X	TNC	UNC5B	VCAN	VEGFA	VSNL1
proliferation(PMID:32753671)	ACP5	ADCY2	ASAH1	GPR143	APOE	BIRC7	C21orf91	CAPN3	CDH1	CDK2	CDK5R1	CEACAM1	DAPK1	DCT	FAM174B	GALNT3	GNPTAB	GPM6B	GPRC5B	GYG2	HPS4	INPP4B	IRF4	IVNS1ABP	KAZN	MBP	MICAL1	MITF	MLANA	MYO1D	NR4A3	OCA2	PHACTR1	PIR	PLXNC1	PMEL	RAB27A	RAB38	RGS20	RHOQ	RRAGD	SEMA6A	SIRPA	SLC45A2	ST3GAL6	STX7	TNFRSF14	TRPM1	TYR
stemness (cancerSEA)	SOX4	CCND2	SOX11	RBM6	HNRNPH1	HNRNPL	PTMA	TRA2A	SET	C6orf62	PTPRS	CHD7	CD24	H3F3B	C14orf23	NFIB	SRGAP2C	STMN2	SOX2	TFDP2	CORO1C	EIF4B	FBLIM1	SPDYE7P	TCF4	ORC6	SPDYE1	NCRUPAR	BAZ2B	NELL2	OPHN1	SPHKAP	RAB42	LOH12CR2	ASCL1	BOC	ZBTB8A	ZNF793	TOX3	EGFR	PGM5P2	EEF1A1	MALAT1	TATDN3	CCL5	EVI2A	LYZ	POU5F1	FBXO27
[truncated: 14 more columns]

## Sheet: geneDescription
List the genes mentioned in the manuscript and their names
Gene Symbol	Name	Description
BRAF	B-Raf proto-oncogene, serine/threonine kinase	Mutations in this gene, most commonly the V600E mutation, are the most frequently identified cancer-causing mutations in melanoma
CD274	programmed cell death 1 ligand 1	Immune checkpoint: inhibitory B7 protien on immune suppressive cells. Ligand of PD1
PDCD1	programmed cell death 1	T-cell exhaustion marker
HAVCR2	hepatitis A virus cellular receptor 2	T-cell exhaustion marker
CXCL10	C-X-C motif chemokine ligand 10	inding of this protein to CXCR3 results in pleiotropic effects, including stimulation of monocytes, natural killer and T-cell migration, and modulation of adhesion molecule expression.
CXCL13	C-X-C motif chemokine ligand 13	T-cell exhaustion marker
LAG3	lymphocyte activating 3	T-cell exhaustion marker
CXCR3	C-X-C motif chemokine receptor 3	Binding of chemokines to this protein induces cellular responses that are involved in leukocyte traffic, most notably integrin activation, cytoskeletal changes and chemotactic migration.
ENTPD1	ectonucleoside triphosphate diphosphohydrolase 1	T-cell terminal exhausted marker
TIGIT	T cell immunoreceptor with Ig and ITIM domains	T-cell exhaustion marker
CD38	CD38 molecule	T-cell exhaustion marker
MITF	melanocyte inducing transcription factor	melanocytic state related transcription factor
SOX10	SRY-box transcription factor 10	melanocytic state related transcription factor
EGR3	early growth response 3	Intermediate state related transcription factor
NFATC2	nuclear factor of activated T cells 2	Intermediate state related transcription factor
SOX6	SRY-box transcription factor 6	Intermediate state related transcription factor
JUN	Jun proto-oncogene, AP-1 transcription factor subunit	Mesenchymal-like state related transcription factor
SOX9	SRY-box transcription factor 9	Mesenchymal-like state related transcription factor
FOS	Fos proto-oncogene, AP-1 transcription factor subunit	Mesenchymal-like state related transcription factor
NR3C1	nuclear receptor subfamily 3 group C member 1	Mesenchymal-like state related transcription factor
IRF3	interferon regulatory factor 3	immune related transcription factor
STAT1	signal transducer and activator of transcription 1	immune related transcription factor
SOX11	SRY-box transcription factor 11	Neural-creast state related transcription factor
TFAP2B	transcription factor AP-2 beta	Neural-creast state related transcription factor
GZMB	granzyme B	T-cell cytotoxicity marker
GZMA	granzyme A	T-cell cytotoxicity marker
PRF1	perforin 1	T-cell cytotoxicity marker
CST7	cystatin F	T-cell cytotoxicity marker
NKG7	natural killer cell granule protein 7	T-cell cytotoxicity marker
GZMK	granzyme K	T-cell cytotoxicity marker;T-cell transitional marker
ENTPD1	ectonucleoside triphosphate diphosphohydrolase 1	T-cell terminal exhausted marker
IFNG	interferon gamma	T-cell cytotoxicity marker
IFNGR1	interferon gamma receptor 1	interferon gamma receptor 1
IFNGR2	interferon gamma receptor 2	interferon gamma receptor 2
TNF	tumor necrosis factor	This cytokine is involved in the regulation of a wide spectrum of biological processes including cell proliferation, differentiation, apoptosis, lipid metabolism, and coagulation.
IL7R	interleukin 7 receptor	T-cell naïve/memory marker
CCR7	C-C motif chemokine receptor 7	T-cell naïve/memory marker
SELL	selectin L	T-cell naïve/memory marker
TCF7	transcription factor 7	T-cell naïve/memory marker
IFI44L	interferon induced protein 44 like	Predicted to enable GTP binding activity; CD8+ T Cluster 4 specific marker
IFIT1	interferon induced protein with tetratricopeptide repeats 1	The encoded protein may inhibit viral replication and translational initiation;CD8+ T Cluster 4 specific marker
IFIT3	interferon induced protein with tetratricopeptide repeats 3	Enables identical protein binding activity. Involved in negative regulation of apoptotic process; negative regulation of cell population proliferation; and response to virus.CD8+ T Cluster 4 specific marker
VIM	vimentin	maintaining cell shape and integrity of the cytoplasm, and stabilizing cytoskeletal interactions.
CD44	CD44 molecule	A cell-surface glycoprotein involved in cell-cell interactions, cell adhesion and migration
HLA-A	major histocompatibility complex, class I, A	Antigen presentation process
HLA-B	major histocompatibility complex, class I, B	Antigen presentation process
CD3G	CD3 gamma subunit of T-cell receptor complex	This complex plays an important role in coupling antigen recognition to several intracellular signal-transduction pathways
B2M	beta-2-microglobulin	Antigen presentation process
KLRD1	killer cell lectin like receptor D1	KLRD1 (CD94) is an antigen preferentially expressed on NK cells and is classified as a type II membrane protein because it has an external C terminus
PTDSS1	phosphatidylserine synthase 1	The protein encoded by this gene catalyzes the formation of phosphatidylserine from either phosphatidylcholine or phosphatidylethanolamine.
SCARB1	scavenger receptor class B member 1	The protein encoded by this gene is a plasma membrane receptor for high density lipoprotein cholesterol (HDL)
CCL5	C-C motif chemokine ligand 5	This chemokine, a member of the CC subfamily, functions as a chemoattractant for blood monocytes, memory T helper cells and eosinophils.
CCL4	C-C motif chemokine ligand 4	T-cell cytotoxicity marker
CCL3	C-C motif chemokine ligand 3	T-cell cytotoxicity marker
SDC4	syndecan 4	The encoded protein is found as a homodimer and is a member of the syndecan proteoglycan family.
PRDM1	PR/SET domain 1	This gene encodes a protein that acts as a repressor of beta-interferon gene expression
