# Supplementary material for: Single-Cell Transcriptomic Analysis Reveals the Crosstalk Propensity Between the Tumor Intermediate State and the CD8+ T Exhausted State to be Associated with Clinical Benefits in Melanoma
Source: Front Immunol. 2022 Jul 12;13:766852. doi: 10.3389/fimmu.2022.766852 (PMC9314667; doi:10.3389/fimmu.2022.766852)
Supplement: Supplementary Table 2 — Ligand-receptor resources. [file Table_2.xlsx]

## Sheet: Integrate
Ligand	Receptor	Classification
A2M	LRP1	NA
AANAT	MTNR1A	NA
AANAT	MTNR1B	NA
ACE	AGTR2	NA
ACE	BDKRB2	NA
ACTR2	ADRB2	NA
ACTR2	LDLR	NA
ACTR2	LRP2	NA
ADA	DPP4	NA
ADAM10	AXL	NA
ADAM10	EPHA3	NA
ADAM10	NOTCH1	NA
ADAM12	ITGA9	NA
ADAM12	ITGB1	NA
ADAM12	SDC4	NA
ADAM15	ITGA5	NA
ADAM15	ITGA9	NA
ADAM15	ITGAV	NA
ADAM15	ITGB1	NA
ADAM15	ITGB3	NA
ADAM17	ERBB4	NA
ADAM17	ITGA5	NA
ADAM17	ITGB1	NA
ADAM17	NOTCH1	NA
ADAM23	ITGA5	NA
ADAM23	ITGB3	NA
ADAM28	ITGA4	NA
ADAM2	CD9	NA
ADAM2	ITGA6	NA
ADAM2	ITGA9	NA
ADAM2	ITGB1	NA
ADAM2	ITGB7	NA
ADAM9	ITGA3	NA
ADAM9	ITGA6	NA
ADAM9	ITGAV	NA
ADAM9	ITGB1	NA
ADAM9	ITGB5	NA
ADCYAP1	ADCYAP1R1	NA
ADCYAP1	ADRB2	NA
ADCYAP1	ADRB3	NA
ADCYAP1	GPR20	NA
ADCYAP1	GPR84	NA
ADCYAP1	PTH1R	NA
ADCYAP1	RAMP2	NA
ADCYAP1	RAMP3	NA
ADCYAP1	SCTR	NA
ADCYAP1	TSHR	NA
ADCYAP1	VIPR1	NA
ADCYAP1	VIPR2	NA
ADIPOQ	ADIPOR1	NA
ADIPOQ	ADIPOR2	NA
ADM2	ADCYAP1R1	NA
ADM2	ADRB2	NA
ADM2	ADRB3	NA
ADM2	CALCR	NA
ADM2	CALCRL	NA
ADM2	GPR20	NA
ADM2	GPR84	NA
ADM2	PTH1R	NA
ADM2	RAMP1	NA
ADM2	RAMP2	NA
ADM2	RAMP3	NA
ADM2	TSHR	NA
ADM2	VIPR1	NA
ADM	ADCYAP1R1	NA
ADM	ADRB2	NA
ADM	ADRB3	NA
ADM	CALCR	NA
ADM	CALCRL	NA
ADM	GPR182	NA
ADM	GPR20	NA
ADM	GPR84	NA
ADM	MRGPRX2	NA
ADM	PTH1R	NA
ADM	RAMP2	NA
ADM	RAMP3	NA
ADM	TSHR	NA
ADM	VIPR1	NA
AGRN	ATP1A3	NA
AGRN	ITGB1	NA
AGRN	LRP1	NA
AGRN	LRP2	NA
AGRN	LRP4	NA
AGRN	MUSK	NA
AGRP	MC3R	NA
AGRP	MC4R	NA
AGRP	MC5R	NA
AGRP	SDC3	NA
AGT	ADRA2A	NA
AGT	AGTR1	NA
AGT	AGTR2	NA
AGT	ENPEP	NA
AGT	GRM7	NA
AGT	LRP2	NA
AGT	MAS1	NA
AGT	MTNR1A	NA
AHSG	INSR	NA
ALB	LRP2	NA
ALOX5AP	ALOX5	NA
AMELX	LAMP1	NA
AMELY	LAMP1	NA
AMH	ACVR1	NA
AMH	AMHR2	NA
AMH	EGFR	NA
ANGPT1	ITGA5	NA
ANGPT1	ITGB1	NA
ANGPT1	TEK	NA
ANGPT1	TIE1	NA
ANGPT2	TEK	NA
ANGPT2	TIE1	NA
ANGPT4	TEK	NA
ANGPT4	TIE1	NA
ANGPTL1	TEK	NA
ANGPTL2	TIE1	NA
ANGPTL3	ITGA5	NA
ANGPTL3	ITGAV	NA
ANGPTL3	ITGB3	NA
ANGPTL4	TIE1	NA
ANOS1	FGFR1	NA
ANOS1	SDC2	NA
ANXA1	ADRA2A	NA
ANXA1	DYSF	NA
ANXA1	EGFR	NA
ANXA1	FPR1	NA
ANXA1	FPR2	NA
ANXA1	FPR3	NA
ANXA1	GRM7	NA
ANXA1	MTNR1A	NA
APLN	ADRA2A	NA
APLN	APLNR	NA
APLN	GRM7	NA
APLN	MTNR1A	NA
APOA1	LDLR	NA
APOA1	LRP1	NA
APOA1	LRP2	NA
APOA2	LDLR	NA
APOA2	LRP1	NA
APOA2	LRP2	NA
APOA4	LDLR	NA
APOA4	LRP1	NA
APOA4	LRP2	NA
APOB	ADRB2	NA
APOB	CALCR	NA
APOB	ITGAM	NA
APOB	ITGB2	NA
APOB	LDLR	NA
APOB	LRP1	NA
APOB	LRP2	NA
APOB	LRP6	NA
APOB	LRP8	NA
APOB	LSR	NA
APOB	MTTP	NA
APOB	OLR1	NA
APOB	TLR4	NA
APOB	TLR6	NA
APOB	VLDLR	NA
APOC1	VLDLR	NA
APOC2	LDLR	NA
APOC2	LRP1	NA
APOC2	LRP2	NA
APOC3	LDLR	NA
APOC3	LRP1	NA
APOC3	LRP2	NA
APOC3	SDC2	NA
APOC3	TLR2	NA
APOC4	VLDLR	NA
APOD	LEPR	NA
APOE	CHRNA4	NA
APOE	LDLR	NA
APOE	LRP1	NA
APOE	LRP2	NA
APOE	LRP5	NA
APOE	LRP8	NA
APOE	SCARB1	NA
APOE	SORL1	NA
APOE	VLDLR	NA
APP	ADRA2A	NA
APP	CAV1	NA
APP	CD74	NA
APP	FPR2	NA
APP	GPC1	NA
APP	GRM7	NA
APP	LRP1	NA
APP	MTNR1A	NA
APP	NCSTN	NA
APP	NGFR	NA
APP	SLC45A3	NA
APP	TNFRSF21	NA
AREGB	EGFR	NA
AREG	EGFR	NA
AREG	ERBB3	NA
ARF1	CHRM3	NA
ARF1	INSR	NA
ARF1	PLD2	NA
ARPC5	ADRB2	NA
ARPC5	LDLR	NA
ARPC5	LRP2	NA
ARTN	GFRA1	NA
ARTN	GFRA2	NA
ARTN	GFRA3	NA
ARTN	RET	NA
ASIP	ATRN	NA
ASIP	F11R	NA
ASIP	MC1R	NA
ASIP	MC2R	NA
ASIP	MC3R	NA
ASIP	MC4R	NA
ASIP	MC5R	NA
ASIP	MGRN1	NA
AVP	ADCYAP1R1	NA
AVP	ADRB2	NA
AVP	ADRB3	NA
AVP	AVPR1A	NA
AVP	AVPR1B	NA
AVP	AVPR2	NA
AVP	GPR20	NA
AVP	GPR84	NA
AVP	LDLR	NA
AVP	LRP2	NA
AVP	OXTR	NA
AVP	PTH1R	NA
AVP	RAMP2	NA
AVP	RAMP3	NA
AVP	TSHR	NA
AVP	VIPR1	NA
AZGP1	ITGAV	NA
B2M	CD1A	NA
B2M	CD1B	NA
B2M	CD247	NA
B2M	CD3D	NA
B2M	CD3G	NA
B2M	HFE	NA
B2M	HLA-F	NA
B2M	KIR2DL1	NA
B2M	KIR2DL3	NA
B2M	KIR3DL1	NA
B2M	KLRC1	NA
B2M	KLRC2	NA
B2M	KLRD1	NA
B2M	LILRB1	NA
B2M	LILRB2	NA
B2M	TFRC	NA
BCAN	EGFR	NA
BCAN	NRCAM	NA
BDNF	DDR1	NA
BDNF	DRD4	NA
BDNF	NGFR	NA
BDNF	NGFRAP1	NA
BDNF	NTRK2	NA
BDNF	SORT1	NA
BGN	LY96	NA
BGN	TLR1	NA
BGN	TLR2	NA
BGN	TLR4	NA
BMP10	ACVR2A	NA
BMP10	ACVRL1	NA
BMP10	BMPR1A	NA
BMP10	BMPR1B	NA
BMP10	BMPR2	NA
BMP10	ENG	NA
BMP15	ACVR2A	NA
BMP15	BMPR1A	NA
BMP15	BMPR1B	NA
BMP15	BMPR2	NA
BMP2	ACVR1	NA
BMP2	ACVR2A	NA
BMP2	ACVR2B	NA
BMP2	BMPR1A	NA
BMP2	BMPR1B	NA
BMP2	BMPR2	NA
BMP2	ENG	NA
BMP2	HFE2	NA
BMP3	ACVR2B	NA
BMP3	BMPR1A	NA
BMP3	BMPR1B	NA
BMP3	BMPR2	NA
BMP4	BMPR1A	NA
BMP4	BMPR1B	NA
BMP4	BMPR2	NA
BMP4	HFE2	NA
BMP5	BMPR1A	NA
BMP5	BMPR1B	NA
BMP5	BMPR2	NA
BMP5	HFE2	NA
BMP6	ACVR1	NA
BMP6	ACVR2A	NA
BMP6	BMPR1A	NA
BMP6	BMPR1B	NA
BMP6	BMPR2	NA
BMP7	ACVR1	NA
BMP7	ACVR2A	NA
BMP7	ACVR2B	NA
BMP7	BMPR1A	NA
BMP7	BMPR1B	NA
BMP7	BMPR2	NA
BMP7	ENG	NA
BMP8A	BMPR1A	NA
BMP8A	BMPR1B	NA
BMP8A	BMPR2	NA
BMP8B	BMPR1A	NA
BMP8B	BMPR1B	NA
BMP8B	BMPR2	NA
BSG	SELE	NA
BST1	CAV1	NA
BST2	LILRA4	NA
BTC	EGFR	NA
BTC	ERBB2	NA
BTC	ERBB3	NA
BTC	ERBB4	NA
BTLA	CD247	checkpoint
BTLA	CD79A	checkpoint
BTLA	TNFRSF14	checkpoint
BTLA	VTCN1	checkpoint
C1orf112	PLSCR4	NA
C1orf194	PLSCR4	NA
C1QA	CD93	NA
C1QA	CR1	NA
C1QA	CSPG4	NA
C1QB	LRP1	NA
C1QTNF1	AVPR2	NA
C1QTNF5	MFRP	NA
C3	ADRA2A	NA
C3	C3AR1	NA
C3	C5AR2	NA
C3	CD19	NA
C3	CD46	NA
C3	CD81	NA
C3	CR1	NA
C3	GRM7	NA
C3	IFITM1	NA
C3	ITGAM	NA
C3	ITGAX	NA
C3	ITGB2	NA
C3	LRP1	NA
C3	MTNR1A	NA
C4A	C3AR1	NA
C4A	C5AR2	NA
C4A	CR1	NA
C4B	CD46	NA
C4B	CR1	NA
C4BPA	BMPR2	NA
C4BPA	CD40	NA
C4BPA	LRP1	NA
C5	ADRA2A	NA
C5	C5AR1	NA
C5	C5AR2	NA
C5	GRM7	NA
C5	MTNR1A	NA
C5orf55	TRAF2	NA
C6orf15	DDR1	NA
CALCA	ADCYAP1R1	NA
CALCA	ADRB2	NA
CALCA	ADRB3	NA
CALCA	CALCR	NA
CALCA	CALCRL	NA
CALCA	GPR20	NA
CALCA	GPR84	NA
CALCA	PTH1R	NA
CALCA	RAMP1	NA
CALCA	RAMP2	NA
CALCA	RAMP3	NA
CALCA	TSHR	NA
CALCA	VIPR1	NA
CALCB	ADCYAP1R1	NA
CALCB	ADRB2	NA
CALCB	ADRB3	NA
CALCB	CALCR	NA
CALCB	CALCRL	NA
CALCB	GPR20	NA
CALCB	GPR84	NA
CALCB	PTH1R	NA
CALCB	RAMP1	NA
CALCB	RAMP2	NA
CALCB	RAMP3	NA
CALCB	TSHR	NA
CALCB	VIPR1	NA
CALM1	ABCA1	NA
CALM1	ADCY8	NA
CALM1	ADCYAP1R1	NA
CALM1	AQP6	NA
CALM1	CACNA1C	NA
CALM1	CALCR	NA
CALM1	CNGA2	NA
CALM1	CRHR1	NA
CALM1	EGFR	NA
CALM1	FAS	NA
CALM1	GLP1R	NA
CALM1	GLP2R	NA
CALM1	GP6	NA
CALM1	GRM3	NA
CALM1	GRM4	NA
CALM1	GRM5	NA
CALM1	GRM7	NA
CALM1	HMMR	NA
CALM1	HTR2C	NA
CALM1	INSR	NA
CALM1	KCNN4	NA
CALM1	KCNQ1	NA
CALM1	KCNQ3	NA
CALM1	KCNQ5	NA
CALM1	MIP	NA
CALM1	MYLK	NA
CALM1	MYLK2	NA
CALM1	OPRM1	NA
CALM1	PDE1A	NA
CALM1	PDE1B	NA
CALM1	PDE1C	NA
CALM1	PTH2R	NA
CALM1	PTPRA	NA
CALM1	SCN10A	NA
CALM1	SCN4A	NA
CALM1	SCTR	NA
CALM1	SELL	NA
CALM1	TRPC3	NA
CALM1	TRPC5	NA
CALM1	VIPR1	NA
CALM2	ABCA1	NA
CALM2	ADCY8	NA
CALM2	AQP6	NA
CALM2	CACNA1C	NA
CALM2	EGFR	NA
CALM2	GP6	NA
CALM2	GRM5	NA
CALM2	GRM7	NA
CALM2	INSR	NA
CALM2	KCNQ1	NA
CALM2	KCNQ3	NA
CALM2	KCNQ5	NA
CALM2	MYLK	NA
CALM2	MYLK2	NA
CALM2	PDE1A	NA
CALM2	PDE1B	NA
CALM2	PDE1C	NA
CALM2	PLPP6	NA
CALM2	SCN10A	NA
CALM2	SCN4A	NA
CALM2	SELL	NA
CALM2	TRPC5	NA
CALM3	ABCA1	NA
CALM3	ADCY8	NA
CALM3	AQP6	NA
CALM3	EGFR	NA
CALM3	GP6	NA
CALM3	GRM5	NA
CALM3	GRM7	NA
CALM3	INSR	NA
CALM3	KCNQ1	NA
CALM3	KCNQ3	NA
CALM3	KCNQ5	NA
CALM3	MYLK	NA
CALM3	MYLK2	NA
CALM3	PDE1A	NA
CALM3	PDE1B	NA
CALM3	PDE1C	NA
CALM3	SCN10A	NA
CALM3	SCN4A	NA
CALM3	SELL	NA
CALM3	TRPC5	NA
CALR	HLA-F	NA
CALR	ITGA2B	NA
CALR	ITGA3	NA
CALR	ITGAV	NA
CALR	LRP1	NA
CALR	MTNR1A	NA
CALR	SCARF1	NA
CALR	TSHR	NA
CAMP	EGFR	NA
CAMP	FPR2	NA
CAMP	IGF1R	NA
CAMP	P2RX7	NA
CCK	CCKAR	NA
CCK	CCKBR	NA
CCL11	ACKR1	NA
CCL11	ACKR2	cytokine
CCL11	ACKR4	cytokine
CCL11	CCR2	cytokine
CCL11	CCR3	cytokine
CCL11	CCR5	cytokine
CCL11	CXCR3	cytokine
CCL13	ACKR1	NA
CCL13	ACKR2	cytokine
CCL13	ACKR4	cytokine
CCL13	CCR1	cytokine
CCL13	CCR2	cytokine
CCL13	CCR3	cytokine
CCL13	CCR5	cytokine
CCL13	CCR9	cytokine
CCL13	CXCR3	cytokine
CCL14	ACKR1	NA
CCL14	ACKR2	cytokine
CCL14	CCR1	cytokine
CCL14	CCR3	cytokine
CCL14	CCR5	cytokine
CCL15	CCR1	cytokine
CCL15	CCR3	cytokine
CCL16	ADRA2A	NA
CCL16	CCR1	cytokine
CCL16	CCR2	cytokine
CCL16	CCR5	cytokine
CCL16	CCR8	cytokine
CCL16	GRM7	NA
CCL16	HRH4	cytokine
CCL16	MTNR1A	NA
CCL17	ACKR1	NA
CCL17	ACKR2	NA
CCL17	CCR4	cytokine
CCL17	CCR8	cytokine
CCL17	DARC	cytokine
CCL18	C14orf1	cytokine
CCL18	CCR8	NA
CCL19	ACKR2	cytokine
CCL19	ACKR4	cytokine
CCL19	ADRA2A	NA
CCL19	CCR10	cytokine
CCL19	CCR7	cytokine
CCL19	CCRL2	cytokine
CCL19	CXCR3	cytokine
CCL19	GRM7	NA
CCL19	MTNR1A	NA
CCL1	CCR8	cytokine
CCL20	ADRA2A	NA
CCL20	CCR6	cytokine
CCL20	CXCR3	cytokine
CCL20	GRM7	NA
CCL20	MTNR1A	NA
CCL21	ACKR2	cytokine
CCL21	ACKR4	cytokine
CCL21	ADRA2A	NA
CCL21	CCR7	cytokine
CCL21	CXCR3	cytokine
CCL21	GRM7	NA
CCL21	MTNR1A	NA
CCL22	ACKR2	NA
CCL22	CCR4	cytokine
CCL23	ACKR2	NA
CCL23	CCR1	cytokine
CCL24	ACKR2	NA
CCL24	CCR2	cytokine
CCL24	CCR3	cytokine
CCL25	ACKR2	cytokine
CCL25	ACKR4	cytokine
CCL25	ADRA2A	NA
CCL25	CCR10	cytokine
CCL25	CCR9	cytokine
CCL25	GRM7	NA
CCL25	MTNR1A	NA
CCL26	CCR1	cytokine
CCL26	CCR2	cytokine
CCL26	CCR3	cytokine
CCL27	ACKR2	cytokine
CCL27	ADRA2A	NA
CCL27	CCR10	cytokine
CCL27	GRM7	NA
CCL27	MTNR1A	NA
CCL28	ACKR2	cytokine
CCL28	ADRA2A	NA
CCL28	CCR10	cytokine
CCL28	CCR3	cytokine
CCL28	GRM7	NA
CCL28	MTNR1A	NA
CCL2	ACKR1	NA
CCL2	ACKR2	cytokine
CCL2	ACKR4	cytokine
CCL2	CCR1	cytokine
CCL2	CCR10	cytokine
CCL2	CCR2	cytokine
CCL2	CCR3	cytokine
CCL2	CCR4	cytokine
CCL2	CCR5	cytokine
CCL2	DARC	cytokine
CCL3	ACKR2	cytokine
CCL3	CCR1	cytokine
CCL3	CCR3	cytokine
CCL3	CCR4	cytokine
CCL3	CCR5	cytokine
CCL3L1	CCR1	cytokine
CCL3L1	CCR3	cytokine
CCL3L1	CCR5	cytokine
CCL3L3	ACKR2	cytokine
CCL3L3	CCR5	cytokine
CCL4	ACKR2	cytokine
CCL4	CCR1	cytokine
CCL4	CCR3	cytokine
CCL4	CCR5	cytokine
CCL4	CCR8	cytokine
CCL5	ACKR1	NA
CCL5	ACKR2	cytokine
CCL5	ACKR4	cytokine
CCL5	ADRA2A	NA
CCL5	CCR1	cytokine
CCL5	CCR3	cytokine
CCL5	CCR4	cytokine
CCL5	CCR5	cytokine
CCL5	CXCR3	cytokine
CCL5	DARC	cytokine
CCL5	GPR75	cytokine
CCL5	GRM7	NA
CCL5	MTNR1A	NA
CCL5	SDC1	cytokine
CCL5	SDC4	cytokine
CCL7	ACKR1	NA
CCL7	ACKR2	cytokine
CCL7	ACKR4	cytokine
CCL7	CCR1	cytokine
CCL7	CCR10	cytokine
CCL7	CCR2	cytokine
CCL7	CCR3	cytokine
CCL7	CCR5	cytokine
CCL7	CXCR3	cytokine
CCL7	DARC	cytokine
CCL8	ACKR1	NA
CCL8	ACKR2	cytokine
CCL8	ACKR4	cytokine
CCL8	CCR1	cytokine
CCL8	CCR2	cytokine
CCL8	CCR3	cytokine
CCL8	CCR5	cytokine
CCL8	DARC	cytokine
CD14	ITGA4	NA
CD14	ITGB1	NA
CD14	ITGB2	NA
CD14	RIPK1	NA
CD14	TLR4	NA
CD14	TLR6	NA
CD160	TNFRSF14	NA
CD200	CD200R1	NA
CD24	SELP	NA
CD24	SIGLEC10	checkpoint
CD274	CD80	NA
CD274	PDCD1	checkpoint
CD34	SELL	NA
CD34	SELP	NA
CD40LG	CD40	checkpoint
CD40LG	ITGAM	checkpoint
CD40LG	ITGB2	checkpoint
CD40LG	TRAF3	checkpoint
CD55	ADGRE2	NA
CD55	ADGRE5	NA
CD55	CD97	NA
CD55	CR1	NA
CD58	CD2	NA
CD59	CD2	NA
CD5L	CD5	NA
CD6	ALCAM	NA
CD70	CD27	checkpoint
CD80	CD28	checkpoint
CD80	CTLA4	checkpoint
CD86	CD28	checkpoint
CD86	CTLA4	checkpoint
CD99	PILRA	NA
CDH1	CDH2	NA
CDH1	EGFR	NA
CDH1	ERBB3	NA
CDH1	IGF1R	NA
CDH1	ITGAE	NA
CDH1	ITGB7	NA
CDH1	KLRG1	NA
CDH1	LRP5	NA
CDH1	PTPRF	NA
CDH1	PTPRM	NA
CEACAM1	CD209	NA
CEACAM5	CD1D	NA
CELA3B	CHRM3	NA
CEL	CXCR4	NA
CFC1	ACVR1B	NA
CFC1	ACVR2A	NA
CFC1	SMAD3	NA
CFH	ITGAM	NA
CFH	SELL	NA
CGA	ADCYAP1R1	NA
CGA	ADRB2	NA
CGA	ADRB3	NA
CGA	FSHR	NA
CGA	GPR20	NA
CGA	GPR84	NA
CGA	LHCGR	NA
CGA	PTH1R	NA
CGA	RAMP2	NA
CGA	RAMP3	NA
CGA	SIRPA	NA
CGA	TSHR	NA
CGA	VIPR1	NA
CGB3	LHCGR	NA
CGB	LHCGR	NA
CGN	F11R	NA
CGN	OCLN	NA
CGN	TGFBR1	NA
CGN	TGFBR2	NA
CHAD	ITGA2	NA
CHAD	ITGB1	NA
CKLF	CCR4	NA
CLCF1	CNTFR	NA
CLCF1	CRLF1	NA
CLCF1	IL6ST	NA
CLCF1	LIFR	NA
CLEC2A	KLRF2	NA
CLEC2B	KLRF1	NA
CLEC3A	CLEC10A	NA
CLEC3A	CLEC2B	NA
CNTF	CNTFR	NA
CNTF	IL6R	NA
CNTF	IL6ST	NA
CNTF	LIFR	NA
CNTN2	CNTN1	NA
CNTN2	CNTNAP2	NA
CNTN2	NRCAM	NA
CNTN2	NRP1	NA
CNTN4	PTPRG	NA
COL11A1	DDR1	NA
COL11A1	ITGA2	NA
COL11A1	ITGB1	NA
COL14A1	CD44	NA
COL16A1	ITGB1	NA
COL18A1	GPC1	NA
COL18A1	GPC4	NA
COL18A1	ITGA3	NA
COL18A1	ITGA5	NA
COL18A1	ITGB1	NA
COL18A1	ITGB3	NA
COL18A1	ITGB5	NA
COL18A1	KDR	NA
COL1A1	CD36	NA
COL1A1	CD44	NA
COL1A1	CD93	NA
COL1A1	DDR1	NA
COL1A1	DDR2	NA
COL1A1	FLT4	NA
COL1A1	ITGA1	NA
COL1A1	ITGA11	NA
COL1A1	ITGA2	NA
COL1A1	ITGA5	NA
COL1A1	ITGAV	NA
COL1A1	ITGB1	NA
COL1A1	TMPRSS6	NA
COL1A2	CD36	NA
COL1A2	CD44	NA
COL1A2	CD93	NA
COL1A2	FLT4	NA
COL1A2	ITGA1	NA
COL1A2	ITGA11	NA
COL1A2	ITGA2	NA
COL1A2	ITGA2B	NA
COL1A2	ITGAV	NA
COL1A2	ITGB1	NA
COL1A2	ITGB3	NA
COL2A1	DDR1	NA
COL2A1	ITGA1	NA
COL2A1	ITGA10	NA
COL2A1	ITGA2	NA
COL2A1	ITGA2B	NA
COL2A1	ITGB1	NA
COL2A1	MAG	NA
COL2A1	OR1E1	NA
COL2A1	TNFRSF10A	NA
COL3A1	DDR1	NA
COL3A1	DDR2	NA
COL3A1	ITGA2	NA
COL3A1	ITGB1	NA
COL3A1	MAG	NA
COL4A1	CD47	NA
COL4A1	CD93	NA
COL4A1	ITGA1	NA
COL4A1	ITGA2	NA
COL4A1	ITGAV	NA
COL4A1	ITGB1	NA
COL4A1	ITGB8	NA
COL4A2	CD93	NA
COL4A2	ITGB3	NA
COL4A2	ITGB5	NA
COL4A3	CD47	NA
COL4A3	CD93	NA
COL4A3	ITGA1	NA
COL4A3	ITGA2	NA
COL4A3	ITGA3	NA
COL4A3	ITGAV	NA
COL4A3	ITGB1	NA
COL4A3	ITGB3	NA
COL4A4	CD47	NA
COL4A4	CD93	NA
COL4A4	ITGA1	NA
COL4A4	ITGA2	NA
COL4A4	ITGAV	NA
COL4A4	ITGB1	NA
COL4A4	ITGB3	NA
COL4A5	CD47	NA
COL4A5	CD93	NA
COL4A5	ITGA1	NA
COL4A5	ITGA2	NA
COL4A5	ITGAV	NA
COL4A5	ITGB1	NA
COL4A6	CD47	NA
COL4A6	CD93	NA
COL4A6	ITGA1	NA
COL4A6	ITGA2	NA
COL4A6	ITGAV	NA
COL4A6	ITGB1	NA
COL5A1	ITGA1	NA
COL5A1	ITGB1	NA
COL5A1	SDC3	NA
COL5A2	DDR1	NA
COL5A2	ITGA1	NA
COL5A2	ITGB1	NA
COL5A3	SDC3	NA
COL6A1	ITGA1	NA
COL6A1	ITGA2	NA
COL6A1	ITGA6	NA
COL6A1	ITGB1	NA
COL6A2	ITGA1	NA
COL6A2	ITGA2	NA
COL6A2	ITGB1	NA
COL6A3	ITGA1	NA
COL6A3	ITGA2	NA
COL6A3	ITGB1	NA
COL7A1	ITGA2	NA
COL7A1	ITGB1	NA
COL8A1	ITGA1	NA
COL8A1	ITGA2	NA
COL9A1	ITGB1	NA
COL9A1	MAG	NA
COL9A2	ITGB1	NA
COL9A2	MAG	NA
COL9A3	ITGB1	NA
COL9A3	MAG	NA
COLQ	MUSK	NA
COMP	ITGB1	NA
COMP	ITGB3	NA
CORT	ADRA2A	NA
CORT	GHSR	NA
CORT	GRM7	NA
CORT	MRGPRX2	NA
CORT	MTNR1A	NA
CORT	SSTR1	NA
CORT	SSTR2	NA
CORT	SSTR3	NA
CORT	SSTR4	NA
CORT	SSTR5	NA
CPAMD8	SCTR	NA
CP	SLC40A1	NA
CRH	ADCYAP1R1	NA
CRH	ADRB2	NA
CRH	ADRB3	NA
CRH	CRHR1	NA
CRH	CRHR2	NA
CRH	GPR20	NA
CRH	GPR84	NA
CRH	MC2R	NA
CRH	PTH1R	NA
CRH	RAMP2	NA
CRH	RAMP3	NA
CRH	TSHR	NA
CRH	VIPR1	NA
CRP	OLR1	NA
CSF1	CSF1R	NA
CSF2	CSF1R	NA
CSF2	CSF2RA	NA
CSF2	CSF2RB	NA
CSF2	CSF3R	NA
CSF2	IL3RA	NA
CSF2	ITGA9	NA
CSF2	ITGB1	NA
CSF2	SDC2	NA
CSF3	CSF1R	NA
CSF3	CSF3R	NA
CSH1	PRLR	NA
CSH2	PRLR	NA
CSHL1	GHR	NA
CSHL1	PRLR	NA
CTF1	IL6ST	NA
CTF1	LIFR	NA
CTGF	ERBB4	growth factor
CTGF	ITGA5	growth factor
CTGF	ITGAM	growth factor
CTGF	ITGB2	growth factor
CTGF	LRP1	growth factor
CTGF	LRP6	growth factor
CTGF	NTRK1	growth factor
CTHRC1	FZD3	NA
CTHRC1	FZD5	NA
CTHRC1	FZD6	NA
CUBN	LRP2	NA
CX3CL1	CX3CR1	cytokine
CXCL10	ADRA2A	NA
CXCL10	CCR3	cytokine
CXCL10	CXCR3	cytokine
CXCL10	GRM7	NA
CXCL10	MTNR1A	NA
CXCL10	SDC4	cytokine
CXCL11	ACKR1	NA
CXCL11	ACKR3	cytokine
CXCL11	ADRA2A	NA
CXCL11	CCR3	cytokine
CXCL11	CXCR3	cytokine
CXCL11	GRM7	NA
CXCL11	MTNR1A	NA
CXCL12	ACKR3	cytokine
CXCL12	ADRA2A	NA
CXCL12	CCR4	cytokine
CXCL12	CD4	cytokine
CXCL12	CXCR3	cytokine
CXCL12	CXCR4	cytokine
CXCL12	GRM7	NA
CXCL12	ITGB1	cytokine
CXCL12	MTNR1A	NA
CXCL12	SDC4	cytokine
CXCL13	ACKR4	cytokine
CXCL13	ADRA2A	NA
CXCL13	CCR10	cytokine
CXCL13	CXCR3	cytokine
CXCL13	CXCR5	cytokine
CXCL13	GRM7	NA
CXCL13	HTR2A	cytokine
CXCL13	MTNR1A	NA
CXCL13	OPRD1	cytokine
CXCL16	ADRA2A	NA
CXCL16	CXCR6	cytokine
CXCL16	GRM7	NA
CXCL16	MTNR1A	NA
CXCL1	ACKR1	NA
CXCL1	ADRA2A	NA
CXCL1	CXCR1	cytokine
CXCL1	CXCR2	cytokine
CXCL1	DARC	cytokine
CXCL1	GRM7	NA
CXCL1	MTNR1A	NA
CXCL2	ADRA2A	NA
CXCL2	CXCR1	cytokine
CXCL2	CXCR2	cytokine
CXCL2	GRM7	NA
CXCL2	MTNR1A	NA
CXCL2	XCR1	cytokine
CXCL3	ADRA2A	NA
CXCL3	CXCR1	cytokine
CXCL3	CXCR2	cytokine
CXCL3	GRM7	NA
CXCL3	MTNR1A	NA
CXCL5	ACKR1	NA
CXCL5	ADRA2A	NA
CXCL5	CXCR1	cytokine
CXCL5	CXCR2	cytokine
CXCL5	DARC	cytokine
CXCL5	GRM7	NA
CXCL5	MTNR1A	NA
CXCL6	ACKR1	NA
CXCL6	ADRA2A	NA
CXCL6	CXCR1	cytokine
CXCL6	CXCR2	cytokine
CXCL6	GRM7	NA
CXCL6	MTNR1A	NA
CXCL8	ACKR1	NA
CXCL8	ADRA2A	NA
CXCL8	CXCR1	cytokine
CXCL8	CXCR2	cytokine
CXCL8	GRM7	NA
CXCL8	MTNR1A	NA
CXCL9	ADRA2A	NA
CXCL9	CCR3	cytokine
CXCL9	CXCR3	cytokine
CXCL9	GRM7	NA
CXCL9	MTNR1A	NA
CYR61	CAV1	NA
CYR61	ITGA5	NA
CYR61	ITGAM	NA
CYR61	ITGAV	NA
CYR61	ITGB2	NA
CYR61	ITGB3	NA
CYR61	ITGB5	NA
DCN	EGFR	NA
DCN	ERBB4	NA
DCN	MET	NA
DEFB103A	CCR2	NA
DEFB103A	CCR6	NA
DEFB103B	CCR2	NA
DEFB103B	CCR6	NA
DEFB106A	CCR2	NA
DEFB1	CCR6	NA
DEFB4A	CCR6	NA
DEFB4A	TLR4	NA
DEFB4B	CCR6	NA
DHH	BOC	NA
DHH	CDON	NA
DHH	HHIP	NA
DHH	PTCH1	NA
DHH	PTCH2	NA
DKK1	KREMEN1	NA
DKK1	KREMEN2	NA
DKK1	LRP5	NA
DKK1	LRP6	NA
DKK2	KREMEN2	NA
DKK2	LRP6	NA
DLK1	NOTCH1	NA
DLK1	NOTCH2	NA
DLK1	NOTCH3	NA
DLK1	NOTCH4	NA
DLK2	NOTCH1	NA
DLL1	NOTCH1	NA
DLL1	NOTCH2	NA
DLL1	NOTCH3	NA
DLL1	NOTCH4	NA
DLL3	NOTCH1	NA
DLL3	NOTCH2	NA
DLL3	NOTCH3	NA
DLL3	NOTCH4	NA
DLL4	NOTCH1	NA
DLL4	NOTCH2	NA
DLL4	NOTCH3	NA
DLL4	NOTCH4	NA
DMP1	ITGB3	NA
DSC1	DSG1	NA
DSC1	DSG2	NA
DSC2	DSG1	NA
DSC2	DSG2	NA
DSC3	DSG1	NA
DSC3	DSG2	NA
DSCAM	DCC	NA
DSPP	ITGB1	NA
DUSP18	CD151	NA
DUSP18	ITGA1	NA
DUSP18	ITGA2	NA
DUSP18	ITGA3	NA
DUSP18	ITGA6	NA
DUSP18	ITGA7	NA
DUSP18	ITGB1	NA
DUSP18	ITGB4	NA
DUSP18	RPSA	NA
EBI3	IL27RA	NA
EBI3	IL6ST	NA
ECM1	CACHD1	NA
EDA	EDA2R	NA
EDA	EDAR	NA
EDIL3	ITGAV	NA
EDIL3	ITGB5	NA
EDN1	ADGRL4	NA
EDN1	EDNRA	NA
EDN1	EDNRB	NA
EDN1	KEL	NA
EDN2	EDNRA	NA
EDN2	EDNRB	NA
EDN2	KEL	NA
EDN3	EDNRA	NA
EDN3	EDNRB	NA
EDN3	KEL	NA
EFEMP1	EGFR	NA
EFEMP2	AQP1	NA
EFEMP2	CATSPER1	NA
EFEMP2	LINGO1	NA
EFEMP2	PLSCR4	NA
EFNA1	EPHA1	NA
EFNA1	EPHA10	NA
EFNA1	EPHA2	NA
EFNA1	EPHA3	NA
EFNA1	EPHA4	NA
EFNA1	EPHA5	NA
EFNA1	EPHA6	NA
EFNA1	EPHA7	NA
EFNA1	EPHA8	NA
EFNA1	EPHB1	NA
EFNA1	EPHB6	NA
EFNA2	EPHA1	NA
EFNA2	EPHA10	NA
EFNA2	EPHA2	NA
EFNA2	EPHA3	NA
EFNA2	EPHA4	NA
EFNA2	EPHA5	NA
EFNA2	EPHA6	NA
EFNA2	EPHA7	NA
EFNA2	EPHA8	NA
EFNA3	EPHA1	NA
EFNA3	EPHA10	NA
EFNA3	EPHA2	NA
EFNA3	EPHA3	NA
EFNA3	EPHA4	NA
EFNA3	EPHA5	NA
EFNA3	EPHA6	NA
EFNA3	EPHA7	NA
EFNA3	EPHA8	NA
EFNA3	EPHB1	NA
EFNA3	EPHB6	NA
EFNA4	EPHA1	NA
EFNA4	EPHA10	NA
EFNA4	EPHA2	NA
EFNA4	EPHA3	NA
EFNA4	EPHA4	NA
EFNA4	EPHA5	NA
EFNA4	EPHA6	NA
EFNA4	EPHA7	NA
EFNA4	EPHA8	NA
EFNA5	EPHA1	NA
EFNA5	EPHA10	NA
EFNA5	EPHA2	NA
EFNA5	EPHA3	NA
EFNA5	EPHA4	NA
EFNA5	EPHA5	NA
EFNA5	EPHA6	NA
EFNA5	EPHA7	NA
EFNA5	EPHA8	NA
EFNA5	EPHB1	NA
EFNA5	EPHB2	NA
EFNA5	EPHB6	NA
EFNB1	EPHA4	NA
EFNB1	EPHA6	NA
EFNB1	EPHB1	NA
EFNB1	EPHB2	NA
EFNB1	EPHB3	NA
EFNB1	EPHB4	NA
EFNB1	EPHB6	NA
EFNB1	ERBB2	NA
EFNB2	EPHA3	NA
EFNB2	EPHA4	NA
EFNB2	EPHA6	NA
EFNB2	EPHB1	NA
EFNB2	EPHB2	NA
EFNB2	EPHB3	NA
EFNB2	EPHB4	NA
EFNB2	EPHB6	NA
EFNB2	GRM1	NA
EFNB2	GRM5	NA
EFNB2	PECAM1	NA
EFNB2	RHBDL2	NA
EFNB3	EPHA4	NA
EFNB3	EPHB1	NA
EFNB3	EPHB2	NA
EFNB3	EPHB3	NA
EFNB3	EPHB4	NA
EFNB3	EPHB6	NA
EFNB3	RHBDL2	NA
EGF	ADRB2	NA
EGF	CAV1	growth factor
EGF	EGFR	growth factor
EGF	ERBB2	growth factor
EGF	ERBB3	growth factor
EGF	ERBB4	growth factor
EGF	FSHR	growth factor
EGFL8	NCR3	growth factor
EGF	LDLR	NA
EGF	LRP2	NA
EPGN	EGFR	NA
EPO	EPOR	NA
EREG	EGFR	NA
EREG	ERBB2	NA
EREG	ERBB3	NA
EREG	ERBB4	NA
F10	F3	NA
F10	ITGAM	NA
F10	ITGB2	NA
F11	GP1BA	NA
F12	CD93	NA
F12	GP1BA	NA
F13A1	ITGA4	NA
F13A1	ITGA9	NA
F13A1	ITGB1	NA
F2	F2R	NA
F2	F2RL1	NA
F2	F2RL2	NA
F2	F2RL3	NA
F2	GP1BA	NA
F2	GP1BB	NA
F2	GP9	NA
F2	ITGA2B	NA
F2	THBD	NA
F7	F3	NA
F8	ASGR2	NA
F8	LDLR	NA
F8	LRP1	NA
F9	LRP1	NA
FABP5	RXRA	NA
FADD	FAS	NA
FARP2	PLXNA1	NA
FARP2	PLXNA2	NA
FARP2	PLXNA3	NA
FARP2	PLXNA4	NA
FASLG	FAS	NA
FASLG	TNFRSF1A	NA
FASLG	TNFRSF6B	NA
FAT4	DCHS1	NA
FBLN1	ITGB1	NA
FBLN2	ITGB3	NA
FBN1	ITGA5	NA
FBN1	ITGAV	NA
FBN1	ITGB1	NA
FBN1	ITGB3	NA
FBN1	ITGB6	NA
FCN2	LRP1	NA
FGA	CDH5	NA
FGA	ITGA2B	NA
FGA	ITGA5	NA
FGA	ITGAD	NA
FGA	ITGAM	NA
FGA	ITGAV	NA
FGA	ITGAX	NA
FGA	ITGB1	NA
FGA	ITGB2	NA
FGA	ITGB3	NA
FGA	PLAUR	NA
FGA	TLR4	NA
FGB	ITGA2B	NA
FGB	ITGA5	NA
FGB	ITGAM	NA
FGB	ITGAV	NA
FGB	ITGB1	NA
FGB	ITGB2	NA
FGB	ITGB3	NA
FGB	TLR4	NA
FGF10	FGFR1	growth factor
FGF10	FGFR2	growth factor
FGF11	FGFR1	growth factor
FGF11	FGFR2	growth factor
FGF11	FGFR3	growth factor
FGF11	FGFR4	growth factor
FGF12	FGFR1	growth factor
FGF12	FGFR2	growth factor
FGF12	FGFR3	growth factor
FGF12	FGFR4	growth factor
FGF13	EGFR	growth factor
FGF13	FGFR1	growth factor
FGF13	FGFR2	growth factor
FGF13	FGFR3	growth factor
FGF13	FGFR4	growth factor
FGF13	SCN5A	growth factor
FGF13	SCN8A	growth factor
FGF14	FGFR1	growth factor
FGF14	FGFR2	growth factor
FGF14	FGFR3	growth factor
FGF14	FGFR4	growth factor
FGF16	FGFR1	growth factor
FGF16	FGFR2	growth factor
FGF16	FGFR3	growth factor
FGF16	FGFR4	growth factor
FGF17	FGFR1	growth factor
FGF17	FGFR2	growth factor
FGF17	FGFR3	growth factor
FGF17	FGFR4	growth factor
FGF18	FGFR1	growth factor
FGF18	FGFR2	growth factor
FGF18	FGFR3	growth factor
FGF18	FGFR4	growth factor
FGF19	FGFR1	growth factor
FGF19	FGFR2	growth factor
FGF19	FGFR3	growth factor
FGF19	FGFR4	growth factor
FGF19	KLB	growth factor
FGF1	CD44	growth factor
FGF1	EGFR	growth factor
FGF1	FGFR1	growth factor
FGF1	FGFR2	growth factor
FGF1	FGFR3	growth factor
FGF1	FGFR4	growth factor
FGF1	FGFRL1	growth factor
FGF1	NRP1	growth factor
FGF20	FGFR1	NA
FGF20	FGFR2	NA
FGF20	FGFR3	NA
FGF20	FGFR4	growth factor
FGF21	FGFR1	NA
FGF21	FGFR2	growth factor
FGF21	FGFR3	NA
FGF21	FGFR4	growth factor
FGF22	FGFR1	NA
FGF22	FGFR2	growth factor
FGF23	FGFR1	growth factor
FGF23	FGFR2	growth factor
FGF23	FGFR3	growth factor
FGF23	FGFR4	growth factor
FGF23	PHEX	growth factor
FGF2	CD44	growth factor
FGF2	FGFR1	growth factor
FGF2	FGFR2	growth factor
FGF2	FGFR3	growth factor
FGF2	FGFR4	growth factor
FGF2	FGFRL1	growth factor
FGF2	GPC4	growth factor
FGF2	NRP1	growth factor
FGF2	SDC1	growth factor
FGF2	SDC2	growth factor
FGF2	SDC3	growth factor
FGF2	SDC4	growth factor
FGF3	FGFR1	growth factor
FGF3	FGFR2	growth factor
FGF3	FGFR3	growth factor
FGF3	FGFR4	growth factor
FGF4	FGFR1	growth factor
FGF4	FGFR2	growth factor
FGF4	FGFR3	growth factor
FGF4	FGFR4	growth factor
FGF4	NRP1	growth factor
FGF5	FGFR1	growth factor
FGF5	FGFR2	growth factor
FGF5	FGFR3	growth factor
FGF5	FGFR4	growth factor
FGF6	FGFR1	growth factor
FGF6	FGFR2	growth factor
FGF6	FGFR3	growth factor
FGF6	FGFR4	growth factor
FGF6	SDC4	growth factor
FGF7	FGFR1	growth factor
FGF7	FGFR2	growth factor
FGF7	FGFR3	growth factor
FGF7	FGFR4	growth factor
FGF7	NRP1	growth factor
FGF8	FGFR1	growth factor
FGF8	FGFR2	growth factor
FGF8	FGFR3	growth factor
FGF8	FGFR4	growth factor
FGF9	FGFR1	growth factor
FGF9	FGFR2	growth factor
FGF9	FGFR3	growth factor
FGF9	FGFR4	growth factor
FGG	ITGA2B	NA
FGG	ITGA5	NA
FGG	ITGAV	NA
FGG	ITGB1	NA
FGG	ITGB2	NA
FGG	ITGB3	NA
FGG	TLR4	NA
FGL1	EGFR	NA
FIGF	FLT4	growth factor
FIGF	ITGA9	growth factor
FIGF	KDR	growth factor
FIGF	NRP2	growth factor
FLT3LG	FLT3	NA
FN1	C5AR1	NA
FN1	CD44	NA
FN1	CD79A	NA
FN1	COL13A1	NA
FN1	FLT4	NA
FN1	IL17RC	NA
FN1	ITGA2	NA
FN1	ITGA2B	NA
FN1	ITGA3	NA
FN1	ITGA4	NA
FN1	ITGA5	NA
FN1	ITGA6	NA
FN1	ITGA8	NA
FN1	ITGA9	NA
FN1	ITGAV	NA
FN1	ITGB1	NA
FN1	ITGB3	NA
FN1	ITGB6	NA
FN1	ITGB7	NA
FN1	ITGB8	NA
FN1	MAG	NA
FN1	NT5E	NA
FN1	PLAUR	NA
FN1	ROBO4	NA
FN1	SDC2	NA
FN1	TMPRSS6	NA
FN1	TNFRSF11B	NA
FN1	TSHR	NA
FSHB	ADCYAP1R1	NA
FSHB	ADRB2	NA
FSHB	ADRB3	NA
FSHB	FSHR	NA
FSHB	GPR20	NA
FSHB	GPR84	NA
FSHB	PTH1R	NA
FSHB	RAMP2	NA
FSHB	RAMP3	NA
FSHB	TSHR	NA
FSHB	VIPR1	NA
FST	BMPR1B	NA
FST	BMPR2	NA
FST	HFE2	NA
FYN	SPN	NA
FYN	THY1	NA
GAD1	GRM4	NA
GAL	ADRA2A	NA
GAL	GALR1	NA
GAL	GALR2	NA
GAL	GALR3	NA
GAL	GPR151	NA
GAL	GRM7	NA
GAL	MTNR1A	NA
GALP	GALR1	NA
GALP	GALR2	NA
GALP	GALR3	NA
GAS6	AXL	NA
GAS6	MERTK	NA
GAS6	TYRO3	NA
GAST	CCKBR	NA
GCG	ADCYAP1R1	NA
GCG	ADRB2	NA
GCG	ADRB3	NA
GCG	GCGR	NA
GCG	GLP1R	NA
GCG	GLP2R	NA
GCG	GPR20	NA
GCG	GPR84	NA
GCG	PTH1R	NA
GCG	RAMP2	NA
GCG	RAMP3	NA
GCG	TSHR	NA
GCG	VIPR1	NA
GC	LRP2	NA
GDF10	ACVR1B	NA
GDF11	ACVR1B	NA
GDF11	ACVR2A	NA
GDF11	ACVR2B	NA
GDF11	BMPR1A	NA
GDF11	BMPR1B	NA
GDF11	BMPR2	NA
GDF1	ACVR1B	NA
GDF1	ACVR2A	NA
GDF1	ACVR2B	NA
GDF1	SMAD3	NA
GDF2	ACVR1	NA
GDF2	ACVR2A	NA
GDF2	ACVR2B	NA
GDF2	ACVRL1	NA
GDF2	BMPR2	NA
GDF2	ENG	NA
GDF5	ACVR1	NA
GDF5	ACVR2A	NA
GDF5	ACVR2B	NA
GDF5	BMPR1A	NA
GDF5	BMPR1B	NA
GDF5	BMPR2	NA
GDF5	ROR2	NA
GDF6	BMPR1A	NA
GDF6	BMPR1B	NA
GDF6	BMPR2	NA
GDF7	ACVR2A	NA
GDF7	BMPR1A	NA
GDF7	BMPR2	NA
GDF9	ACVR2A	NA
GDF9	BMPR1A	NA
GDF9	BMPR1B	NA
GDF9	BMPR2	NA
GDF9	FXYD6	NA
GDF9	ORAI2	NA
GDF9	TGFBR1	NA
GDNF	EDNRB	NA
GDNF	GFRA1	NA
GDNF	GFRA2	NA
GDNF	GFRA3	NA
GDNF	RET	NA
GDNF	SLC44A5	NA
GH1	GHR	NA
GH1	PRLR	NA
GH2	GHR	NA
GHRH	ADCYAP1R1	NA
GHRH	ADRB2	NA
GHRH	ADRB3	NA
GHRH	GHRHR	NA
GHRH	GPR20	NA
GHRH	GPR84	NA
GHRH	PTH1R	NA
GHRH	RAMP2	NA
GHRH	RAMP3	NA
GHRH	TSHR	NA
GHRH	VIPR1	NA
GHRL	GHRHR	NA
GHRL	GHSR	NA
GHRL	GPR39	NA
GHRL	MLNR	NA
GIP	ADCYAP1R1	NA
GIP	ADRB2	NA
GIP	ADRB3	NA
GIP	DPP4	NA
GIP	GIPR	NA
GIP	GPR20	NA
GIP	GPR84	NA
GIP	INSR	NA
GIP	PTH1R	NA
GIP	RAMP2	NA
GIP	RAMP3	NA
GIP	TSHR	NA
GIP	VIPR1	NA
GNAI2	ADCY1	NA
GNAI2	ADCY7	NA
GNAI2	ADCY8	NA
GNAI2	ADCY9	NA
GNAI2	ADORA1	NA
GNAI2	ADRA2A	NA
GNAI2	ADRA2B	NA
GNAI2	AGTR2	NA
GNAI2	C5AR1	NA
GNAI2	CAV1	NA
GNAI2	CCR5	NA
GNAI2	CHRM1	NA
GNAI2	CNR1	NA
GNAI2	CXCR1	NA
GNAI2	CXCR2	NA
GNAI2	CXCR3	NA
GNAI2	DRD2	NA
GNAI2	EDNRA	NA
GNAI2	EDNRB	NA
GNAI2	EGFR	NA
GNAI2	F2R	NA
GNAI2	FPR1	NA
GNAI2	IGF1R	NA
GNAI2	LHCGR	NA
GNAI2	LPAR3	NA
GNAI2	MTNR1A	NA
GNAI2	MTNR1B	NA
GNAI2	OPRD1	NA
GNAI2	OPRM1	NA
GNAI2	P2RY12	NA
GNAI2	PTPRU	NA
GNAI2	S1PR1	NA
GNAI2	S1PR3	NA
GNAI2	S1PR4	NA
GNAI2	S1PR5	NA
GNAI2	TBXA2R	NA
GNAI2	TSHR	NA
GNAI2	UNC5B	NA
GNAS	ADCY1	NA
GNAS	ADCY7	NA
GNAS	ADCY8	NA
GNAS	ADCY9	NA
GNAS	ADORA1	NA
GNAS	ADRB3	NA
GNAS	AVPR2	NA
GNAS	CRHR1	NA
GNAS	GCGR	NA
GNAS	GLP1R	NA
GNAS	HTR6	NA
GNAS	LHCGR	NA
GNAS	PTGDR	NA
GNAS	PTGIR	NA
GNAS	TSHR	NA
GNAS	VIPR1	NA
GNB3	GABBR2	NA
GNB3	TGFBR1	NA
GNRH1	GNRHR	NA
GNRH2	GNRHR	NA
GPC3	CD81	NA
GPC3	IGF1R	NA
GPC3	LRP1	NA
GPC3	LRP2	NA
GPHA2	TSHR	NA
GPI	AMFR	NA
GREM1	KDR	NA
GRP	BRS3	NA
GRP	GRPR	NA
GRP	NMBR	NA
GSTP1	TRAF2	NA
GUCA2A	GUCY2C	NA
GUCA2B	GUCY2C	NA
GUCA2B	GUCY2D	NA
GZMB	CHRM3	NA
GZMB	IGF2R	NA
GZMB	PGRMC1	NA
HAS2	CD44	NA
HAS2	HMMR	NA
HBEGF	CD44	growth factor
HBEGF	CD82	growth factor
HBEGF	CD9	growth factor
HBEGF	EGFR	growth factor
HBEGF	ERBB2	growth factor
HBEGF	ERBB4	growth factor
HBEGF	PRLR	growth factor
HCRT	HCRTR1	NA
HCRT	HCRTR2	NA
HCRT	NPFFR2	NA
HDC	HRH1	NA
HDC	HRH2	NA
HDC	HRH3	NA
HDC	HRH4	NA
HEBP1	ADRA2A	NA
HEBP1	FPR3	NA
HEBP1	GRM7	NA
HEBP1	MTNR1A	NA
HGF	CD44	growth factor
HGF	ITGB1	NA
HGF	MET	growth factor
HGF	SDC1	growth factor
HGF	SDC2	growth factor
HGF	ST14	growth factor
HHIPL2	CACHD1	NA
HHLA3	CHRM3	NA
HLA-A	APLP2	NA
HLA-A	CD3D	NA
HLA-A	CD3G	NA
HLA-A	ERBB2	NA
HLA-A	KIR2DL1	NA
HLA-A	KIR2DL3	NA
HLA-A	KIR3DL1	NA
HLA-A	KIR3DL2	NA
HLA-A	LILRB1	NA
HLA-A	LILRB2	NA
HLA-B	CANX	NA
HLA-B	CD3D	NA
HLA-B	CD3G	NA
HLA-B	KIR2DL3	NA
HLA-B	KIR3DL1	NA
HLA-B	KLRD1	NA
HLA-B	LILRB1	NA
HLA-B	LILRB2	NA
HLA-C	CD3D	NA
HLA-C	CD3G	NA
HLA-C	DDR1	NA
HLA-C	KIR2DL1	NA
HLA-C	KIR2DL3	NA
HLA-C	KIR2DS4	NA
HLA-C	KIR3DL1	NA
HLA-C	LILRA3	NA
HLA-C	LILRB1	NA
HLA-C	LILRB2	NA
HLA-C	NOTCH4	NA
HLA-C	SLC9C2	NA
HLA-E	KIR3DL1	NA
HLA-E	KLRC1	NA
HLA-E	KLRC2	NA
HLA-E	KLRD1	NA
HLA-E	SLC16A4	NA
HLA-G	CD4	NA
HLA-G	KIR2DL4	NA
HLA-G	KLRC1	NA
HLA-G	KLRD1	NA
HLA-G	LILRB1	NA
HLA-G	LILRB2	NA
HMGB1	SDC1	NA
HMGB1	THBD	NA
HMGB1	TLR4	NA
HP	ASGR1	NA
HP	ASGR2	NA
HP	ITGAM	NA
HP	ITGB2	NA
HPX	LRP1	NA
HRAS	AGTR1	NA
HRAS	CAV1	NA
HRAS	GRIN2D	NA
HRAS	INSR	NA
HRAS	SDC2	NA
HRAS	TLR2	NA
HRAS	TLR9	NA
HRG	FCGR1A	NA
HSP90AA1	CFTR	NA
HSP90AA1	EGFR	NA
HSP90AA1	ERBB2	NA
HSP90AA1	FGFR3	NA
HSP90AA1	ITGB3	NA
HSP90B1	ASGR1	NA
HSP90B1	ERBB2	NA
HSP90B1	LRP1	NA
HSP90B1	TLR1	NA
HSP90B1	TLR2	NA
HSP90B1	TLR4	NA
HSP90B1	TLR7	NA
HSP90B1	TLR9	NA
HSPA1A	GRIN2D	NA
HSPA1A	TLR4	NA
HSPA8	ADRB2	NA
HSPA8	LDLR	NA
HSPA8	LRP2	NA
HSPG2	CHRM3	NA
HSPG2	COL13A1	NA
HSPG2	ITGA2	NA
HSPG2	ITGB1	NA
HSPG2	LRP1	NA
HSPG2	LRP2	NA
HSPG2	PTPRS	NA
HSPG2	SDC1	NA
IAPP	ADCYAP1R1	NA
IAPP	ADRB2	NA
IAPP	ADRB3	NA
IAPP	CALCR	NA
IAPP	GPR20	NA
IAPP	GPR84	NA
IAPP	PTH1R	NA
IAPP	RAMP1	NA
IAPP	RAMP2	NA
IAPP	RAMP3	NA
IAPP	TSHR	NA
IAPP	VIPR1	NA
IBSP	ITGAV	NA
IBSP	ITGB3	NA
ICAM1	CAV1	NA
ICAM1	EGFR	NA
ICAM1	IL2RA	NA
ICAM1	IL2RG	NA
ICAM1	ITGAL	NA
ICAM1	ITGAM	NA
ICAM1	ITGAX	NA
ICAM1	ITGB2	NA
ICAM1	SPN	NA
ICAM2	ITGAL	NA
ICAM2	ITGAM	NA
ICAM2	ITGB2	NA
ICAM3	CLEC4M	NA
ICAM3	ITGAD	NA
ICAM3	ITGAL	NA
ICAM3	ITGB2	NA
ICAM4	ITGA2B	NA
ICAM4	ITGA4	NA
ICAM4	ITGAL	NA
ICAM4	ITGAM	NA
ICAM4	ITGAV	NA
ICAM4	ITGB1	NA
ICAM4	ITGB2	NA
ICAM4	ITGB3	NA
ICAM4	RHAG	NA
ICAM5	ITGAL	NA
ICAM5	ITGB2	NA
ICOSLG	ICOS	checkpoint
IFNA10	IFNAR1	NA
IFNA10	IFNAR2	NA
IFNA13	IFNAR1	NA
IFNA13	IFNAR2	NA
IFNA14	IFNAR1	NA
IFNA14	IFNAR2	NA
IFNA16	IFNAR1	NA
IFNA16	IFNAR2	NA
IFNA17	IFNAR1	NA
IFNA17	IFNAR2	NA
IFNA1	IFNAR1	NA
IFNA1	IFNAR2	NA
IFNA21	IFNAR1	NA
IFNA21	IFNAR2	NA
IFNA2	IFNAR1	NA
IFNA2	IFNAR2	NA
IFNA4	IFNAR1	NA
IFNA4	IFNAR2	NA
IFNA5	IFNAR1	NA
IFNA5	IFNAR2	NA
IFNA6	IFNAR1	NA
IFNA6	IFNAR2	NA
IFNA7	IFNAR1	NA
IFNA7	IFNAR2	NA
IFNA8	IFNAR1	NA
IFNA8	IFNAR2	NA
IFNB1	IFNAR1	NA
IFNB1	IFNAR2	NA
IFNE	IFNAR1	NA
IFNE	IFNAR2	NA
IFNG	IFNGR1	NA
IFNG	IFNGR2	NA
IFNL1	IFNLR1	NA
IFNL1	IL10RB	NA
IFNL2	IFNLR1	NA
IFNL2	IL10RB	NA
IFNL3	IFNLR1	NA
IFNL3	IL10RB	NA
IFNW1	IFNAR1	NA
IFNW1	IFNAR2	NA
IGF1	IGF1R	growth factor
IGF1	IGF2R	NA
IGF1	INSR	growth factor
IGF2	IGF1R	growth factor
IGF2	IGF2R	growth factor
IGF2	INSR	growth factor
IGFBP4	FZD8	growth factor
IGFBP4	LRP6	growth factor
IGFL1	IGFLR1	growth factor
IGFL2	IGFLR1	growth factor
IGFL3	IGFLR1	growth factor
IHH	BOC	NA
IHH	CDON	NA
IHH	HHIP	NA
IHH	PTCH1	NA
IHH	PTCH2	NA
IL10	IL10RA	cytokine
IL10	IL10RB	cytokine
IL10	SIRPG	cytokine
IL11	IL11RA	cytokine
IL11	IL6ST	cytokine
IL12A	CD28	cytokine
IL12A	IL12RB1	cytokine
IL12A	IL12RB2	cytokine
IL12B	IL12RB1	cytokine
IL12B	IL12RB2	cytokine
IL12B	IL23R	cytokine
IL13	IL13RA1	cytokine
IL13	IL13RA2	cytokine
IL13	IL2RG	cytokine
IL13	IL4R	cytokine
IL15	IL15RA	cytokine
IL15	IL2RA	cytokine
IL15	IL2RB	cytokine
IL15	IL2RG	cytokine
IL16	CCR5	cytokine
IL16	CD4	cytokine
IL16	GRIN2C	cytokine
IL16	GRIN2D	cytokine
IL16	KCNA3	cytokine
IL16	KCND1	cytokine
IL16	KCND2	cytokine
IL16	KCNJ10	cytokine
IL16	KCNJ15	cytokine
IL16	KCNJ4	cytokine
IL17A	IL17RA	cytokine
IL17A	IL17RC	cytokine
IL17B	IL17RB	cytokine
IL17C	IL17RE	NA
IL17F	IL17RA	cytokine
IL17F	IL17RC	NA
IL18	CD48	cytokine
IL18	IL18BP	NA
IL18	IL18R1	cytokine
IL18	IL18RAP	cytokine
IL18	IL1RAPL1	cytokine
IL18	IL1RL2	cytokine
IL19	IL20RA	cytokine
IL19	IL20RB	cytokine
IL1A	IL1R1	cytokine
IL1A	IL1R2	cytokine
IL1A	IL1RAP	cytokine
IL1B	ADRB2	cytokine
IL1B	IL1R1	cytokine
IL1B	IL1R2	cytokine
IL1B	IL1RAP	cytokine
IL1F10	IL1R1	cytokine
IL1F10	IL1RL2	NA
IL1RN	IL1R1	cytokine
IL1RN	IL1R2	cytokine
IL1RN	IL1RL2	cytokine
IL20	IL20RA	cytokine
IL20	IL20RB	cytokine
IL20	IL22RA1	cytokine
IL21	IL21R	cytokine
IL21	IL2RG	cytokine
IL22	IL10RA	cytokine
IL22	IL10RB	cytokine
IL22	IL21R	cytokine
IL22	IL22RA1	cytokine
IL22	IL22RA2	cytokine
IL23A	IL12RB1	cytokine
IL23A	IL12RB2	NA
IL23A	IL23R	cytokine
IL24	IL10RB	NA
IL24	IL20RA	cytokine
IL24	IL20RB	cytokine
IL24	IL22RA1	cytokine
IL25	IL17RB	cytokine
IL26	IL10RB	NA
IL26	IL20RA	cytokine
IL27	IL27RA	cytokine
IL2	CD53	cytokine
IL2	GYPE	cytokine
IL2	IL2RA	cytokine
IL2	IL2RB	cytokine
IL2	IL2RG	cytokine
IL2	NGFR	cytokine
IL31	IL31RA	cytokine
IL31	OSMR	cytokine
IL33	IL1RL1	NA
IL34	CSF1R	cytokine
IL36A	IL1RL2	NA
IL36A	IL36RN	NA
IL36B	IL1RL2	NA
IL36B	IL36RN	NA
IL36G	IL1RL2	NA
IL36G	IL36RN	NA
IL3	CSF2RB	cytokine
IL3	IL3RA	cytokine
IL4	CD53	cytokine
IL4	IL13RA1	cytokine
IL4	IL13RA2	cytokine
IL4	IL2RG	cytokine
IL4	IL4R	cytokine
IL5	CSF2RB	cytokine
IL5	IL5RA	cytokine
IL6	F3	cytokine
IL6	IL6R	cytokine
IL6	IL6ST	cytokine
IL7	IL2RG	cytokine
IL7	IL7R	cytokine
IL8	CD79A	cytokine
IL8	CXCR1	cytokine
IL8	CXCR2	cytokine
IL8	DARC	cytokine
IL8	KDR	cytokine
IL8	SDC1	cytokine
IL8	SDC2	cytokine
IL8	SDC3	cytokine
IL9	IL2RG	cytokine
IL9	IL9R	cytokine
INHA	ACVR1	NA
INHA	ACVR2A	NA
INHA	ACVR2B	NA
INHA	TGFBR3	NA
INHBA	ACVR1	NA
INHBA	ACVR1B	NA
INHBA	ACVR2A	NA
INHBA	ACVR2B	NA
INHBA	BAMBI	NA
INHBA	ENG	NA
INHBA	SMAD3	NA
INHBA	TGFBR3	NA
INHBB	ACVR1	NA
INHBB	ACVR1B	NA
INHBB	ACVR1C	NA
INHBB	ACVR2A	NA
INHBB	ACVR2B	NA
INHBB	SMAD3	NA
INHBC	ACVR1	NA
INHBC	ACVR1B	NA
INHBC	ACVR2A	NA
INHBC	ACVR2B	NA
INHBE	ACVR2A	NA
INHBE	ACVR2B	NA
INS	IGF1R	NA
INS	INSR	NA
INSL3	ADCYAP1R1	NA
INSL3	ADRB2	NA
INSL3	ADRB3	NA
INSL3	GPR20	NA
INSL3	GPR84	NA
INSL3	PTH1R	NA
INSL3	RAMP2	NA
INSL3	RAMP3	NA
INSL3	RXFP2	NA
INSL3	TSHR	NA
INSL3	VIPR1	NA
INSL5	ADRA2A	NA
INSL5	GRM7	NA
INSL5	MTNR1A	NA
INSL5	RXFP3	NA
INSL5	RXFP4	NA
INS	LRP2	NA
IRAK4	TLR4	NA
IRAK4	TLR6	NA
IRAK4	TLR7	NA
ITGB3BP	ITGB3	NA
ITGB3BP	ITGB5	NA
ITIH2	FCER1A	NA
JAG1	CD46	NA
JAG1	NOTCH1	NA
JAG1	NOTCH2	NA
JAG1	NOTCH3	NA
JAG1	NOTCH4	NA
JAG2	NOTCH1	NA
JAG2	NOTCH2	NA
JAG2	NOTCH3	NA
JAG2	NOTCH4	NA
JAM3	ITGB1	NA
JAM3	ITGB2	NA
KAL1	FGFR1	NA
KAL1	SDC2	NA
KISS1	KISS1R	NA
KISS1	MMP24	NA
KITLG	EPOR	NA
KITLG	KIT	NA
KLK3	EPOR	NA
KNG1	ADRA2A	NA
KNG1	BDKRB1	NA
KNG1	BDKRB2	NA
KNG1	CD93	NA
KNG1	GP1BA	NA
KNG1	GPR135	NA
KNG1	GRM7	NA
KNG1	ITGAM	NA
KNG1	ITGB2	NA
KNG1	MTNR1A	NA
KNG1	PLAUR	NA
KNG1	RXFP4	NA
KNG1	SDC2	NA
KRTAP4-12	AQP1	NA
KRTAP4-12	CATSPER1	NA
KRTAP4-12	CLDN2	NA
KRTAP4-12	CNTFR	NA
KRTAP4-12	LINGO1	NA
KRTAP4-12	PDGFRB	NA
KRTAP4-12	PLSCR4	NA
L1CAM	CNTN1	NA
L1CAM	EGFR	NA
L1CAM	EPHB2	NA
L1CAM	ERBB2	NA
L1CAM	ERBB3	NA
L1CAM	FGFR2	NA
L1CAM	ITGA5	NA
L1CAM	ITGAV	NA
LACRT	SDC1	NA
LAMA1	GPC1	NA
LAMA1	ITGA1	NA
LAMA1	ITGA2	NA
LAMA1	ITGA3	NA
LAMA1	ITGA6	NA
LAMA1	ITGA7	NA
LAMA1	ITGB1	NA
LAMA1	ITGB4	NA
LAMA1	ITGB8	NA
LAMA1	NT5E	NA
LAMA1	RPSA	NA
LAMA1	SDC2	NA
LAMA1	SDC4	NA
LAMA1	TMPRSS6	NA
LAMA2	ITGA1	NA
LAMA2	ITGA2	NA
LAMA2	ITGA3	NA
LAMA2	ITGA6	NA
LAMA2	ITGA7	NA
LAMA2	ITGB1	NA
LAMA2	ITGB4	NA
LAMA2	RPSA	NA
LAMA3	ITGA3	NA
LAMA3	ITGB1	NA
LAMA3	ITGB4	NA
LAMA3	SDC2	NA
LAMA4	ITGA3	NA
LAMA4	ITGA6	NA
LAMA4	ITGAV	NA
LAMA4	ITGB1	NA
LAMA5	BCAM	NA
LAMA5	ITGA2	NA
LAMA5	ITGA3	NA
LAMA5	ITGA6	NA
LAMA5	ITGB1	NA
LAMA5	ITGB4	NA
LAMA5	SDC1	NA
[truncated: 1,183 more rows]

## Sheet: Ramilowski et al
annotation:we just remain the LR pairs supported by literature
Ligand	Receptor
A2M	LRP1
AANAT	MTNR1A
AANAT	MTNR1B
ACE	AGTR2
ACE	BDKRB2
ADAM10	AXL
ADAM10	EPHA3
ADAM12	ITGA9
ADAM12	ITGB1
ADAM12	SDC4
ADAM15	ITGA5
ADAM15	ITGA9
ADAM15	ITGAV
ADAM15	ITGB1
ADAM15	ITGB3
ADAM17	ERBB4
ADAM17	ITGA5
ADAM17	ITGB1
ADAM17	NOTCH1
ADAM23	ITGA5
ADAM23	ITGB3
ADAM28	ITGA4
ADAM2	CD9
ADAM2	ITGA6
ADAM2	ITGA9
ADAM2	ITGB1
ADAM2	ITGB7
ADAM9	ITGA3
ADAM9	ITGA6
ADAM9	ITGAV
ADAM9	ITGB1
ADAM9	ITGB5
ADCYAP1	ADCYAP1R1
ADCYAP1	SCTR
ADCYAP1	VIPR1
ADCYAP1	VIPR2
ADIPOQ	ADIPOR1
ADIPOQ	ADIPOR2
ADM2	CALCR
ADM2	CALCRL
ADM2	RAMP1
ADM	CALCR
ADM	CALCRL
ADM	GPR182
ADM	MRGPRX2
ADM	RAMP2
AGRN	ATP1A3
AGRN	LRP4
AGRN	MUSK
AGRP	MC3R
AGRP	MC4R
AGRP	MC5R
AGRP	SDC3
AGT	AGTR1
AGT	AGTR2
AGT	LRP2
AGT	MAS1
AHSG	INSR
ALB	LRP2
AMELX	LAMP1
AMELY	LAMP1
AMH	ACVR1
AMH	AMHR2
AMH	EGFR
ANGPT1	ITGA5
ANGPT1	TEK
ANGPT1	TIE1
ANGPT2	TEK
ANGPT4	TEK
ANGPTL1	TEK
ANGPTL3	ITGA5
ANGPTL3	ITGAV
ANGPTL3	ITGB3
ANXA1	DYSF
ANXA1	EGFR
ANXA1	FPR1
ANXA1	FPR2
ANXA1	FPR3
APLN	APLNR
APOB	LDLR
APOB	LRP2
APOB	LSR
APOB	OLR1
APOD	LEPR
APOE	LDLR
APOE	LRP1
APOE	LRP2
APOE	LRP5
APOE	LRP8
APOE	SCARB1
APOE	SORL1
APOE	VLDLR
APP	CAV1
APP	CD74
APP	FPR2
APP	GPC1
APP	LRP1
APP	NCSTN
APP	TNFRSF21
AREGB	EGFR
AREG	EGFR
AREG	ERBB3
ARF1	CHRM3
ARF1	INSR
ARF1	PLD2
ARTN	GFRA1
ARTN	GFRA3
ARTN	RET
ASIP	ATRN
ASIP	F11R
ASIP	MC1R
ASIP	MC2R
ASIP	MC3R
ASIP	MC4R
ASIP	MC5R
AVP	AVPR1A
AVP	AVPR1B
AVP	AVPR2
AVP	OXTR
AZGP1	ITGAV
B2M	CD1A
B2M	CD1B
B2M	HFE
B2M	HLA-F
B2M	LILRB1
BDNF	NGFR
BDNF	NGFRAP1
BDNF	NTRK2
BDNF	SORT1
BGN	TLR2
BGN	TLR4
BMP10	ACVR2A
BMP10	ACVRL1
BMP10	BMPR1A
BMP10	BMPR1B
BMP10	BMPR2
BMP10	ENG
BMP15	ACVR2A
BMP15	BMPR1A
BMP15	BMPR1B
BMP15	BMPR2
BMP2	ACVR1
BMP2	ACVR2A
BMP2	ACVR2B
BMP2	BMPR1A
BMP2	BMPR1B
BMP2	BMPR2
BMP2	ENG
BMP2	HFE2
BMP3	ACVR2B
BMP4	BMPR1A
BMP4	BMPR1B
BMP4	BMPR2
BMP5	BMPR1A
BMP6	ACVR1
BMP6	ACVR2A
BMP6	BMPR1A
BMP6	BMPR1B
BMP6	BMPR2
BMP7	ACVR1
BMP7	ACVR2A
BMP7	ACVR2B
BMP7	BMPR1A
BMP7	BMPR1B
BMP7	BMPR2
BMP7	ENG
BST1	CAV1
BTC	EGFR
BTC	ERBB2
BTC	ERBB3
BTC	ERBB4
BTLA	CD79A
BTLA	TNFRSF14
BTLA	VTCN1
C1QA	CD93
C1QA	CR1
C1QA	CSPG4
C1QB	LRP1
C1QTNF1	AVPR2
C1QTNF5	MFRP
C3	C3AR1
C3	C5AR2
C3	CD19
C3	CD46
C3	CR1
C3	ITGAM
C3	ITGAX
C3	ITGB2
C3	LRP1
C4A	C3AR1
C4A	C5AR2
C4A	CR1
C4BPA	BMPR2
C4BPA	CD40
C4BPA	LRP1
C4B	CD46
C4B	CR1
C5	C5AR1
C5	C5AR2
C5orf55	TRAF2
CALCA	CALCR
CALCA	CALCRL
CALCA	RAMP1
CALCA	RAMP2
CALCB	CALCR
CALCB	CALCRL
CALCB	RAMP1
CALR	ITGA2B
CALR	ITGA3
CALR	ITGAV
CALR	LRP1
CALR	MTNR1A
CALR	SCARF1
CALR	TSHR
CAMP	FPR2
CCK	CCKAR
CCK	CCKBR
CCL11	ACKR2
CCL11	ACKR4
CCL11	CCR2
CCL11	CCR3
CCL11	CCR5
CCL11	CXCR3
CCL13	ACKR2
CCL13	ACKR4
CCL13	CCR1
CCL13	CCR2
CCL13	CCR3
CCL13	CCR5
CCL13	CXCR3
CCL14	ACKR2
CCL14	CCR1
CCL14	CCR3
CCL14	CCR5
CCL15	CCR1
CCL15	CCR3
CCL16	CCR1
CCL16	CCR2
CCL16	CCR5
CCL16	CCR8
CCL16	HRH4
CCL17	CCR4
CCL17	CCR8
CCL17	DARC
CCL18	C14orf1
CCL19	ACKR2
CCL19	ACKR4
CCL19	CCR10
CCL19	CCR7
CCL19	CCRL2
CCL19	CXCR3
CCL1	CCR8
CCL20	CCR6
CCL20	CXCR3
CCL21	ACKR2
CCL21	ACKR4
CCL21	CCR7
CCL21	CXCR3
CCL22	CCR4
CCL23	CCR1
CCL24	CCR2
CCL24	CCR3
CCL25	ACKR2
CCL25	ACKR4
CCL25	CCR10
CCL25	CCR9
CCL26	CCR1
CCL26	CCR2
CCL26	CCR3
CCL27	ACKR2
CCL27	CCR10
CCL28	ACKR2
CCL28	CCR10
CCL28	CCR3
CCL2	ACKR2
CCL2	ACKR4
CCL2	CCR1
CCL2	CCR10
CCL2	CCR2
CCL2	CCR3
CCL2	CCR4
CCL2	CCR5
CCL2	DARC
CCL3L1	CCR1
CCL3L1	CCR3
CCL3L1	CCR5
CCL3L3	ACKR2
CCL3L3	CCR5
CCL3	ACKR2
CCL3	CCR1
CCL3	CCR3
CCL3	CCR4
CCL3	CCR5
CCL4	ACKR2
CCL4	CCR1
CCL4	CCR3
CCL4	CCR5
CCL4	CCR8
CCL5	ACKR2
CCL5	ACKR4
CCL5	CCR1
CCL5	CCR3
CCL5	CCR4
CCL5	CCR5
CCL5	CXCR3
CCL5	DARC
CCL5	GPR75
CCL5	SDC1
CCL5	SDC4
CCL7	ACKR2
CCL7	ACKR4
CCL7	CCR1
CCL7	CCR10
CCL7	CCR2
CCL7	CCR3
CCL7	CCR5
CCL7	CXCR3
CCL7	DARC
CCL8	ACKR2
CCL8	ACKR4
CCL8	CCR1
CCL8	CCR2
CCL8	CCR3
CCL8	CCR5
CCL8	DARC
CD14	ITGA4
CD14	ITGB1
CD24	SELP
CD34	SELL
CD40LG	CD40
CD55	CD97
CD55	CR1
CD5L	CD5
CD70	CD27
CDH1	EGFR
CDH1	IGF1R
CDH1	ITGAE
CDH1	ITGB7
CDH1	PTPRF
CDH1	PTPRM
CEL	CXCR4
CFH	ITGAM
CFH	SELL
CGA	FSHR
CGA	LHCGR
CGA	TSHR
CGB	LHCGR
CGN	F11R
CHAD	ITGA2
CHAD	ITGB1
CLCF1	CNTFR
CLCF1	CRLF1
CLCF1	IL6ST
CLCF1	LIFR
CNTF	CNTFR
CNTF	IL6R
CNTF	IL6ST
CNTF	LIFR
CNTN2	CNTN1
CNTN2	CNTNAP2
CNTN2	NRCAM
CNTN4	PTPRG
COL11A1	DDR1
COL14A1	CD44
COL18A1	GPC1
COL18A1	GPC4
COL18A1	ITGA5
COL18A1	ITGB1
COL18A1	KDR
COL1A1	CD36
COL1A1	CD44
COL1A1	CD93
COL1A1	DDR1
COL1A1	DDR2
COL1A1	ITGA11
COL1A1	ITGA2
COL1A1	ITGA5
COL1A1	ITGB1
COL1A1	TMPRSS6
COL1A2	CD36
COL1A2	CD44
COL1A2	CD93
COL1A2	ITGA2
COL1A2	ITGA2B
COL1A2	ITGB3
COL2A1	DDR1
COL2A1	ITGA10
COL2A1	ITGA2
COL2A1	ITGA2B
COL2A1	ITGB1
COL2A1	MAG
COL2A1	TNFRSF10A
COL3A1	DDR1
COL3A1	DDR2
COL3A1	MAG
COL4A1	CD93
COL4A1	ITGA1
COL4A1	ITGAV
COL4A1	ITGB1
COL4A1	ITGB8
COL4A2	CD93
COL4A3	CD47
COL4A3	CD93
COL4A3	ITGAV
COL4A4	CD93
COL4A5	CD93
COL4A6	CD93
COL5A1	SDC3
COL5A2	DDR1
COL5A3	SDC3
COL8A1	ITGA1
COL8A1	ITGA2
COL9A1	MAG
COL9A2	MAG
COL9A3	MAG
COLQ	MUSK
CORT	GHSR
CORT	MRGPRX2
CORT	SSTR1
CORT	SSTR2
CORT	SSTR3
CORT	SSTR4
CORT	SSTR5
CPAMD8	SCTR
CP	SLC40A1
CRH	CRHR1
CRH	CRHR2
CRH	MC2R
CRP	OLR1
CSF1	CSF1R
CSF2	CSF1R
CSF2	CSF2RA
CSF2	CSF2RB
CSF2	CSF3R
CSF2	IL3RA
CSF2	SDC2
CSF3	CSF1R
CSF3	CSF3R
CSH1	PRLR
CSH2	PRLR
CSHL1	PRLR
CTF1	IL6ST
CTF1	LIFR
CTGF	ERBB4
CTGF	ITGA5
CTGF	ITGAM
CTGF	ITGB2
CTGF	LRP1
CTGF	LRP6
CTGF	NTRK1
CTHRC1	FZD3
CTHRC1	FZD5
CTHRC1	FZD6
CUBN	LRP2
CX3CL1	CX3CR1
CXCL10	CCR3
CXCL10	CXCR3
CXCL10	SDC4
CXCL11	ACKR3
CXCL11	CCR3
CXCL11	CXCR3
CXCL12	ACKR3
CXCL12	CD4
CXCL12	CXCR3
CXCL12	CXCR4
CXCL12	ITGB1
CXCL13	ACKR4
CXCL13	CCR10
CXCL13	CXCR3
CXCL13	CXCR5
CXCL16	CXCR6
CXCL1	CXCR1
CXCL1	CXCR2
CXCL1	DARC
CXCL2	CXCR1
CXCL2	CXCR2
CXCL2	XCR1
CXCL3	CXCR1
CXCL3	CXCR2
CXCL5	CXCR1
CXCL5	CXCR2
CXCL5	DARC
CXCL6	CXCR1
CXCL6	CXCR2
CXCL9	CCR3
CXCL9	CXCR3
CYR61	ITGA5
CYR61	ITGAM
CYR61	ITGAV
CYR61	ITGB2
CYR61	ITGB3
CYR61	ITGB5
DCN	EGFR
DCN	ERBB4
DCN	MET
DEFB103A	CCR6
DEFB103B	CCR2
DEFB103B	CCR6
DEFB1	CCR6
DEFB4A	CCR6
DEFB4A	TLR4
DEFB4B	CCR6
DHH	BOC
DHH	CDON
DHH	HHIP
DHH	PTCH1
DHH	PTCH2
DKK1	KREMEN1
DKK1	KREMEN2
DKK1	LRP5
DKK1	LRP6
DKK2	KREMEN2
DKK2	LRP6
DLK1	NOTCH1
DLK2	NOTCH1
DLL1	NOTCH1
DLL1	NOTCH2
DLL1	NOTCH3
DLL4	NOTCH1
DLL4	NOTCH2
DLL4	NOTCH3
DLL4	NOTCH4
EBI3	IL27RA
EDA	EDA2R
EDA	EDAR
EDIL3	ITGAV
EDN1	EDNRA
EDN1	EDNRB
EDN1	KEL
EDN2	EDNRA
EDN2	EDNRB
EDN2	KEL
EDN3	EDNRA
EDN3	EDNRB
EDN3	KEL
EFEMP1	EGFR
EFEMP2	AQP1
EFEMP2	CATSPER1
EFEMP2	LINGO1
EFEMP2	PLSCR4
EFNA1	EPHA1
EFNA1	EPHA2
EFNA1	EPHA3
EFNA1	EPHA4
EFNA1	EPHA5
EFNA1	EPHA6
EFNA1	EPHA7
EFNA1	EPHA8
EFNA1	EPHB1
EFNA2	EPHA2
EFNA2	EPHA3
EFNA2	EPHA4
EFNA2	EPHA5
EFNA2	EPHA6
EFNA2	EPHA7
EFNA2	EPHA8
EFNA3	EPHA1
EFNA3	EPHA2
EFNA3	EPHA3
EFNA3	EPHA4
EFNA3	EPHA5
EFNA3	EPHA6
EFNA3	EPHA7
EFNA3	EPHA8
EFNA3	EPHB1
EFNA4	EPHA2
EFNA4	EPHA3
EFNA4	EPHA4
EFNA4	EPHA5
EFNA4	EPHA6
EFNA4	EPHA7
EFNA4	EPHA8
EFNA5	EPHA2
EFNA5	EPHA3
EFNA5	EPHA4
EFNA5	EPHA5
EFNA5	EPHA6
EFNA5	EPHA7
EFNA5	EPHA8
EFNA5	EPHB1
EFNA5	EPHB2
EFNA5	EPHB6
EFNB1	EPHB1
EFNB1	EPHB2
EFNB1	EPHB3
EFNB1	EPHB4
EFNB1	EPHB6
EFNB1	ERBB2
EFNB2	EPHA3
EFNB2	EPHA4
EFNB2	EPHA6
EFNB2	EPHB1
EFNB2	EPHB2
EFNB2	EPHB3
EFNB2	EPHB4
EFNB2	EPHB6
EFNB2	GRM1
EFNB2	GRM5
EFNB2	PECAM1
EFNB2	RHBDL2
EFNB3	EPHA4
EFNB3	EPHB2
EFNB3	EPHB3
EFNB3	EPHB4
EFNB3	RHBDL2
EGF	EGFR
EGF	ERBB2
EGF	ERBB3
EGF	ERBB4
EPGN	EGFR
EPO	EPOR
EREG	EGFR
EREG	ERBB4
F10	F3
F11	GP1BA
F12	CD93
F12	GP1BA
F13A1	ITGA4
F13A1	ITGA9
F13A1	ITGB1
F2	F2R
F2	F2RL1
F2	F2RL2
F2	F2RL3
F2	GP1BA
F2	GP9
F2	ITGA2B
F2	THBD
F7	F3
F8	ASGR2
F8	LDLR
F8	LRP1
F9	LRP1
FASLG	FAS
FASLG	TNFRSF6B
FAT4	DCHS1
FBLN1	ITGB1
FBLN2	ITGB3
FBN1	ITGA5
FBN1	ITGAV
FBN1	ITGB1
FBN1	ITGB3
FCN2	LRP1
FGA	CDH5
FGA	ITGA2B
FGA	ITGA5
FGA	ITGAM
FGA	ITGAV
FGA	ITGAX
FGA	ITGB1
FGA	ITGB2
FGA	ITGB3
FGB	ITGA2B
FGB	ITGA5
FGB	ITGAM
FGB	ITGAV
FGB	ITGB1
FGB	ITGB2
FGF10	FGFR2
FGF13	SCN5A
FGF13	SCN8A
FGF16	FGFR2
FGF16	FGFR3
FGF16	FGFR4
FGF17	FGFR1
FGF17	FGFR2
FGF17	FGFR3
FGF17	FGFR4
FGF18	FGFR1
FGF18	FGFR2
FGF18	FGFR3
FGF18	FGFR4
FGF19	FGFR1
FGF19	FGFR2
FGF19	FGFR3
FGF19	FGFR4
FGF19	KLB
FGF1	FGFR1
FGF1	FGFR2
FGF1	FGFR3
FGF1	FGFR4
FGF1	NRP1
FGF20	FGFR4
FGF21	FGFR4
FGF22	FGFR2
FGF23	FGFR1
FGF23	FGFR2
FGF23	FGFR3
FGF23	FGFR4
FGF23	PHEX
FGF2	CD44
FGF2	FGFR1
FGF2	FGFR2
FGF2	FGFR3
FGF2	FGFR4
FGF2	FGFRL1
FGF2	GPC4
FGF2	NRP1
FGF2	SDC1
FGF2	SDC2
FGF2	SDC3
FGF2	SDC4
FGF3	FGFR1
FGF3	FGFR2
FGF3	FGFR3
FGF3	FGFR4
FGF4	FGFR1
FGF4	FGFR2
FGF4	FGFR3
FGF4	FGFR4
FGF4	NRP1
FGF5	FGFR1
FGF5	FGFR2
FGF5	FGFR3
FGF5	FGFR4
FGF6	FGFR1
FGF6	FGFR2
FGF6	FGFR3
FGF6	FGFR4
FGF7	FGFR1
FGF7	FGFR2
FGF7	FGFR3
FGF7	FGFR4
FGF7	NRP1
FGF8	FGFR1
FGF8	FGFR2
FGF8	FGFR3
FGF8	FGFR4
FGF9	FGFR1
FGF9	FGFR2
FGF9	FGFR3
FGF9	FGFR4
FGG	ITGA2B
FGG	ITGA5
FGG	ITGAV
FGG	ITGB1
FGG	ITGB2
FGL1	EGFR
FIGF	FLT4
FIGF	ITGA9
FIGF	KDR
FIGF	NRP2
FLT3LG	FLT3
FN1	CD44
FN1	COL13A1
FN1	ITGA2
FN1	ITGA2B
FN1	ITGA3
FN1	ITGA4
FN1	ITGA5
FN1	ITGA8
FN1	ITGA9
FN1	ITGAV
FN1	ITGB1
FN1	ITGB3
FN1	ITGB6
FN1	ITGB7
FN1	ITGB8
FN1	MAG
FN1	NT5E
FN1	PLAUR
FN1	SDC2
FN1	TMPRSS6
FN1	TNFRSF11B
FN1	TSHR
FSHB	FSHR
GALP	GALR1
GALP	GALR2
GALP	GALR3
GAL	GALR1
GAL	GALR2
GAL	GALR3
GAL	GPR151
GAS6	AXL
GAS6	MERTK
GAS6	TYRO3
GAST	CCKBR
GCG	GCGR
GCG	GLP1R
GCG	GLP2R
GDF11	ACVR1B
GDF11	ACVR2A
GDF11	ACVR2B
GDF2	ACVR1
GDF2	ACVR2A
GDF2	ACVR2B
GDF2	ACVRL1
GDF2	BMPR2
GDF2	ENG
GDF5	ACVR1
GDF5	ACVR2A
GDF5	ACVR2B
GDF5	BMPR1A
GDF5	BMPR1B
GDF5	BMPR2
GDF5	ROR2
GDF6	BMPR1A
GDF6	BMPR1B
GDF6	BMPR2
GDF7	ACVR2A
GDF7	BMPR1A
GDF7	BMPR2
GDF9	ACVR2A
GDF9	BMPR1A
GDF9	BMPR1B
GDF9	BMPR2
GDF9	FXYD6
GDF9	ORAI2
GDF9	TGFBR1
GDNF	GFRA1
GDNF	GFRA2
GDNF	RET
GH1	GHR
GH1	PRLR
GH2	GHR
GHRH	GHRHR
GHRH	VIPR1
GHRL	GHRHR
GHRL	GHSR
GHRL	GPR39
GHRL	MLNR
GIP	DPP4
GIP	GIPR
GNAI2	ADCY1
GNAI2	ADORA1
GNAI2	ADRA2A
GNAI2	ADRA2B
GNAI2	AGTR2
GNAI2	C5AR1
GNAI2	CAV1
GNAI2	CCR5
GNAI2	CHRM1
GNAI2	CNR1
GNAI2	CXCR1
GNAI2	CXCR2
GNAI2	DRD2
GNAI2	EDNRA
GNAI2	EGFR
GNAI2	F2R
GNAI2	FPR1
GNAI2	IGF1R
GNAI2	LHCGR
GNAI2	LPAR3
GNAI2	MTNR1A
GNAI2	MTNR1B
GNAI2	OPRD1
GNAI2	OPRM1
GNAI2	P2RY12
GNAI2	PTPRU
GNAI2	TBXA2R
GNAI2	TSHR
GNAS	ADORA1
GNAS	ADRB3
GNAS	AVPR2
GNAS	CRHR1
GNAS	GCGR
GNAS	HTR6
GNAS	LHCGR
GNAS	PTGDR
GNAS	PTGIR
GNAS	TSHR
GNAS	VIPR1
GNB3	TGFBR1
GNRH1	GNRHR
GNRH2	GNRHR
GPC3	CD81
GPC3	IGF1R
GPHA2	TSHR
GPI	AMFR
GRP	BRS3
GRP	GRPR
GRP	NMBR
GSTP1	TRAF2
GUCA2A	GUCY2C
GUCA2B	GUCY2C
GUCA2B	GUCY2D
GZMB	CHRM3
GZMB	IGF2R
HAS2	CD44
HAS2	HMMR
HBEGF	CD44
HBEGF	CD82
HBEGF	CD9
HBEGF	EGFR
HBEGF	ERBB2
HBEGF	ERBB4
HCRT	HCRTR1
HCRT	HCRTR2
HCRT	NPFFR2
HEBP1	FPR3
HGF	CD44
HGF	MET
HGF	SDC1
HGF	SDC2
HGF	ST14
HLA-A	APLP2
HLA-A	ERBB2
HLA-A	KIR3DL1
HLA-A	KIR3DL2
HLA-A	LILRB1
HLA-A	LILRB2
HLA-B	CANX
HLA-B	KIR3DL1
HLA-B	KLRD1
HLA-B	LILRB1
HLA-B	LILRB2
HLA-C	KIR2DL1
HLA-C	KIR2DL3
HLA-C	KIR2DS4
HLA-C	LILRA3
HLA-C	LILRB1
HLA-C	LILRB2
HLA-E	KLRC1
HLA-E	KLRC2
HLA-E	KLRD1
HLA-G	KIR2DL4
HLA-G	KLRC1
HLA-G	KLRD1
HLA-G	LILRB1
HLA-G	LILRB2
HMGB1	SDC1
HMGB1	THBD
HP	ITGAM
HP	ITGB2
HRAS	AGTR1
HRAS	CAV1
HRAS	GRIN2D
HRAS	INSR
HRAS	TLR2
HRAS	TLR9
HRG	FCGR1A
HSP90AA1	CFTR
HSP90AA1	EGFR
HSP90AA1	FGFR3
HSPG2	COL13A1
HSPG2	ITGA2
HSPG2	ITGB1
HSPG2	PTPRS
IAPP	CALCR
IAPP	RAMP1
IAPP	RAMP2
ICAM1	EGFR
ICAM1	IL2RA
ICAM1	IL2RG
ICAM1	ITGAL
ICAM1	ITGAM
ICAM1	ITGAX
ICAM1	ITGB2
ICAM2	ITGAL
ICAM2	ITGAM
ICAM2	ITGB2
ICAM3	CLEC4M
ICAM3	ITGAD
ICAM3	ITGAL
ICAM3	ITGB2
ICAM4	ITGA2B
ICAM4	ITGA4
ICAM4	ITGAL
ICAM4	ITGAM
ICAM4	ITGAV
ICAM4	ITGB1
ICAM4	ITGB2
ICAM4	ITGB3
ICAM4	RHAG
ICAM5	ITGAL
ICAM5	ITGB2
IFNA10	IFNAR1
IFNA10	IFNAR2
IFNA13	IFNAR1
IFNA13	IFNAR2
IFNA14	IFNAR1
IFNA14	IFNAR2
IFNA16	IFNAR1
IFNA16	IFNAR2
IFNA17	IFNAR1
IFNA17	IFNAR2
IFNA1	IFNAR1
IFNA1	IFNAR2
IFNA21	IFNAR1
IFNA21	IFNAR2
IFNA2	IFNAR1
IFNA2	IFNAR2
IFNA4	IFNAR1
IFNA4	IFNAR2
IFNA5	IFNAR1
IFNA5	IFNAR2
IFNA6	IFNAR1
IFNA6	IFNAR2
IFNA7	IFNAR1
IFNA7	IFNAR2
IFNA8	IFNAR1
IFNA8	IFNAR2
IFNB1	IFNAR1
IFNB1	IFNAR2
IFNG	IFNGR1
IFNG	IFNGR2
IFNL1	IFNLR1
IFNL1	IL10RB
IFNL2	IFNLR1
IFNL2	IL10RB
IFNL3	IFNLR1
IFNL3	IL10RB
IFNW1	IFNAR1
IFNW1	IFNAR2
IGF1	IGF1R
IGF2	IGF1R
IGF2	IGF2R
IGF2	INSR
IGFBP4	FZD8
IGFBP4	LRP6
IGFL1	IGFLR1
IGFL2	IGFLR1
IGFL3	IGFLR1
IHH	BOC
IHH	CDON
IHH	HHIP
IHH	PTCH1
IHH	PTCH2
IL10	IL10RA
IL10	IL10RB
IL11	IL11RA
IL11	IL6ST
IL12A	CD28
IL12A	IL12RB1
IL12A	IL12RB2
IL12B	IL12RB1
IL12B	IL12RB2
IL12B	IL23R
IL13	IL13RA1
IL13	IL13RA2
IL13	IL2RG
IL13	IL4R
IL15	IL15RA
IL15	IL2RA
IL15	IL2RB
IL15	IL2RG
IL16	CD4
IL16	GRIN2C
IL16	GRIN2D
IL16	KCNA3
IL16	KCND1
IL16	KCND2
IL16	KCNJ10
IL16	KCNJ15
IL16	KCNJ4
IL17A	IL17RA
IL17A	IL17RC
IL17B	IL17RB
IL17F	IL17RA
IL18	IL18R1
IL18	IL18RAP
IL18	IL1RAPL1
IL18	IL1RL2
IL19	IL20RA
IL19	IL20RB
IL1A	IL1R1
IL1A	IL1R2
IL1A	IL1RAP
IL1B	ADRB2
IL1B	IL1R1
IL1B	IL1R2
IL1B	IL1RAP
IL1F10	IL1R1
IL1RN	IL1R1
IL1RN	IL1R2
IL20	IL20RA
IL20	IL20RB
IL20	IL22RA1
IL21	IL21R
IL21	IL2RG
IL22	IL10RA
IL22	IL10RB
IL22	IL22RA1
IL22	IL22RA2
IL23A	IL12RB1
IL23A	IL23R
IL24	IL20RA
IL24	IL20RB
IL24	IL22RA1
IL25	IL17RB
IL27	IL27RA
IL2	CD53
IL2	IL2RA
IL2	IL2RB
IL2	IL2RG
IL2	NGFR
IL31	IL31RA
IL31	OSMR
IL34	CSF1R
IL3	CSF2RB
IL3	IL3RA
IL4	CD53
IL4	IL13RA1
IL4	IL13RA2
IL4	IL2RG
IL4	IL4R
IL5	CSF2RB
IL5	IL5RA
IL6	IL6R
IL6	IL6ST
IL7	IL2RG
IL7	IL7R
IL8	CXCR1
IL8	CXCR2
IL8	DARC
IL8	SDC1
IL8	SDC2
IL9	IL2RG
IL9	IL9R
INHA	ACVR2A
INHA	TGFBR3
INHBA	ACVR1
INHBA	ACVR1B
INHBA	ACVR2A
INHBA	ACVR2B
INHBA	BAMBI
INHBA	ENG
INHBA	TGFBR3
INHBB	ACVR1
INHBB	ACVR1B
INHBB	ACVR1C
INHBB	ACVR2A
INHBB	ACVR2B
INHBC	ACVR1
INHBC	ACVR1B
INHBC	ACVR2A
INHBC	ACVR2B
INSL3	RXFP2
INSL5	RXFP3
INSL5	RXFP4
INS	IGF1R
INS	INSR
INS	LRP2
ITGB3BP	ITGB3
ITGB3BP	ITGB5
ITIH2	FCER1A
JAG1	NOTCH1
JAG1	NOTCH2
JAG1	NOTCH3
JAG1	NOTCH4
JAG2	NOTCH1
JAG2	NOTCH2
JAG2	NOTCH3
KAL1	FGFR1
KAL1	SDC2
KISS1	KISS1R
KISS1	MMP24
KITLG	EPOR
KITLG	KIT
KLK3	EPOR
KNG1	BDKRB1
KNG1	BDKRB2
KNG1	CD93
KNG1	GP1BA
KNG1	GPR135
KNG1	ITGB2
KNG1	PLAUR
KNG1	RXFP4
KRTAP4-12	AQP1
KRTAP4-12	CATSPER1
KRTAP4-12	CLDN2
KRTAP4-12	CNTFR
KRTAP4-12	LINGO1
KRTAP4-12	PDGFRB
KRTAP4-12	PLSCR4
L1CAM	CNTN1
L1CAM	EGFR
L1CAM	ERBB2
L1CAM	ERBB3
L1CAM	ITGA5
L1CAM	ITGAV
LACRT	SDC1
LAMA1	ITGA1
LAMA1	ITGA2
LAMA1	ITGA7
LAMA1	ITGB1
LAMA1	ITGB8
LAMA1	NT5E
LAMA1	RPSA
LAMA1	TMPRSS6
LAMA2	ITGA7
LAMA2	ITGB1
LAMA2	RPSA
LAMA3	SDC2
LAMA5	BCAM
LAMB1	ITGA6
LAMB1	ITGB1
LAMB2	RPSA
LAMC2	ITGA3
LAMC2	ITGA6
LAMC2	ITGB1
LAMC2	ITGB4
LCN1	LMBR1L
LCN2	LRP2
LEFTY2	ACVR2B
LEP	LEPR
LGALS3BP	ITGB1
LHB	LHCGR
LIF	IL6ST
LIF	LIFR
LIN7C	ABCA1
LIN7C	HTR2C
LIPC	LRP1
LIPH	LPAR1
LIPH	LPAR2
LIPH	LPAR4
LPA	LRP2
LPL	GPIHBP1
LPL	LRP1
LPL	LRP2
LPL	SDC1
LPL	VLDLR
LRP1B	PLAUR
LRPAP1	LDLR
LRPAP1	LRP1
LRPAP1	LRP2
LRPAP1	LRP8
LRPAP1	SORL1
LRPAP1	SORT1
LRPAP1	VLDLR
LTA	LTBR
LTA	TNFRSF14
LTA	TNFRSF1A
LTA	TNFRSF1B
LTBP1	ITGB5
LTBP3	ITGB5
LTB	CD40
LTB	LTBR
LTB	TNFRSF1A
LTF	LRP1
LTF	LRP11
LY86	CD180
MADCAM1	CD44
MADCAM1	ITGA4
MADCAM1	ITGB7
MATN1	ITGA1
MATN1	ITGB1
MBL2	CALCR
MBL2	CD93
MDK	ALK
MDK	LRP1
MDK	LRP2
MDK	PTPRZ1
MDK	SDC1
MDK	SDC3
MDK	SDC4
MDK	TSPAN1
MEPE	PHEX
MFAP2	NOTCH1
MFAP5	NOTCH1
MFGE8	ITGAV
MFGE8	ITGB3
MFGE8	PDGFRB
MFNG	NOTCH1
MFNG	NOTCH2
MIA	CDH7
MLLT4	EPHA7
MLLT4	EPHB2
MLLT4	EPHB3
MLLT4	EPHB6
MLLT4	F11R
MLLT4	NRXN2
MLLT4	NRXN3
MLLT4	PVRL1
MLLT4	PVRL2
MLLT4	PVRL3
MLLT4	PVRL4
MLN	MLNR
MMP12	PLAUR
MMP13	LRP1
MMP1	CD44
MMP1	ITGA2
MMP2	SDC2
MMP7	CD151
MMP7	CD44
MMP7	ERBB4
MMP9	CD44
MMP9	EPHB2
MMP9	LRP1
MST1	MST1R
MSTN	ACVR2B
MUC2	AGR2
MUC7	SELL
MYOC	FZD1
MYOC	FZD10
MYOC	FZD3
MYOC	FZD4
MYOC	FZD7
NAMPT	INSR
NCAM1	FGFR1
NCAM1	GFRA1
NCAM1	ROBO1
NCAM1	ROBO3
NDP	FZD4
NDP	LGR4
NGF	NGFR
NGF	NTRK1
NGF	SORCS3
NGF	SORT1
NID1	COL13A1
NID1	ITGAV
NID1	ITGB3
NID1	PTPRF
NID2	COL13A1
NLGN1	NRXN1
NLGN1	NRXN2
NLGN1	NRXN3
NLGN2	NRXN1
NLGN2	NRXN2
NLGN2	NRXN3
NLGN3	NRXN1
NLGN3	NRXN2
NLGN3	NRXN3
NMB	BRS3
NMB	GRPR
NMB	NMBR
NMS	NMUR1
NMS	NMUR2
NMU	NMUR1
NMU	NMUR2
NODAL	ACVR1B
NODAL	ACVR1C
NODAL	ACVR2A
NODAL	ACVR2B
NOV	NOTCH1
NPB	NPBWR1
NPB	NPBWR2
NPFF	NPFFR1
NPFF	NPFFR2
NPNT	ITGA8
NPNT	ITGB1
NPPA	NPR1
NPPA	NPR3
NPPB	NPR1
NPPB	NPR2
NPPB	NPR3
NPPC	NPR2
NPPC	NPR3
NPS	NPSR1
NPVF	NPFFR1
NPVF	NPFFR2
NPW	NPBWR1
NPW	NPBWR2
NPY	FAP
NPY	MC4R
NPY	NPFFR2
NPY	NPY1R
NPY	NPY2R
NPY	NPY4R
NPY	NPY5R
NPY	PRLHR
NRG1	ERBB2
NRG1	ERBB3
NRG1	ERBB4
NRG2	ERBB3
NRG2	ERBB4
NRG3	ERBB4
NRG4	ERBB4
NRTN	GFRA1
NRTN	GFRA2
NRTN	RET
NTF3	NGFR
NTF3	NTRK1
NTF3	NTRK2
NTF3	NTRK3
NTF4	NGFR
NTF4	NGFRAP1
NTF4	NTRK1
NTF4	NTRK2
NTN1	ADORA2B
NTN1	DCC
NTN1	NEO1
NTN1	UNC5A
NTN1	UNC5B
NTN1	UNC5C
NTN1	UNC5D
NTN3	CDON
NTN3	NEO1
NTN4	DCC
NTN4	UNC5A
NTNG1	LRRC4C
NTNG2	LRRC4
NTS	NTSR1
NTS	NTSR2
NTS	SORT1
NXPH1	NRXN1
NXPH1	NRXN2
NXPH1	NRXN3
NXPH2	NRXN1
NXPH3	NRXN1
NXPH3	NRXN2
NXPH3	NRXN3
OBP2A	OR1G1
OLFM2	ROBO2
OMG	LINGO1
OMG	RTN4R
OMG	RTN4RL1
OMG	TNFRSF1B
ORM1	CCR5
OSM	IL6ST
OSM	LIFR
OSM	OSMR
OSTN	NPR3
OXT	AVPR1A
OXT	AVPR1B
OXT	AVPR2
OXT	OXTR
PCSK9	VLDLR
PDAP1	PDGFRB
PDGFA	PDGFRA
PDGFB	ART1
PDGFB	LRP1
PDGFB	PDGFRA
PDGFB	PDGFRB
PDGFC	FLT4
PDGFC	KDR
PDGFC	PDGFRA
PDGFD	PDGFRB
PDYN	OPRD1
PDYN	OPRK1
PDYN	OPRM1
PENK	MRGPRX1
PENK	OGFR
PENK	OPRD1
PENK	OPRM1
PF4	CXCR3
PF4	FGFR2
PF4	LDLR
PF4	PROCR
PF4	SDC2
PF4	THBD
PGF	FLT1
PGF	NRP1
PGF	NRP2
PIGF	FLT1
PIP	CD4
PLA2G10	PLA2R1
PLAT	LRP1
PLAU	IGF2R
PLAU	LRP1
PLAU	LRP2
PLAU	PLAUR
PLAU	ST14
PLG	F2R
PLG	F2RL1
PLG	F3
PLG	ITGA9
PLG	ITGB1
PLG	PLGRKT
PLTP	ABCA1
PMCH	MCHR1
PMCH	MCHR2
PNOC	OPRL1
PODXL2	SELL
PODXL	SELL
POMC	MC1R
POMC	MC2R
POMC	MC3R
POMC	MC4R
POMC	MC5R
POMC	OPRD1
POMC	OPRK1
POMC	OPRM1
PON2	HTR2A
PPBP	CXCR1
PPBP	CXCR2
PPY	NPY4R
PPY	NPY5R
PRLH	PRLHR
PRL	PRLR
PRND	RPSA
PROC	PROCR
PROC	THBD
PROK1	PROKR1
PROK1	PROKR2
PROK2	PROKR1
PROK2	PROKR2
PROS1	AXL
PROS1	TYRO3
PRSS23	TMEM222
PSAP	CD1B
PSAP	CELSR1
PSAP	GPR37
PSAP	GPR37L1
PSAP	LRP1
PSEN1	NCSTN
PSEN1	NOTCH1
PSEN1	NOTCH2
PSEN1	NOTCH3
PSEN1	NOTCH4
PSPN	GFRA1
PSPN	GFRA4
PSPN	RET
PTDSS1	JMJD6
PTDSS1	SCARB1
PTGS2	CAV1
PTGS2	PTGDR2
PTH2	PTH1R
PTH2	PTH2R
PTHLH	PRLHR
PTHLH	PTH1R
PTHLH	PTH2R
PTH	PTH1R
PTH	PTH2R
PTMA	VIPR1
PTN	ALK
PTN	CDH10
PTN	PLXNB2
PTN	PTPRB
PTN	PTPRS
PTN	PTPRZ1
PTN	SDC1
PTN	SDC3
PYY	FAP
PYY	NPY1R
PYY	NPY2R
PYY	NPY4R
PYY	NPY5R
QRFP	P2RY14
QRFP	QRFPR
RAET1E	KLRK1
RARRES2	CCRL2
RARRES2	CMKLR1
RARRES2	GPR1
RBP3	NOTCH1
RBP4	STRA6
RELN	ITGA3
RELN	ITGB1
RELN	LRP8
RELN	VLDLR
REN	ATP6AP2
RGMA	NEO1
RGMB	NEO1
RIMS1	CACNA1C
RIMS2	ABCA1
RLN1	RXFP1
RLN1	RXFP2
RLN2	RXFP1
RLN2	RXFP2
RLN3	RXFP1
RLN3	RXFP2
RLN3	RXFP3
RLN3	RXFP4
RNASE2	TLR2
RPH3A	NRXN1
RPS19	C5AR1
RSPO1	LGR4
RSPO1	LGR5
RSPO1	LGR6
RSPO1	LRP6
RSPO1	ZNRF3
RSPO2	LGR4
RSPO2	LGR5
RSPO2	LGR6
RSPO3	FZD8
RSPO3	LGR4
RSPO3	LGR5
RSPO3	LGR6
RSPO3	LRP6
RSPO3	SDC4
RSPO4	LGR4
RSPO4	LGR5
RSPO4	LGR6
RTN4	CNTNAP1
RTN4	LINGO1
RTN4	RTN4R
RTN4	TNFRSF19
S100A8	TLR4
S100A9	TLR4
SAA1	FPR1
SAA1	FPR2
SCGB1A1	LMBR1L
SCGB1A1	LRP2
SCGB3A1	MARCO
SCGB3A2	MARCO
SCT	SCTR
SCT	VIPR1
SCT	VIPR2
SELPLG	SELE
SELPLG	SELL
SELPLG	SELP
SEMA3A	NRP1
SEMA3A	NRP2
SEMA3A	PLXNA1
SEMA3A	PLXNA2
SEMA3A	PLXNA4
SEMA3B	NRP1
SEMA3B	NRP2
SEMA3C	NRP1
SEMA3C	NRP2
SEMA3C	PLXND1
SEMA3D	NRP1
SEMA3E	PLXND1
SEMA3F	NRP1
SEMA3F	NRP2
SEMA3F	PLXNA3
SEMA3G	NRP2
SEMA4A	PLXND1
SEMA4B	DCBLD2
SEMA4C	PLXNB2
SEMA4D	CD72
SEMA4D	ERBB2
SEMA4D	MET
SEMA4D	PLXNB1
SEMA4D	PLXNB2
SEMA4F	NRP2
SEMA4G	PLXNB2
SEMA5A	MET
SEMA5A	PLXNB3
SEMA6A	PLXNA2
SEMA6A	PLXNA4
SEMA6D	KDR
SEMA6D	PLXNA1
SEMA6D	TREM2
SEMA6D	TYROBP
SEMA7A	ITGA1
SEMA7A	ITGB1
SEMA7A	PLXNC1
SERPINA1	LRP1
SERPINA7	SLC16A2
SERPINC1	LRP1
SERPINC1	SDC2
SERPINE1	LRP1
SERPINE1	LRP2
SERPINE2	LRP1
SERPING1	LRP1
SERPING1	SELE
SERPING1	SELP
SFRP1	FZD2
SFRP1	FZD6
SFTPA1	TLR2
SFTPA2	CD93
SHANK1	ABCA1
SHANK1	BAI2
SHANK1	LPHN1
SHANK1	LPHN2
SHANK1	SSTR2
SHBG	CD177
SHBG	CLDN4
SHBG	SLC37A1
SHH	BOC
SHH	CDON
SHH	GPC5
SHH	HHIP
SHH	LRP2
SHH	PTCH1
SHH	PTCH2
SHH	SMO
SLIT1	GPC1
SLIT1	ROBO1
SLIT1	SDC1
SLIT2	GPC1
SLIT2	ROBO1
SLIT2	ROBO2
SLIT2	ROBO4
SLIT2	SDC1
SLIT3	ROBO2
SORBS1	INSR
SOST	LRP5
SOST	LRP6
SPINK1	EGFR
SPINK1	NRSN1
SPINT1	ST14
SPP1	CD44
SPP1	ITGA4
SPP1	ITGA5
SPP1	ITGA9
SPP1	ITGAV
SPP1	ITGB1
SPP1	S1PR1
SST	SSTR1
SST	SSTR2
SST	SSTR3
SST	SSTR4
SST	SSTR5
SYTL3	NRXN1
TAC1	TACR1
TAC1	TACR2
TAC1	TACR3
TAC3	TACR1
TAC3	TACR2
TAC3	TACR3
TAC4	TACR1
TAC4	TACR2
TAC4	TACR3
TCTN1	TMEM67
TDGF1	ACVR1B
TDGF1	ACVR1C
TDGF1	ACVR2A
TFPI	LRP1
TFPI	VLDLR
TF	TFR2
TF	TFRC
TGFA	EGFR
TGFA	ERBB2
TGFA	ERBB4
TGFB1	ACVRL1
TGFB1	ENG
TGFB1	ITGAV
TGFB1	ITGB6
TGFB1	ITGB8
TGFB1	SDC2
TGFB1	TGFBR1
TGFB1	TGFBR2
TGFB1	TGFBR3
TGFB2	ENG
TGFB2	TGFBR1
TGFB2	TGFBR2
TGFB2	TGFBR3
TGFB3	ACVRL1
TGFB3	ENG
TGFB3	TGFBR1
TGFB3	TGFBR2
TGFB3	TGFBR3
TGM2	GPR56
TGM2	ITGB1
TGM2	ITGB3
TGM2	SDC4
TG	ASGR1
TG	LRP2
THBS1	CD36
THBS1	CD47
THBS1	ITGA2B
THBS1	ITGA3
THBS1	ITGA4
THBS1	ITGA6
THBS1	ITGB1
THBS1	ITGB3
THBS1	LRP1
THBS1	LRP5
THBS1	SDC1
THBS1	TNFRSF11B
THBS2	CD47
THBS2	ITGA4
THBS2	ITGA6
THBS2	ITGB1
THBS2	NOTCH3
THPO	MPL
TIMP1	CD63
TIMP2	ITGA3
TIMP2	ITGB1
TIMP3	AGTR2
TIMP3	KDR
TNC	CNTN1
TNC	EGFR
TNC	ITGA5
TNC	ITGA7
TNC	ITGB1
TNC	PTPRB
TNFSF10	TNFRSF10A
TNFSF10	TNFRSF10B
TNFSF10	TNFRSF10C
TNFSF10	TNFRSF10D
TNFSF10	TNFRSF11B
TNFSF11	TNFRSF11A
TNFSF11	TNFRSF11B
TNFSF12	TNFRSF12A
TNFSF12	TNFRSF25
TNFSF13B	TNFRSF13B
TNFSF13B	TNFRSF13C
TNFSF13B	TNFRSF17
TNFSF13	FAS
TNFSF13	SDC2
TNFSF13	TNFRSF11B
TNFSF13	TNFRSF13B
TNFSF13	TNFRSF14
TNFSF13	TNFRSF17
TNFSF13	TNFRSF1A
TNFSF14	LTBR
TNFSF14	TNFRSF14
TNFSF14	TNFRSF6B
TNFSF15	TNFRSF25
TNFSF15	TNFRSF6B
TNFSF18	TNFRSF18
TNFSF4	TNFRSF4
TNFSF4	TRAF2
TNFSF8	TNFRSF8
TNFSF9	TNFRSF9
TNFSF9	TRAF2
TNF	TNFRSF1A
TNF	TNFRSF1B
TNF	TNFRSF21
TNF	TRAF2
TRH	TRHR
TSHB	TSHR
TSLP	IL7R
UCN2	CRHR1
UCN2	CRHR2
UCN2	IL10RB
UCN3	CRHR1
UCN3	CRHR2
UCN3	IL10RB
UCN	CRHR1
UCN	CRHR2
ULBP2	KLRK1
UTS2B	UTS2R
UTS2	UTS2R
VASP	CXCR2
VCAM1	ITGA4
VCAM1	ITGAD
VCAM1	ITGB1
VCAM1	ITGB2
VCAM1	ITGB7
VCAN	CD44
VCAN	EGFR
VCAN	ITGA4
VCAN	ITGB1
VCAN	SELP
VCAN	TLR2
VEGFA	EPHB2
VEGFA	FLT1
VEGFA	GPC1
VEGFA	KDR
VEGFA	NRP1
VEGFA	NRP2
VEGFB	FLT1
VEGFB	NRP1
VEGFC	FLT4
VEGFC	KDR
VEGFC	NRP2
VEGFC	VIPR2
VIM	CD44
VIP	ADCYAP1R1
VIP	SCTR
VIP	VIPR1
VIP	VIPR2
VTN	ITGA5
VTN	ITGA8
VTN	ITGAV
VTN	ITGB3
VTN	ITGB6
VTN	ITGB8
VTN	PLAUR
VTN	PVR
VTN	TNFRSF11B
VWF	GP1BA
VWF	ITGA2B
VWF	TNFRSF11B
WNT11	FZD7
WNT1	FZD3
WNT1	FZD8
WNT1	FZD9
WNT1	LRP5
WNT1	LRP6
WNT1	RYK
WNT2	FZD1
WNT2	FZD5
WNT2	FZD7
WNT2	FZD8
WNT2	FZD9
WNT3A	APCDD1
WNT3A	FZD1
WNT3A	FZD2
WNT3A	FZD5
WNT3A	FZD6
WNT3A	FZD7
WNT3A	FZD8
WNT3A	LRP1
WNT3A	LRP6
WNT3A	RYK
WNT3	FZD1
WNT3	FZD7
WNT3	FZD8
WNT3	LRP6
WNT3	RYK
WNT4	FZD2
WNT4	FZD6
WNT5A	FZD1
WNT5A	FZD2
WNT5A	FZD4
WNT5A	FZD5
WNT5A	FZD6
WNT5A	FZD7
WNT5A	FZD8
WNT5A	LRP5
WNT5A	MCAM
WNT5A	ROR1
WNT5A	ROR2
WNT5A	RYK
WNT7A	FZD10
WNT7A	FZD5
WNT7A	FZD9
WNT7B	FZD1
WNT7B	FZD10
WNT7B	LRP5
XCL1	XCR1
XCL2	XCR1
YARS	CXCR1
ZG16B	CXCR4
ZG16B	TLR2
ZG16B	TLR4
ZG16B	TLR5
ZG16B	TLR6
ZP3	MERTK

## Sheet: zemin zhang et al
Ligand	Receptor
A2M	LRP1
AANAT	MTNR1A
AANAT	MTNR1B
ACE	AGTR2
ACE	BDKRB2
ADAM10	AXL
ADAM10	EPHA3
ADAM12	ITGA9
ADAM12	ITGB1
ADAM12	SDC4
ADAM15	ITGA5
ADAM15	ITGA9
ADAM15	ITGAV
ADAM15	ITGB1
ADAM15	ITGB3
ADAM17	ERBB4
ADAM17	ITGA5
ADAM17	ITGB1
ADAM17	NOTCH1
ADAM23	ITGA5
ADAM23	ITGB3
ADAM28	ITGA4
ADAM2	CD9
ADAM2	ITGA6
ADAM2	ITGA9
ADAM2	ITGB1
ADAM2	ITGB7
ADAM9	ITGA3
ADAM9	ITGA6
ADAM9	ITGAV
ADAM9	ITGB1
ADAM9	ITGB5
ADCYAP1	ADCYAP1R1
ADCYAP1	SCTR
ADCYAP1	VIPR1
ADCYAP1	VIPR2
ADIPOQ	ADIPOR1
ADIPOQ	ADIPOR2
ADM2	CALCR
ADM2	CALCRL
ADM2	RAMP1
ADM	CALCR
ADM	CALCRL
ADM	GPR182
ADM	MRGPRX2
ADM	RAMP2
AGRN	ATP1A3
AGRN	LRP4
AGRN	MUSK
AGRP	MC3R
AGRP	MC4R
AGRP	MC5R
AGRP	SDC3
AGT	AGTR1
AGT	AGTR2
AGT	LRP2
AGT	MAS1
AHSG	INSR
ALB	LRP2
AMELX	LAMP1
AMELY	LAMP1
AMH	ACVR1
AMH	AMHR2
AMH	EGFR
ANGPT1	ITGA5
ANGPT1	TEK
ANGPT1	TIE1
ANGPT2	TEK
ANGPT4	TEK
ANGPTL1	TEK
ANGPTL3	ITGA5
ANGPTL3	ITGAV
ANGPTL3	ITGB3
ANXA1	DYSF
ANXA1	EGFR
ANXA1	FPR1
ANXA1	FPR2
ANXA1	FPR3
APLN	APLNR
APOB	LDLR
APOB	LRP2
APOB	LSR
APOB	OLR1
APOD	LEPR
APOE	LDLR
APOE	LRP1
APOE	LRP2
APOE	LRP5
APOE	LRP8
APOE	SCARB1
APOE	SORL1
APOE	VLDLR
APP	CAV1
APP	CD74
APP	FPR2
APP	GPC1
APP	LRP1
APP	NCSTN
APP	TNFRSF21
AREGB	EGFR
AREG	EGFR
AREG	ERBB3
ARF1	CHRM3
ARF1	INSR
ARF1	PLD2
ARTN	GFRA1
ARTN	GFRA3
ARTN	RET
ASIP	ATRN
ASIP	F11R
ASIP	MC1R
ASIP	MC2R
ASIP	MC3R
ASIP	MC4R
ASIP	MC5R
AVP	AVPR1A
AVP	AVPR1B
AVP	AVPR2
AVP	OXTR
AZGP1	ITGAV
BDNF	NGFR
BDNF	NGFRAP1
BDNF	NTRK2
BDNF	SORT1
BGN	TLR2
BGN	TLR4
BMP10	ACVR2A
BMP10	ACVRL1
BMP10	BMPR1A
BMP10	BMPR1B
BMP10	BMPR2
BMP10	ENG
BMP15	ACVR2A
BMP15	BMPR1A
BMP15	BMPR1B
BMP15	BMPR2
BMP2	ACVR1
BMP2	ACVR2A
BMP2	ACVR2B
BMP2	BMPR1A
BMP2	BMPR1B
BMP2	BMPR2
BMP2	ENG
BMP2	HFE2
BMP3	ACVR2B
BMP4	BMPR1A
BMP4	BMPR1B
BMP4	BMPR2
BMP5	BMPR1A
BMP6	ACVR1
BMP6	ACVR2A
BMP6	BMPR1A
BMP6	BMPR1B
BMP6	BMPR2
BMP7	ACVR1
BMP7	ACVR2A
BMP7	ACVR2B
BMP7	BMPR1A
BMP7	BMPR1B
BMP7	BMPR2
BMP7	ENG
BST1	CAV1
BTC	EGFR
BTC	ERBB2
BTC	ERBB3
BTC	ERBB4
BTLA	CD79A
BTLA	TNFRSF14
BTLA	VTCN1
C1QA	CD93
C1QA	CR1
C1QA	CSPG4
C1QB	LRP1
C1QTNF1	AVPR2
C1QTNF5	MFRP
C3	C3AR1
C3	C5AR2
C3	CD19
C3	CD46
C3	CR1
C3	ITGAM
C3	ITGAX
C3	ITGB2
C3	LRP1
C4A	C3AR1
C4A	C5AR2
C4A	CR1
C4BPA	BMPR2
C4BPA	CD40
C4BPA	LRP1
C4B	CD46
C4B	CR1
C5	C5AR1
C5	C5AR2
C5orf55	TRAF2
CALCA	CALCR
CALCA	CALCRL
CALCA	RAMP1
CALCA	RAMP2
CALCB	CALCR
CALCB	CALCRL
CALCB	RAMP1
CALR	ITGA2B
CALR	ITGA3
CALR	ITGAV
CALR	LRP1
CALR	MTNR1A
CALR	SCARF1
CALR	TSHR
CAMP	FPR2
CCK	CCKAR
CCK	CCKBR
CCL11	ACKR2
CCL11	ACKR4
CCL11	CCR2
CCL11	CCR3
CCL11	CCR5
CCL11	CXCR3
CCL13	ACKR2
CCL13	ACKR4
CCL13	CCR1
CCL13	CCR2
CCL13	CCR3
CCL13	CCR5
CCL13	CXCR3
CCL14	ACKR2
CCL14	CCR1
CCL14	CCR3
CCL14	CCR5
CCL15	CCR1
CCL15	CCR3
CCL16	CCR1
CCL16	CCR2
CCL16	CCR5
CCL16	CCR8
CCL16	HRH4
CCL17	CCR4
CCL17	CCR8
CCL17	DARC
CCL18	C14orf1
CCL19	ACKR2
CCL19	ACKR4
CCL19	CCR10
CCL19	CCR7
CCL19	CCRL2
CCL19	CXCR3
CCL1	CCR8
CCL20	CCR6
CCL20	CXCR3
CCL21	ACKR2
CCL21	ACKR4
CCL21	CCR7
CCL21	CXCR3
CCL22	CCR4
CCL23	CCR1
CCL24	CCR2
CCL24	CCR3
CCL25	ACKR2
CCL25	ACKR4
CCL25	CCR10
CCL25	CCR9
CCL26	CCR1
CCL26	CCR2
CCL26	CCR3
CCL27	ACKR2
CCL27	CCR10
CCL28	ACKR2
CCL28	CCR10
CCL28	CCR3
CCL2	ACKR2
CCL2	ACKR4
CCL2	CCR1
CCL2	CCR10
CCL2	CCR2
CCL2	CCR3
CCL2	CCR4
CCL2	CCR5
CCL2	DARC
CCL3L1	CCR1
CCL3L1	CCR3
CCL3L1	CCR5
CCL3L3	ACKR2
CCL3L3	CCR5
CCL3	ACKR2
CCL3	CCR1
CCL3	CCR3
CCL3	CCR4
CCL3	CCR5
CCL4	ACKR2
CCL4	CCR1
CCL4	CCR3
CCL4	CCR5
CCL4	CCR8
CCL5	ACKR2
CCL5	ACKR4
CCL5	CCR1
CCL5	CCR3
CCL5	CCR4
CCL5	CCR5
CCL5	CXCR3
CCL5	DARC
CCL5	GPR75
CCL5	SDC1
CCL5	SDC4
CCL7	ACKR2
CCL7	ACKR4
CCL7	CCR1
CCL7	CCR10
CCL7	CCR2
CCL7	CCR3
CCL7	CCR5
CCL7	CXCR3
CCL7	DARC
CCL8	ACKR2
CCL8	ACKR4
CCL8	CCR1
CCL8	CCR2
CCL8	CCR3
CCL8	CCR5
CCL8	DARC
CD14	ITGA4
CD14	ITGB1
CD24	SELP
CD34	SELL
CD40LG	CD40
CD55	CD97
CD55	CR1
CD5L	CD5
CD70	CD27
CDH1	EGFR
CDH1	IGF1R
CDH1	ITGAE
CDH1	ITGB7
CDH1	PTPRF
CDH1	PTPRM
CEL	CXCR4
CFH	ITGAM
CFH	SELL
CGA	FSHR
CGA	LHCGR
CGA	TSHR
CGB	LHCGR
CGN	F11R
CHAD	ITGA2
CHAD	ITGB1
CLCF1	CNTFR
CLCF1	CRLF1
CLCF1	IL6ST
CLCF1	LIFR
CNTF	CNTFR
CNTF	IL6R
CNTF	IL6ST
CNTF	LIFR
CNTN2	CNTN1
CNTN2	CNTNAP2
CNTN2	NRCAM
CNTN4	PTPRG
COL11A1	DDR1
COL14A1	CD44
COL18A1	GPC1
COL18A1	GPC4
COL18A1	ITGA5
COL18A1	ITGB1
COL18A1	KDR
COL1A1	CD36
COL1A1	CD44
COL1A1	CD93
COL1A1	DDR1
COL1A1	DDR2
COL1A1	ITGA11
COL1A1	ITGA2
COL1A1	ITGA5
COL1A1	ITGB1
COL1A1	TMPRSS6
COL1A2	CD36
COL1A2	CD44
COL1A2	CD93
COL1A2	ITGA2
COL1A2	ITGA2B
COL1A2	ITGB3
COL2A1	DDR1
COL2A1	ITGA10
COL2A1	ITGA2
COL2A1	ITGA2B
COL2A1	ITGB1
COL2A1	MAG
COL2A1	TNFRSF10A
COL3A1	DDR1
COL3A1	DDR2
COL3A1	MAG
COL4A1	CD93
COL4A1	ITGA1
COL4A1	ITGAV
COL4A1	ITGB1
COL4A1	ITGB8
COL4A2	CD93
COL4A3	CD47
COL4A3	CD93
COL4A3	ITGAV
COL4A4	CD93
COL4A5	CD93
COL4A6	CD93
COL5A1	SDC3
COL5A2	DDR1
COL5A3	SDC3
COL8A1	ITGA1
COL8A1	ITGA2
COL9A1	MAG
COL9A2	MAG
COL9A3	MAG
COLQ	MUSK
CORT	GHSR
CORT	MRGPRX2
CORT	SSTR1
CORT	SSTR2
CORT	SSTR3
CORT	SSTR4
CORT	SSTR5
CPAMD8	SCTR
CP	SLC40A1
CRH	CRHR1
CRH	CRHR2
CRH	MC2R
CRP	OLR1
CSF1	CSF1R
CSF2	CSF1R
CSF2	CSF2RA
CSF2	CSF2RB
CSF2	CSF3R
CSF2	IL3RA
CSF2	SDC2
CSF3	CSF1R
CSF3	CSF3R
CSH1	PRLR
CSH2	PRLR
CSHL1	PRLR
CTF1	IL6ST
CTF1	LIFR
CTGF	ERBB4
CTGF	ITGA5
CTGF	ITGAM
CTGF	ITGB2
CTGF	LRP1
CTGF	LRP6
CTGF	NTRK1
CTHRC1	FZD3
CTHRC1	FZD5
CTHRC1	FZD6
CUBN	LRP2
CX3CL1	CX3CR1
CXCL10	CCR3
CXCL10	CXCR3
CXCL10	SDC4
CXCL11	ACKR3
CXCL11	CCR3
CXCL11	CXCR3
CXCL12	ACKR3
CXCL12	CD4
CXCL12	CXCR3
CXCL12	CXCR4
CXCL12	ITGB1
CXCL13	ACKR4
CXCL13	CCR10
CXCL13	CXCR3
CXCL13	CXCR5
CXCL16	CXCR6
CXCL1	CXCR1
CXCL1	CXCR2
CXCL1	DARC
CXCL2	CXCR1
CXCL2	CXCR2
CXCL2	XCR1
CXCL3	CXCR1
CXCL3	CXCR2
CXCL5	CXCR1
CXCL5	CXCR2
CXCL5	DARC
CXCL6	CXCR1
CXCL6	CXCR2
CXCL9	CCR3
CXCL9	CXCR3
CYR61	ITGA5
CYR61	ITGAM
CYR61	ITGAV
CYR61	ITGB2
CYR61	ITGB3
CYR61	ITGB5
DCN	EGFR
DCN	ERBB4
DCN	MET
DEFB103A	CCR6
DEFB103B	CCR2
DEFB103B	CCR6
DEFB1	CCR6
DEFB4A	CCR6
DEFB4A	TLR4
DEFB4B	CCR6
DHH	BOC
DHH	CDON
DHH	HHIP
DHH	PTCH1
DHH	PTCH2
DKK1	KREMEN1
DKK1	KREMEN2
DKK1	LRP5
DKK1	LRP6
DKK2	KREMEN2
DKK2	LRP6
DLK1	NOTCH1
DLK2	NOTCH1
DLL1	NOTCH1
DLL1	NOTCH2
DLL1	NOTCH3
DLL4	NOTCH1
DLL4	NOTCH2
DLL4	NOTCH3
DLL4	NOTCH4
EBI3	IL27RA
EDA	EDA2R
EDA	EDAR
EDIL3	ITGAV
EDN1	EDNRA
EDN1	EDNRB
EDN1	KEL
EDN2	EDNRA
EDN2	EDNRB
EDN2	KEL
EDN3	EDNRA
EDN3	EDNRB
EDN3	KEL
EFEMP1	EGFR
EFEMP2	AQP1
EFEMP2	CATSPER1
EFEMP2	LINGO1
EFEMP2	PLSCR4
EFNA1	EPHA1
EFNA1	EPHA2
EFNA1	EPHA3
EFNA1	EPHA4
EFNA1	EPHA5
EFNA1	EPHA6
EFNA1	EPHA7
EFNA1	EPHA8
EFNA1	EPHB1
EFNA2	EPHA2
EFNA2	EPHA3
EFNA2	EPHA4
EFNA2	EPHA5
EFNA2	EPHA6
EFNA2	EPHA7
EFNA2	EPHA8
EFNA3	EPHA1
EFNA3	EPHA2
EFNA3	EPHA3
EFNA3	EPHA4
EFNA3	EPHA5
EFNA3	EPHA6
EFNA3	EPHA7
EFNA3	EPHA8
EFNA3	EPHB1
EFNA4	EPHA2
EFNA4	EPHA3
EFNA4	EPHA4
EFNA4	EPHA5
EFNA4	EPHA6
EFNA4	EPHA7
EFNA4	EPHA8
EFNA5	EPHA2
EFNA5	EPHA3
EFNA5	EPHA4
EFNA5	EPHA5
EFNA5	EPHA6
EFNA5	EPHA7
EFNA5	EPHA8
EFNA5	EPHB1
EFNA5	EPHB2
EFNA5	EPHB6
EFNB1	EPHB1
EFNB1	EPHB2
EFNB1	EPHB3
EFNB1	EPHB4
EFNB1	EPHB6
EFNB1	ERBB2
EFNB2	EPHA3
EFNB2	EPHA4
EFNB2	EPHA6
EFNB2	EPHB1
EFNB2	EPHB2
EFNB2	EPHB3
EFNB2	EPHB4
EFNB2	EPHB6
EFNB2	GRM1
EFNB2	GRM5
EFNB2	PECAM1
EFNB2	RHBDL2
EFNB3	EPHA4
EFNB3	EPHB2
EFNB3	EPHB3
EFNB3	EPHB4
EFNB3	RHBDL2
EGF	EGFR
EGF	ERBB2
EGF	ERBB3
EGF	ERBB4
EPGN	EGFR
EPO	EPOR
EREG	EGFR
EREG	ERBB4
F10	F3
F11	GP1BA
F12	CD93
F12	GP1BA
F13A1	ITGA4
F13A1	ITGA9
F13A1	ITGB1
F2	F2R
F2	F2RL1
F2	F2RL2
F2	F2RL3
F2	GP1BA
F2	GP9
F2	ITGA2B
F2	THBD
F7	F3
F8	ASGR2
F8	LDLR
F8	LRP1
F9	LRP1
FASLG	FAS
FASLG	TNFRSF6B
FAT4	DCHS1
FBLN1	ITGB1
FBLN2	ITGB3
FBN1	ITGA5
FBN1	ITGAV
FBN1	ITGB1
FBN1	ITGB3
FCN2	LRP1
FGA	CDH5
FGA	ITGA2B
FGA	ITGA5
FGA	ITGAM
FGA	ITGAV
FGA	ITGAX
FGA	ITGB1
FGA	ITGB2
FGA	ITGB3
FGB	ITGA2B
FGB	ITGA5
FGB	ITGAM
FGB	ITGAV
FGB	ITGB1
FGB	ITGB2
FGF10	FGFR2
FGF13	SCN5A
FGF13	SCN8A
FGF16	FGFR2
FGF16	FGFR3
FGF16	FGFR4
FGF17	FGFR1
FGF17	FGFR2
FGF17	FGFR3
FGF17	FGFR4
FGF18	FGFR1
FGF18	FGFR2
FGF18	FGFR3
FGF18	FGFR4
FGF19	FGFR1
FGF19	FGFR2
FGF19	FGFR3
FGF19	FGFR4
FGF19	KLB
FGF1	FGFR1
FGF1	FGFR2
FGF1	FGFR3
FGF1	FGFR4
FGF1	NRP1
FGF20	FGFR4
FGF21	FGFR4
FGF22	FGFR2
FGF23	FGFR1
FGF23	FGFR2
FGF23	FGFR3
FGF23	FGFR4
FGF23	PHEX
FGF2	CD44
FGF2	FGFR1
FGF2	FGFR2
FGF2	FGFR3
FGF2	FGFR4
FGF2	FGFRL1
FGF2	GPC4
FGF2	NRP1
FGF2	SDC1
FGF2	SDC2
FGF2	SDC3
FGF2	SDC4
FGF3	FGFR1
FGF3	FGFR2
FGF3	FGFR3
FGF3	FGFR4
FGF4	FGFR1
FGF4	FGFR2
FGF4	FGFR3
FGF4	FGFR4
FGF4	NRP1
FGF5	FGFR1
FGF5	FGFR2
FGF5	FGFR3
FGF5	FGFR4
FGF6	FGFR1
FGF6	FGFR2
FGF6	FGFR3
FGF6	FGFR4
FGF7	FGFR1
FGF7	FGFR2
FGF7	FGFR3
FGF7	FGFR4
FGF7	NRP1
FGF8	FGFR1
FGF8	FGFR2
FGF8	FGFR3
FGF8	FGFR4
FGF9	FGFR1
FGF9	FGFR2
FGF9	FGFR3
FGF9	FGFR4
FGG	ITGA2B
FGG	ITGA5
FGG	ITGAV
FGG	ITGB1
FGG	ITGB2
FGL1	EGFR
FIGF	FLT4
FIGF	ITGA9
FIGF	KDR
FIGF	NRP2
FLT3LG	FLT3
FN1	CD44
FN1	COL13A1
FN1	ITGA2
FN1	ITGA2B
FN1	ITGA3
FN1	ITGA4
FN1	ITGA5
FN1	ITGA8
FN1	ITGA9
FN1	ITGAV
FN1	ITGB1
FN1	ITGB3
FN1	ITGB6
FN1	ITGB7
FN1	ITGB8
FN1	MAG
FN1	NT5E
FN1	PLAUR
FN1	SDC2
FN1	TMPRSS6
FN1	TNFRSF11B
FN1	TSHR
FSHB	FSHR
GALP	GALR1
GALP	GALR2
GALP	GALR3
GAL	GALR1
GAL	GALR2
GAL	GALR3
GAL	GPR151
GAS6	AXL
GAS6	MERTK
GAS6	TYRO3
GAST	CCKBR
GCG	GCGR
GCG	GLP1R
GCG	GLP2R
GDF11	ACVR1B
GDF11	ACVR2A
GDF11	ACVR2B
GDF2	ACVR1
GDF2	ACVR2A
GDF2	ACVR2B
GDF2	ACVRL1
GDF2	BMPR2
GDF2	ENG
GDF5	ACVR1
GDF5	ACVR2A
GDF5	ACVR2B
GDF5	BMPR1A
GDF5	BMPR1B
GDF5	BMPR2
GDF5	ROR2
GDF6	BMPR1A
GDF6	BMPR1B
GDF6	BMPR2
GDF7	ACVR2A
GDF7	BMPR1A
GDF7	BMPR2
GDF9	ACVR2A
GDF9	BMPR1A
GDF9	BMPR1B
GDF9	BMPR2
GDF9	FXYD6
GDF9	ORAI2
GDF9	TGFBR1
GDNF	GFRA1
GDNF	GFRA2
GDNF	RET
GH1	GHR
GH1	PRLR
GH2	GHR
GHRH	GHRHR
GHRH	VIPR1
GHRL	GHRHR
GHRL	GHSR
GHRL	GPR39
GHRL	MLNR
GIP	DPP4
GIP	GIPR
GNAI2	ADCY1
GNAI2	ADORA1
GNAI2	ADRA2A
GNAI2	ADRA2B
GNAI2	AGTR2
GNAI2	C5AR1
GNAI2	CAV1
GNAI2	CCR5
GNAI2	CHRM1
GNAI2	CNR1
GNAI2	CXCR1
GNAI2	CXCR2
GNAI2	DRD2
GNAI2	EDNRA
GNAI2	EGFR
GNAI2	F2R
GNAI2	FPR1
GNAI2	IGF1R
GNAI2	LHCGR
GNAI2	LPAR3
GNAI2	MTNR1A
GNAI2	MTNR1B
GNAI2	OPRD1
GNAI2	OPRM1
GNAI2	P2RY12
GNAI2	PTPRU
GNAI2	TBXA2R
GNAI2	TSHR
GNAS	ADORA1
GNAS	ADRB3
GNAS	AVPR2
GNAS	CRHR1
GNAS	GCGR
GNAS	HTR6
GNAS	LHCGR
GNAS	PTGDR
GNAS	PTGIR
GNAS	TSHR
GNAS	VIPR1
GNB3	TGFBR1
GNRH1	GNRHR
GNRH2	GNRHR
GPC3	CD81
GPC3	IGF1R
GPHA2	TSHR
GPI	AMFR
GRP	BRS3
GRP	GRPR
GRP	NMBR
GSTP1	TRAF2
GUCA2A	GUCY2C
GUCA2B	GUCY2C
GUCA2B	GUCY2D
GZMB	CHRM3
GZMB	IGF2R
HAS2	CD44
HAS2	HMMR
HBEGF	CD44
HBEGF	CD82
HBEGF	CD9
HBEGF	EGFR
HBEGF	ERBB2
HBEGF	ERBB4
HCRT	HCRTR1
HCRT	HCRTR2
HCRT	NPFFR2
HEBP1	FPR3
HGF	CD44
HGF	MET
HGF	SDC1
HGF	SDC2
HGF	ST14
HLA-A	APLP2
HLA-A	ERBB2
HLA-A	KIR3DL1
HLA-A	KIR3DL2
HLA-A	LILRB1
HLA-A	LILRB2
HLA-B	CANX
HLA-B	KIR3DL1
HLA-B	KLRD1
HLA-B	LILRB1
HLA-B	LILRB2
HLA-C	KIR2DL1
HLA-C	KIR2DL3
HLA-C	KIR2DS4
HLA-C	LILRA3
HLA-C	LILRB1
HLA-C	LILRB2
HLA-E	KLRC1
HLA-E	KLRC2
HLA-E	KLRD1
HLA-G	KIR2DL4
HLA-G	KLRC1
HLA-G	KLRD1
HLA-G	LILRB1
HLA-G	LILRB2
HMGB1	SDC1
HMGB1	THBD
HP	ITGAM
HP	ITGB2
HRAS	AGTR1
HRAS	CAV1
HRAS	GRIN2D
HRAS	INSR
HRAS	TLR2
HRAS	TLR9
HRG	FCGR1A
HSP90AA1	CFTR
HSP90AA1	EGFR
HSP90AA1	FGFR3
HSPG2	COL13A1
HSPG2	ITGA2
HSPG2	ITGB1
HSPG2	PTPRS
IAPP	CALCR
IAPP	RAMP1
IAPP	RAMP2
ICAM1	EGFR
ICAM1	IL2RA
ICAM1	IL2RG
ICAM1	ITGAL
ICAM1	ITGAM
ICAM1	ITGAX
ICAM1	ITGB2
ICAM2	ITGAL
ICAM2	ITGAM
ICAM2	ITGB2
ICAM3	CLEC4M
ICAM3	ITGAD
ICAM3	ITGAL
ICAM3	ITGB2
ICAM4	ITGA2B
ICAM4	ITGA4
ICAM4	ITGAL
ICAM4	ITGAM
ICAM4	ITGAV
ICAM4	ITGB1
ICAM4	ITGB2
ICAM4	ITGB3
ICAM4	RHAG
ICAM5	ITGAL
ICAM5	ITGB2
IFNA10	IFNAR1
IFNA10	IFNAR2
IFNA13	IFNAR1
IFNA13	IFNAR2
IFNA14	IFNAR1
IFNA14	IFNAR2
IFNA16	IFNAR1
IFNA16	IFNAR2
IFNA17	IFNAR1
IFNA17	IFNAR2
IFNA1	IFNAR1
IFNA1	IFNAR2
IFNA21	IFNAR1
IFNA21	IFNAR2
IFNA2	IFNAR1
IFNA2	IFNAR2
IFNA4	IFNAR1
IFNA4	IFNAR2
IFNA5	IFNAR1
IFNA5	IFNAR2
IFNA6	IFNAR1
IFNA6	IFNAR2
IFNA7	IFNAR1
IFNA7	IFNAR2
IFNA8	IFNAR1
IFNA8	IFNAR2
IFNB1	IFNAR1
IFNB1	IFNAR2
IFNG	IFNGR1
IFNG	IFNGR2
IFNL1	IFNLR1
IFNL1	IL10RB
IFNL2	IFNLR1
IFNL2	IL10RB
IFNL3	IFNLR1
IFNL3	IL10RB
IFNW1	IFNAR1
IFNW1	IFNAR2
IGF1	IGF1R
IGF2	IGF1R
IGF2	IGF2R
IGF2	INSR
IGFBP4	FZD8
IGFBP4	LRP6
IGFL1	IGFLR1
IGFL2	IGFLR1
IGFL3	IGFLR1
IHH	BOC
IHH	CDON
IHH	HHIP
IHH	PTCH1
IHH	PTCH2
IL10	IL10RA
IL10	IL10RB
IL11	IL11RA
IL11	IL6ST
IL12A	CD28
IL12A	IL12RB1
IL12A	IL12RB2
IL12B	IL12RB1
IL12B	IL12RB2
IL12B	IL23R
IL13	IL13RA1
IL13	IL13RA2
IL13	IL2RG
IL13	IL4R
IL15	IL15RA
IL15	IL2RA
IL15	IL2RB
IL15	IL2RG
IL16	CD4
IL16	GRIN2C
IL16	GRIN2D
IL16	KCNA3
IL16	KCND1
IL16	KCND2
IL16	KCNJ10
IL16	KCNJ15
IL16	KCNJ4
IL17A	IL17RA
IL17A	IL17RC
IL17B	IL17RB
IL17F	IL17RA
IL18	IL18R1
IL18	IL18RAP
IL18	IL1RAPL1
IL18	IL1RL2
IL19	IL20RA
IL19	IL20RB
IL1A	IL1R1
IL1A	IL1R2
IL1A	IL1RAP
IL1B	ADRB2
IL1B	IL1R1
IL1B	IL1R2
IL1B	IL1RAP
IL1F10	IL1R1
IL1RN	IL1R1
IL1RN	IL1R2
IL20	IL20RA
IL20	IL20RB
IL20	IL22RA1
IL21	IL21R
IL21	IL2RG
IL22	IL10RA
IL22	IL10RB
IL22	IL22RA1
IL22	IL22RA2
IL23A	IL12RB1
IL23A	IL23R
IL24	IL20RA
IL24	IL20RB
IL24	IL22RA1
IL25	IL17RB
IL27	IL27RA
IL2	CD53
IL2	IL2RA
IL2	IL2RB
IL2	IL2RG
IL2	NGFR
IL31	IL31RA
IL31	OSMR
IL34	CSF1R
IL3	CSF2RB
IL3	IL3RA
IL4	CD53
IL4	IL13RA1
IL4	IL13RA2
IL4	IL2RG
IL4	IL4R
IL5	CSF2RB
IL5	IL5RA
IL6	IL6R
IL6	IL6ST
IL7	IL2RG
IL7	IL7R
IL8	CXCR1
IL8	CXCR2
IL8	DARC
IL8	SDC1
IL8	SDC2
IL9	IL2RG
IL9	IL9R
INHA	ACVR2A
INHA	TGFBR3
INHBA	ACVR1
INHBA	ACVR1B
INHBA	ACVR2A
INHBA	ACVR2B
INHBA	BAMBI
INHBA	ENG
INHBA	TGFBR3
INHBB	ACVR1
INHBB	ACVR1B
INHBB	ACVR1C
INHBB	ACVR2A
INHBB	ACVR2B
INHBC	ACVR1
INHBC	ACVR1B
INHBC	ACVR2A
INHBC	ACVR2B
INSL3	RXFP2
INSL5	RXFP3
INSL5	RXFP4
INS	IGF1R
INS	INSR
INS	LRP2
ITGB3BP	ITGB3
ITGB3BP	ITGB5
ITIH2	FCER1A
JAG1	NOTCH1
JAG1	NOTCH2
JAG1	NOTCH3
JAG1	NOTCH4
JAG2	NOTCH1
JAG2	NOTCH2
JAG2	NOTCH3
KAL1	FGFR1
KAL1	SDC2
KISS1	KISS1R
KISS1	MMP24
KITLG	EPOR
KITLG	KIT
KLK3	EPOR
KNG1	BDKRB1
KNG1	BDKRB2
KNG1	CD93
KNG1	GP1BA
KNG1	GPR135
KNG1	ITGB2
KNG1	PLAUR
KNG1	RXFP4
KRTAP4-12	AQP1
KRTAP4-12	CATSPER1
KRTAP4-12	CLDN2
KRTAP4-12	CNTFR
KRTAP4-12	LINGO1
KRTAP4-12	PDGFRB
KRTAP4-12	PLSCR4
L1CAM	CNTN1
L1CAM	EGFR
L1CAM	ERBB2
L1CAM	ERBB3
L1CAM	ITGA5
L1CAM	ITGAV
LACRT	SDC1
LAMA1	ITGA1
LAMA1	ITGA2
LAMA1	ITGA7
LAMA1	ITGB1
LAMA1	ITGB8
LAMA1	NT5E
LAMA1	RPSA
LAMA1	TMPRSS6
LAMA2	ITGA7
LAMA2	ITGB1
LAMA2	RPSA
LAMA3	SDC2
LAMA5	BCAM
LAMB1	ITGA6
LAMB1	ITGB1
LAMB2	RPSA
LAMC2	ITGA3
LAMC2	ITGA6
LAMC2	ITGB1
LAMC2	ITGB4
LCN1	LMBR1L
LCN2	LRP2
LEFTY2	ACVR2B
LEP	LEPR
LGALS3BP	ITGB1
LHB	LHCGR
LIF	IL6ST
LIF	LIFR
LIN7C	ABCA1
LIN7C	HTR2C
LIPC	LRP1
LIPH	LPAR1
LIPH	LPAR2
LIPH	LPAR4
LPA	LRP2
LPL	GPIHBP1
LPL	LRP1
LPL	LRP2
LPL	SDC1
LPL	VLDLR
LRP1B	PLAUR
LRPAP1	LDLR
LRPAP1	LRP1
LRPAP1	LRP2
LRPAP1	LRP8
LRPAP1	SORL1
LRPAP1	SORT1
LRPAP1	VLDLR
LTA	LTBR
LTA	TNFRSF14
LTA	TNFRSF1A
LTA	TNFRSF1B
LTBP1	ITGB5
LTBP3	ITGB5
LTB	CD40
LTB	LTBR
LTB	TNFRSF1A
LTF	LRP1
LTF	LRP11
LY86	CD180
MADCAM1	CD44
MADCAM1	ITGA4
MADCAM1	ITGB7
MATN1	ITGA1
MATN1	ITGB1
MBL2	CALCR
MBL2	CD93
MDK	ALK
MDK	LRP1
MDK	LRP2
MDK	PTPRZ1
MDK	SDC1
MDK	SDC3
MDK	SDC4
MDK	TSPAN1
MEPE	PHEX
MFAP2	NOTCH1
MFAP5	NOTCH1
MFGE8	ITGAV
MFGE8	ITGB3
MFGE8	PDGFRB
MFNG	NOTCH1
MFNG	NOTCH2
MIA	CDH7
MLLT4	EPHA7
MLLT4	EPHB2
MLLT4	EPHB3
MLLT4	EPHB6
MLLT4	F11R
MLLT4	NRXN2
MLLT4	NRXN3
MLLT4	PVRL1
MLLT4	PVRL2
MLLT4	PVRL3
MLLT4	PVRL4
MLN	MLNR
MMP12	PLAUR
MMP13	LRP1
MMP1	CD44
MMP1	ITGA2
MMP2	SDC2
MMP7	CD151
MMP7	CD44
MMP7	ERBB4
MMP9	CD44
MMP9	EPHB2
MMP9	LRP1
MST1	MST1R
MSTN	ACVR2B
MUC2	AGR2
MUC7	SELL
MYOC	FZD1
MYOC	FZD10
MYOC	FZD3
MYOC	FZD4
MYOC	FZD7
NAMPT	INSR
NCAM1	FGFR1
NCAM1	GFRA1
NCAM1	ROBO1
NCAM1	ROBO3
NDP	FZD4
NDP	LGR4
NGF	NGFR
NGF	NTRK1
NGF	SORCS3
NGF	SORT1
NID1	COL13A1
NID1	ITGAV
NID1	ITGB3
NID1	PTPRF
NID2	COL13A1
NLGN1	NRXN1
NLGN1	NRXN2
NLGN1	NRXN3
NLGN2	NRXN1
NLGN2	NRXN2
NLGN2	NRXN3
NLGN3	NRXN1
NLGN3	NRXN2
NLGN3	NRXN3
NMB	BRS3
NMB	GRPR
NMB	NMBR
NMS	NMUR1
NMS	NMUR2
NMU	NMUR1
NMU	NMUR2
NODAL	ACVR1B
NODAL	ACVR1C
NODAL	ACVR2A
NODAL	ACVR2B
NOV	NOTCH1
NPB	NPBWR1
NPB	NPBWR2
NPFF	NPFFR1
NPFF	NPFFR2
NPNT	ITGA8
NPNT	ITGB1
NPPA	NPR1
NPPA	NPR3
NPPB	NPR1
NPPB	NPR2
NPPB	NPR3
NPPC	NPR2
NPPC	NPR3
NPS	NPSR1
NPVF	NPFFR1
NPVF	NPFFR2
NPW	NPBWR1
NPW	NPBWR2
NPY	FAP
NPY	MC4R
NPY	NPFFR2
NPY	NPY1R
NPY	NPY2R
NPY	NPY4R
NPY	NPY5R
NPY	PRLHR
NRG1	ERBB2
NRG1	ERBB3
NRG1	ERBB4
NRG2	ERBB3
NRG2	ERBB4
NRG3	ERBB4
NRG4	ERBB4
NRTN	GFRA1
NRTN	GFRA2
NRTN	RET
NTF3	NGFR
NTF3	NTRK1
NTF3	NTRK2
NTF3	NTRK3
NTF4	NGFR
NTF4	NGFRAP1
NTF4	NTRK1
NTF4	NTRK2
NTN1	ADORA2B
NTN1	DCC
NTN1	NEO1
NTN1	UNC5A
NTN1	UNC5B
NTN1	UNC5C
NTN1	UNC5D
NTN3	CDON
NTN3	NEO1
NTN4	DCC
NTN4	UNC5A
NTNG1	LRRC4C
NTNG2	LRRC4
NTS	NTSR1
NTS	NTSR2
NTS	SORT1
NXPH1	NRXN1
NXPH1	NRXN2
NXPH1	NRXN3
NXPH2	NRXN1
NXPH3	NRXN1
NXPH3	NRXN2
NXPH3	NRXN3
OBP2A	OR1G1
OLFM2	ROBO2
OMG	LINGO1
OMG	RTN4R
OMG	RTN4RL1
OMG	TNFRSF1B
ORM1	CCR5
OSM	IL6ST
OSM	LIFR
OSM	OSMR
OSTN	NPR3
OXT	AVPR1A
OXT	AVPR1B
OXT	AVPR2
OXT	OXTR
PCSK9	VLDLR
PDAP1	PDGFRB
PDGFA	PDGFRA
PDGFB	ART1
PDGFB	LRP1
PDGFB	PDGFRA
PDGFB	PDGFRB
PDGFC	FLT4
PDGFC	KDR
PDGFC	PDGFRA
PDGFD	PDGFRB
PDYN	OPRD1
PDYN	OPRK1
PDYN	OPRM1
PENK	MRGPRX1
PENK	OGFR
PENK	OPRD1
PENK	OPRM1
PF4	CXCR3
PF4	FGFR2
PF4	LDLR
PF4	PROCR
PF4	SDC2
PF4	THBD
PGF	FLT1
PGF	NRP1
PGF	NRP2
PIGF	FLT1
PIP	CD4
PLA2G10	PLA2R1
PLAT	LRP1
PLAU	IGF2R
PLAU	LRP1
PLAU	LRP2
PLAU	PLAUR
PLAU	ST14
PLG	F2R
PLG	F2RL1
PLG	F3
PLG	ITGA9
PLG	ITGB1
PLG	PLGRKT
PLTP	ABCA1
PMCH	MCHR1
PMCH	MCHR2
PNOC	OPRL1
PODXL2	SELL
PODXL	SELL
POMC	MC1R
POMC	MC2R
POMC	MC3R
POMC	MC4R
POMC	MC5R
POMC	OPRD1
POMC	OPRK1
POMC	OPRM1
PON2	HTR2A
PPBP	CXCR1
PPBP	CXCR2
PPY	NPY4R
PPY	NPY5R
PRLH	PRLHR
PRL	PRLR
PRND	RPSA
PROC	PROCR
PROC	THBD
PROK1	PROKR1
PROK1	PROKR2
PROK2	PROKR1
PROK2	PROKR2
PROS1	AXL
PROS1	TYRO3
PRSS23	TMEM222
PSAP	CD1B
PSAP	CELSR1
PSAP	GPR37
PSAP	GPR37L1
PSAP	LRP1
PSEN1	NCSTN
PSEN1	NOTCH1
PSEN1	NOTCH2
PSEN1	NOTCH3
PSEN1	NOTCH4
PSPN	GFRA1
PSPN	GFRA4
PSPN	RET
PTDSS1	JMJD6
PTDSS1	SCARB1
PTGS2	CAV1
PTGS2	PTGDR2
PTH2	PTH1R
PTH2	PTH2R
PTHLH	PRLHR
PTHLH	PTH1R
PTHLH	PTH2R
PTH	PTH1R
PTH	PTH2R
PTMA	VIPR1
PTN	ALK
PTN	CDH10
PTN	PLXNB2
PTN	PTPRB
PTN	PTPRS
PTN	PTPRZ1
PTN	SDC1
PTN	SDC3
PYY	FAP
PYY	NPY1R
PYY	NPY2R
PYY	NPY4R
PYY	NPY5R
QRFP	P2RY14
QRFP	QRFPR
RAET1E	KLRK1
RARRES2	CCRL2
RARRES2	CMKLR1
RARRES2	GPR1
RBP3	NOTCH1
RBP4	STRA6
RELN	ITGA3
RELN	ITGB1
RELN	LRP8
RELN	VLDLR
REN	ATP6AP2
RGMA	NEO1
RGMB	NEO1
RIMS1	CACNA1C
RIMS2	ABCA1
RLN1	RXFP1
RLN1	RXFP2
RLN2	RXFP1
RLN2	RXFP2
RLN3	RXFP1
RLN3	RXFP2
RLN3	RXFP3
RLN3	RXFP4
RNASE2	TLR2
RPH3A	NRXN1
RPS19	C5AR1
RSPO1	LGR4
RSPO1	LGR5
RSPO1	LGR6
RSPO1	LRP6
RSPO1	ZNRF3
RSPO2	LGR4
RSPO2	LGR5
RSPO2	LGR6
RSPO3	FZD8
RSPO3	LGR4
RSPO3	LGR5
RSPO3	LGR6
RSPO3	LRP6
RSPO3	SDC4
RSPO4	LGR4
RSPO4	LGR5
RSPO4	LGR6
RTN4	CNTNAP1
RTN4	LINGO1
RTN4	RTN4R
RTN4	TNFRSF19
S100A8	TLR4
S100A9	TLR4
SAA1	FPR1
SAA1	FPR2
SCGB1A1	LMBR1L
SCGB1A1	LRP2
SCGB3A1	MARCO
SCGB3A2	MARCO
SCT	SCTR
SCT	VIPR1
SCT	VIPR2
SELPLG	SELE
SELPLG	SELL
SELPLG	SELP
SEMA3A	NRP1
SEMA3A	NRP2
SEMA3A	PLXNA1
SEMA3A	PLXNA2
SEMA3A	PLXNA4
SEMA3B	NRP1
SEMA3B	NRP2
SEMA3C	NRP1
SEMA3C	NRP2
SEMA3C	PLXND1
SEMA3D	NRP1
SEMA3E	PLXND1
SEMA3F	NRP1
SEMA3F	NRP2
SEMA3F	PLXNA3
SEMA3G	NRP2
SEMA4A	PLXND1
SEMA4B	DCBLD2
SEMA4C	PLXNB2
SEMA4D	CD72
SEMA4D	ERBB2
SEMA4D	MET
SEMA4D	PLXNB1
SEMA4D	PLXNB2
SEMA4F	NRP2
SEMA4G	PLXNB2
SEMA5A	MET
SEMA5A	PLXNB3
SEMA6A	PLXNA2
SEMA6A	PLXNA4
SEMA6D	KDR
SEMA6D	PLXNA1
SEMA6D	TREM2
SEMA6D	TYROBP
SEMA7A	ITGA1
SEMA7A	ITGB1
SEMA7A	PLXNC1
SERPINA1	LRP1
SERPINA7	SLC16A2
SERPINC1	LRP1
SERPINC1	SDC2
SERPINE1	LRP1
SERPINE1	LRP2
SERPINE2	LRP1
SERPING1	LRP1
SERPING1	SELE
SERPING1	SELP
SFRP1	FZD2
SFRP1	FZD6
SFTPA1	TLR2
SFTPA2	CD93
SHANK1	ABCA1
SHANK1	BAI2
SHANK1	LPHN1
SHANK1	LPHN2
SHANK1	SSTR2
SHBG	CD177
SHBG	CLDN4
SHBG	SLC37A1
SHH	BOC
SHH	CDON
SHH	GPC5
SHH	HHIP
SHH	LRP2
SHH	PTCH1
SHH	PTCH2
SHH	SMO
SLIT1	GPC1
SLIT1	ROBO1
SLIT1	SDC1
SLIT2	GPC1
SLIT2	ROBO1
SLIT2	ROBO2
SLIT2	ROBO4
SLIT2	SDC1
SLIT3	ROBO2
SORBS1	INSR
SOST	LRP5
SOST	LRP6
SPINK1	EGFR
SPINK1	NRSN1
SPINT1	ST14
SPP1	CD44
SPP1	ITGA4
SPP1	ITGA5
SPP1	ITGA9
SPP1	ITGAV
SPP1	ITGB1
SPP1	S1PR1
SST	SSTR1
SST	SSTR2
SST	SSTR3
SST	SSTR4
SST	SSTR5
SYTL3	NRXN1
TAC1	TACR1
TAC1	TACR2
TAC1	TACR3
TAC3	TACR1
TAC3	TACR2
TAC3	TACR3
TAC4	TACR1
TAC4	TACR2
TAC4	TACR3
TCTN1	TMEM67
TDGF1	ACVR1B
TDGF1	ACVR1C
TDGF1	ACVR2A
TFPI	LRP1
TFPI	VLDLR
TF	TFR2
TF	TFRC
TGFA	EGFR
TGFA	ERBB2
TGFA	ERBB4
TGFB1	ACVRL1
TGFB1	ENG
TGFB1	ITGAV
TGFB1	ITGB6
TGFB1	ITGB8
TGFB1	SDC2
TGFB1	TGFBR1
TGFB1	TGFBR2
TGFB1	TGFBR3
TGFB2	ENG
TGFB2	TGFBR1
TGFB2	TGFBR2
TGFB2	TGFBR3
TGFB3	ACVRL1
TGFB3	ENG
TGFB3	TGFBR1
TGFB3	TGFBR2
TGFB3	TGFBR3
TGM2	GPR56
TGM2	ITGB1
TGM2	ITGB3
TGM2	SDC4
TG	ASGR1
TG	LRP2
THBS1	CD36
THBS1	CD47
THBS1	ITGA2B
THBS1	ITGA3
THBS1	ITGA4
THBS1	ITGA6
THBS1	ITGB1
THBS1	ITGB3
THBS1	LRP1
THBS1	LRP5
THBS1	SDC1
THBS1	TNFRSF11B
THBS2	CD47
THBS2	ITGA4
THBS2	ITGA6
THBS2	ITGB1
THBS2	NOTCH3
THPO	MPL
TIMP1	CD63
TIMP2	ITGA3
TIMP2	ITGB1
TIMP3	AGTR2
TIMP3	KDR
TNC	CNTN1
TNC	EGFR
TNC	ITGA5
TNC	ITGA7
TNC	ITGB1
TNC	PTPRB
TNFSF10	TNFRSF10A
TNFSF10	TNFRSF10B
TNFSF10	TNFRSF10C
TNFSF10	TNFRSF10D
TNFSF10	TNFRSF11B
TNFSF11	TNFRSF11A
TNFSF11	TNFRSF11B
TNFSF12	TNFRSF12A
TNFSF12	TNFRSF25
TNFSF13B	TNFRSF13B
TNFSF13B	TNFRSF13C
TNFSF13B	TNFRSF17
TNFSF13	FAS
TNFSF13	SDC2
TNFSF13	TNFRSF11B
TNFSF13	TNFRSF13B
TNFSF13	TNFRSF14
TNFSF13	TNFRSF17
TNFSF13	TNFRSF1A
TNFSF14	LTBR
TNFSF14	TNFRSF14
TNFSF14	TNFRSF6B
TNFSF15	TNFRSF25
TNFSF15	TNFRSF6B
TNFSF18	TNFRSF18
TNFSF4	TNFRSF4
TNFSF4	TRAF2
TNFSF8	TNFRSF8
TNFSF9	TNFRSF9
TNFSF9	TRAF2
TNF	TNFRSF1A
TNF	TNFRSF1B
TNF	TNFRSF21
TNF	TRAF2
TRH	TRHR
TSHB	TSHR
TSLP	IL7R
UCN2	CRHR1
UCN2	CRHR2
UCN2	IL10RB
UCN3	CRHR1
UCN3	CRHR2
UCN3	IL10RB
UCN	CRHR1
UCN	CRHR2
ULBP2	KLRK1
UTS2B	UTS2R
UTS2	UTS2R
VASP	CXCR2
VCAM1	ITGA4
VCAM1	ITGAD
VCAM1	ITGB1
VCAM1	ITGB2
VCAM1	ITGB7
VCAN	CD44
VCAN	EGFR
VCAN	ITGA4
VCAN	ITGB1
VCAN	SELP
VCAN	TLR2
VEGFA	EPHB2
VEGFA	FLT1
VEGFA	GPC1
VEGFA	KDR
VEGFA	NRP1
VEGFA	NRP2
VEGFB	FLT1
VEGFB	NRP1
VEGFC	FLT4
VEGFC	KDR
VEGFC	NRP2
VEGFC	VIPR2
VIM	CD44
VIP	ADCYAP1R1
VIP	SCTR
VIP	VIPR1
VIP	VIPR2
VTN	ITGA5
VTN	ITGA8
VTN	ITGAV
VTN	ITGB3
VTN	ITGB6
VTN	ITGB8
VTN	PLAUR
VTN	PVR
VTN	TNFRSF11B
VWF	GP1BA
VWF	ITGA2B
VWF	TNFRSF11B
WNT11	FZD7
WNT1	FZD3
WNT1	FZD8
WNT1	FZD9
WNT1	LRP5
WNT1	LRP6
WNT1	RYK
WNT2	FZD1
WNT2	FZD5
WNT2	FZD7
WNT2	FZD8
WNT2	FZD9
WNT3A	APCDD1
WNT3A	FZD1
WNT3A	FZD2
WNT3A	FZD5
WNT3A	FZD6
WNT3A	FZD7
WNT3A	FZD8
WNT3A	LRP1
WNT3A	LRP6
WNT3A	RYK
WNT3	FZD1
WNT3	FZD7
WNT3	FZD8
WNT3	LRP6
WNT3	RYK
WNT4	FZD2
WNT4	FZD6
WNT5A	FZD1
WNT5A	FZD2
WNT5A	FZD4
WNT5A	FZD5
WNT5A	FZD6
WNT5A	FZD7
WNT5A	FZD8
WNT5A	LRP5
WNT5A	MCAM
WNT5A	ROR1
WNT5A	ROR2
WNT5A	RYK
WNT7A	FZD10
WNT7A	FZD5
WNT7A	FZD9
WNT7B	FZD1
WNT7B	FZD10
WNT7B	LRP5
XCL1	XCR1
XCL2	XCR1
YARS	CXCR1
ZG16B	CXCR4
ZG16B	TLR2
ZG16B	TLR4
ZG16B	TLR5
ZG16B	TLR6
ZP3	MERTK
CD28	CD80
CD28	CD86
CD28	ICOSLG
ICOS	ICOSLG
CTLA4	CD80
CTLA4	CD86
CTLA4	ICOSLG
PDCD1	CD274
PDCD1	PDCD1LG2
CD80	CD274
CD226	NECTIN2
CD227	PVR
CRTAM	CADM1
TIGIT	NECTIN2
TIGIT	NECTIN3
TIGIT	PVR
CD96	NECTIN1
CD96	PVR
HAVCR1	TIMD4
HAVCR1	HAVCR1
HAVCR1	PS
TIMD2	SEMA4A
TIMD2	FTH1
HAVCR2	LGALS9
HAVCR2	PS
TIMD4	PS
CD2	CD48
SLAMF1	SLAMF1
CD244	CD48
SLAMF6	SLAMF6
CD84	CD84
LY9	LY9
SLAMF7	SLAMF7
CD160	TNFRSF14
TNFRSF9	TNFSF9
TNFRSF4	TNFSF4
CD27	CD70
TNFRSF18	TNFSF18
TNFRSF8	TNFSF8
TNFRSF1A	LTA
TNFRSF1B	TNF
TNFRSF14	TNFSF14
TNFRSF14	BTLA
TNFRSF14	CD160
TNFRSF14	LTA
LTBR	LTB
LTBR	TNFSF14
TNFRSF25	TNFSF15
TNFRSF6B	TNFSF14
TNFRSF6B	TNFSF15
TNFRSF6B	FASLG
FAS	FASLG
CD40	CD40LG
TNFRSF11A	TNFSF11
TNFRSF11B	TNFSF11
TNFRSF10A	TNFSF10
TNFRSF10B	TNFSF10
TNFRSF10C	TNFSF11
TNFRSF10D	TNFSF12
TNFRSF13B	TNFSF13B
TNFRSF13B	TNFSF13
TNFRSF13C	TNFSF13B
TNFRSF17	TNFSF13B
TNFRSF17	TNFSF13
TNFRSF12A	TNFSF12
EDAR	EDA
EDA2R	EDA
CCL18	PITPNM3
CCL18	GPER1
CCL18	CCR8
CXCL8	CXCR1
CXCL8	CXCR2

## Sheet: CellTalkDB
annotation: we just remian the ligand-receptor pairs in human
Ligand	Receptor
SEMA3F	PLXNA3
SEMA3F	PLXNA1
SEMA3F	NRP1
SEMA3F	NRP2
CX3CL1	CX3CR1
HEBP1	ADRA2A
HEBP1	MTNR1A
HEBP1	FPR3
HEBP1	GRM7
DCN	EGFR
DCN	MET
DCN	ERBB4
GRN	TNFRSF1A
GRN	EGFR
GRN	SORT1
GRN	TNFRSF1B
GRN	CLEC4M
UTS2	UTS2R
ICAM3	ITGAL
ICAM3	ITGB2
ICAM3	CLEC4M
ICAM3	CD209
ICAM3	ITGAD
CEACAM1	EGFR
CEACAM1	SELE
CEACAM1	CD209
PRLH	PRLHR
FGF4	FGFR2
FGF4	FGFR4
FGF4	FGFR1
FGF4	FGFR3
FGF4	NRP1
ST6GAL1	EGFR
NTN1	UNC5D
NTN1	UNC5B
NTN1	DCC
NTN1	UNC5A
NTN1	ADORA2B
NTN1	UNC5C
NTN1	NEO1
SCT	PTH1R
SCT	ADCYAP1R1
SCT	RAMP2
SCT	VIPR1
SCT	RAMP3
SCT	GPR20
SCT	ADRB2
SCT	VIPR2
SCT	ADRB3
SCT	TSHR
SCT	GPR84
FGF20	FGFR2
FGF20	FGFR4
FGF20	FGFR1
FGF20	FGFR3
CEACAM6	EGFR
THPO	MPL
EFNB1	EPHB6
EFNB1	EPHB4
EFNB1	ERBB2
EFNB1	EPHB1
EFNB1	EPHB3
EFNB1	EPHB2
EFNB1	EPHA4
EFNB1	EPHA6
DLL3	NOTCH1
DLL3	NOTCH4
DLL3	NOTCH2
DLL3	NOTCH3
SEMA4G	PLXNB2
VCL	ITGB5
VCL	ALK
EFNA2	EPHA7
EFNA2	EPHA10
EFNA2	EPHA3
EFNA2	EPHA1
EFNA2	EPHA5
EFNA2	EPHA4
EFNA2	EPHA6
EFNA2	EPHA2
FGF22	FGFR2
FGF22	FGFR1
MADCAM1	ITGA4
MADCAM1	CD44
MADCAM1	ITGB7
MIF	CXCR4
MIF	CD44
MIF	EGFR
MIF	CXCR2
OSM	LIFR
OSM	IL6ST
OSM	OSMR
TCN2	LRP2
TCN2	CNR1
LGALS1	ITGB1
LGALS1	PTPRC
NID2	COL13A1
GZMB	CHRM3
GZMB	IGF2R
RSPO4	LGR6
RSPO4	LGR4
RSPO4	LGR5
OXT	AVPR2
OXT	AVPR1B
OXT	AVPR1A
OXT	OXTR
F9	LRP1
PCSK1N	GPR171
TIMP1	FGFR2
TIMP1	CD63
MMP2	PECAM1
MMP2	CCR2
MMP2	SDC2
MMP2	FGFR1
CCL22	CCR4
CCL22	DPP4
CCL22	ACKR2
CCL17	CCR4
CCL17	ACKR1
CCL17	ACKR2
CCL17	CCR8
TG	ASGR1
TG	LRP2
TG	TPO
SFRP1	FZD2
SFRP1	FZD6
PLAT	ITGAM
PLAT	LRP1
PLAT	ITGB2
DKK4	LRP6
DKK4	LRP5
LHB	PTH1R
LHB	ADCYAP1R1
LHB	RAMP2
LHB	VIPR1
LHB	RAMP3
LHB	GPR20
LHB	ADRB2
LHB	ADRB3
LHB	TSHR
LHB	LHCGR
LHB	GPR84
AMH	ACVR1
AMH	EGFR
AMH	AMHR2
RETN	GPR25
EBI3	IL27RA
EBI3	IL6ST
TGFB1	ENG
TGFB1	EGFR
TGFB1	SMAD3
TGFB1	TGFBR2
TGFB1	ITGB3
TGFB1	TGFBR1
TGFB1	ACVRL1
TGFB1	ITGB6
TGFB1	ITGAV
TGFB1	ITGB1
TGFB1	CAV1
TGFB1	SDC2
TGFB1	ITGB8
TGFB1	CXCR4
TGFB1	ITGB5
ICAM5	ITGAL
ICAM5	ITGB2
CEACAM5	CD1D
COMP	ITGB1
COMP	ITGB3
COMP	CD36
HGF	CD44
HGF	SDC1
HGF	ITGB1
HGF	MET
HGF	SDC2
HGF	NRP1
HGF	ST14
LAMB1	ITGA7
LAMB1	ITGAV
LAMB1	ITGB1
LAMB1	ITGA6
LAMB1	ITGA1
LAMB1	ITGA2
WNT16	FZD6
NAMPT	ADORA2A
PON2	HTR2A
NPVF	NPFFR1
NPVF	NPFFR2
PDAP1	PDGFRB
SERPINE1	LRP2
SERPINE1	PLAUR
SERPINE1	ITGAV
SERPINE1	LRP1
SERPINE1	ITGB5
C5	ADRA2A
C5	MTNR1A
C5	C5AR2
C5	C5AR1
C5	GRM7
TNFSF8	TNFRSF8
RLN1	RXFP2
RLN1	RXFP1
CSF3	CSF1R
CSF3	CSF3R
WNT3	RYK
WNT3	LRP6
WNT3	ROR2
WNT3	FZD1
WNT3	FZD7
WNT3	FZD8
WNT3	FZD5
CCL2	CCR4
CCL2	CCR1
CCL2	CCR2
CCL2	CCR5
CCL2	CCR10
CCL2	CCR3
CCL2	ACKR1
CCL2	ACKR2
CCL2	ACKR4
CCL1	CCR8
CCL13	CXCR3
CCL13	CCR3
CCL13	ACKR1
CCL13	CCR1
CCL13	ACKR2
CCL13	CCR2
CCL13	CCR5
CCL13	ACKR4
CCL13	CCR9
COL1A1	ITGA5
COL1A1	CD93
COL1A1	FLT4
COL1A1	CD36
COL1A1	ITGA1
COL1A1	DDR2
COL1A1	CD44
COL1A1	ITGAV
COL1A1	ITGB1
COL1A1	ITGA11
COL1A1	TMPRSS6
COL1A1	ITGA2
COL1A1	DDR1
EFNB3	EPHB6
EFNB3	EPHB4
EFNB3	RHBDL2
EFNB3	EPHB1
EFNB3	EPHB3
EFNB3	EPHB2
EFNB3	EPHA4
VTN	ITGA5
VTN	ITGA8
VTN	CD47
VTN	ITGAV
VTN	ITGB1
VTN	KDR
VTN	PLAUR
VTN	ITGA2B
VTN	ITGB3
VTN	ITGB6
VTN	TNFRSF11B
VTN	PVR
VTN	ITGB5
IBSP	ITGB3
IBSP	ITGAV
CXCL6	ADRA2A
CXCL6	ACKR1
CXCL6	CXCR2
CXCL6	GRM7
CXCL6	CXCR1
CXCL6	MTNR1A
IL2	IL2RA
IL2	IL2RG
IL2	CD53
APOC3	LRP2
APOC3	LDLR
APOC3	LRP1
APOC3	SDC2
APOC3	TLR2
KITLG	KIT
CLEC2B	KLRF1
SELPLG	ITGAM
SELPLG	ESAM
SELPLG	SELL
SELPLG	SELP
SELPLG	SELE
SELPLG	ITGB2
IL23A	IL12RB1
IL23A	IL12RB2
IL23A	IL23R
FGF6	FGFR2
FGF6	SDC4
FGF6	FGFR4
FGF6	FGFR1
FGF6	FGFR3
IL26	IL10RB
IL26	IL20RA
IFNG	IFNGR2
IFNG	IFNGR1
GNB3	TGFBR1
GNB3	GABBR2
ULBP1	KLRK1
LAMA4	ITGA6
LAMA4	ITGAV
LAMA4	ITGB1
HBEGF	CD44
HBEGF	EGFR
HBEGF	CD9
HBEGF	PRLR
HBEGF	ERBB2
HBEGF	ERBB4
IL12B	IL12RB1
IL12B	IL23R
IL12B	IL12RB2
IL4	IL13RA2
IL4	IL2RG
IL4	CD53
IL4	IL13RA1
IL4	IL4R
IL5	CSF2RB
IL5	IL5RA
SEMA3G	NRP2
LTF	LRP1
LTF	TFRC
HRG	ERBB2
HRG	FCGR1A
HRG	ERBB3
TFPI	VLDLR
TFPI	LRP1
TFPI	SDC4
TFPI	F3
APOB	ITGAM
APOB	LRP6
APOB	OLR1
APOB	LRP2
APOB	VLDLR
APOB	LDLR
APOB	CALCR
APOB	MTTP
APOB	LSR
APOB	ADRB2
APOB	TLR6
APOB	LRP1
APOB	ITGB2
APOB	TLR4
APOB	LRP8
WNT6	FZD4
PROC	ITGAM
PROC	ITGB2
PROC	THBD
ANGPTL1	TEK
CD160	TNFRSF14
APOA1	ABCA1
APOA1	LRP2
APOA1	LDLR
APOA1	LRP1
FGF23	FGFR2
FGF23	PHEX
FGF23	KL
FGF23	FGFR4
FGF23	FGFR1
FGF23	FGFR3
TGFB3	ENG
TGFB3	ITGB1
TGFB3	TGFBR2
TGFB3	ITGB3
TGFB3	TGFBR1
TGFB3	ACVRL1
TGFB3	ITGB6
TGFB3	ITGB5
IFNA7	IFNAR2
IFNA7	IFNAR1
IAPP	PTH1R
IAPP	ADCYAP1R1
IAPP	RAMP2
IAPP	VIPR1
IAPP	CALCR
IAPP	RAMP3
IAPP	GPR20
IAPP	ADRB2
IAPP	RAMP1
IAPP	ADRB3
IAPP	TSHR
IAPP	GPR84
TNFSF10	TNFRSF10D
TNFSF10	RIPK1
TNFSF10	TNFRSF10B
TNFSF10	TNFRSF10C
TNFSF10	TNFRSF11B
GSTM2	RYR2
INHBA	ACVR1
INHBA	ACVR2B
INHBA	ENG
INHBA	SMAD3
INHBA	BAMBI
INHBA	ACVR1B
INHA	ACVR1
INHA	ACVR2B
PI3	PLD2
IL17C	IL17RE
LYPD3	AGR2
EREG	ERBB2
EREG	EGFR
EREG	ERBB4
EREG	ERBB3
EFNB2	EPHB6
EFNB2	PECAM1
EFNB2	EPHB4
EFNB2	RHBDL2
EFNB2	EPHA3
EFNB2	EPHB1
EFNB2	EPHB3
EFNB2	GRM5
EFNB2	EPHB2
EFNB2	EPHA4
EFNB2	EPHA6
EFNB2	GRM1
BMP4	LRP6
BMP4	BMPR2
BMP4	BMPR1A
BMP4	HJV
BMP4	BMPR1B
PSPN	GFRA3
PSPN	RET
PSPN	SDC3
PSPN	GFRA2
PSPN	GFRA4
PSPN	GFRA1
TNFSF9	TNFRSF9
TNFSF9	PVR
TNFSF9	TRAF2
CD70	TNFRSF13B
CD70	CD27
C3	ITGAM
C3	CD19
C3	CD46
C3	MTNR1A
C3	C5AR2
C3	CR2
C3	GRM7
C3	ITGAX
C3	C3AR1
C3	ADRA2A
C3	IFITM1
C3	CR1
C3	ITGB2
C3	CD81
VASP	CXCR2
SLURP1	CHRNA7
GDF1	ACVR2B
GDF1	SMAD3
GDF1	ACVR1B
OMG	RTN4RL1
OMG	LINGO1
LIF	LIFR
LIF	IL6ST
DLL4	NOTCH1
DLL4	NOTCH4
DLL4	NOTCH2
DLL4	NOTCH3
TPH1	HTR7
TPH1	HTR1A
TPH1	HTR1F
TPH1	HTR1D
TPH1	HTR2C
TPH1	HTR4
TPH1	HTR6
TPH1	HTR1B
TPH1	HTR2A
TPH1	HTR2B
TPH1	HTR5A
TPH1	HTR1E
AANAT	MTNR1B
AANAT	MTNR1A
LMAN1	MCFD2
APOE	LRP6
APOE	LRP2
APOE	VLDLR
APOE	LDLR
APOE	LRP5
APOE	CHRNA4
APOE	TREM2
APOE	LSR
APOE	SORL1
APOE	ABCA1
APOE	SCARB1
APOE	SDC2
APOE	LRP8
APOE	LRP4
APOC2	LDLR
NCAN	CDH2
NCAN	SDC3
BST2	LILRA4
BMP15	BMPR2
BMP15	BMPR1A
BMP15	BMPR1B
EPO	EPHB4
GDF15	GFRAL
GDF15	RET
LAMA5	SDC1
LAMA5	ITGA6
LAMA5	BCAM
LAMA5	ITGB1
LAMA5	ITGA2
F12	GP1BA
JAG1	CD46
JAG1	NOTCH4
JAG1	NOTCH1
JAG1	NOTCH2
JAG1	NOTCH3
CRP	OLR1
CRP	CR1
NTS	SORT1
NTS	NTSR1
NTS	NTSR2
TSHB	PTH1R
TSHB	ADCYAP1R1
TSHB	VIPR1
TSHB	GPR20
TSHB	ADRB2
TSHB	ADRB3
TSHB	TSHR
TSHB	GPR84
FST	HJV
FST	BMPR2
FST	BMPR1B
GRP	GRPR
GRP	BRS3
GRP	NMBR
SPX	GALR2
DSC1	DSG2
SEMA6A	PLXNA4
SEMA6A	PLXNA2
LACRT	SDC1
GDF11	ACVR2B
GDF11	ACVR1B
GDF11	BMPR2
GDF11	BMPR1A
GDF11	BMPR1B
LAMC1	ITGA6
LAMC1	ITGA1
LAMC1	ITGA7
LAMC1	ITGAV
LAMC1	ITGB1
LAMC1	ITGA2
IL36G	IL36RN
IL36G	IL1RL2
IL1RN	IL1R1
IL1RN	IL1RL2
IL1RN	IL1R2
IL36A	IL36RN
IL36A	IL1RL2
IL36B	IL36RN
IL36B	IL1RL2
CFC1	SMAD3
CFC1	ACVR1B
ORM1	CCR5
CCN3	PLXNA1
CCN3	NOTCH1
CCL21	ADRA2A
CCL21	MTNR1A
CCL21	CXCR3
CCL21	GRM7
CCL21	ACKR2
CCL27	CCR10
CCL27	ADRA2A
CCL27	GRM7
CCL27	ACKR2
CCL27	MTNR1A
TGS1	RXRA
MMP7	CD44
MMP7	SDC1
MMP7	CD151
MMP7	ERBB4
THBS1	ITGA4
THBS1	CD47
THBS1	SDC1
THBS1	ITGB1
THBS1	LRP5
THBS1	ITGA2B
THBS1	ITGB3
THBS1	SDC4
THBS1	SCARB1
THBS1	ITGA6
THBS1	TNFRSF11B
THBS1	CD36
ADAM10	GPNMB
ADAM10	TSPAN5
ADAM10	TSPAN15
ADAM10	CD44
ADAM10	TSPAN10
ADAM10	CADM1
ADAM10	TSPAN14
ADAM10	NOTCH1
ADAM10	IL6R
ADAM10	MET
ADAM10	TSPAN17
ADAM10	EPHA3
ADAM10	TREM2
ADAM10	AXL
ADAM10	NRCAM
MSTN	ACVR2B
COL8A1	ITGA1
COL8A1	ITGA2
LYZ	ITGAL
VWF	SCARA5
VWF	ITGA2B
VWF	ITGB3
VWF	STAB2
VWF	SELP
VWF	SIRPA
VWF	TNFRSF11B
VWF	GP1BA
CDH1	EGFR
CDH1	LRP5
CDH1	IGF1R
CDH1	ITGB7
CDH1	ERBB3
CDH1	KLRG1
CDH1	CDH2
CDH1	ITGAE
CDH1	PTPRM
CDH1	PTPRF
IL17B	IL17RB
SEMA7A	ITGB1
SEMA7A	ITGA1
RIMS2	ABCA1
ANOS1	SDC2
ANOS1	FGFR1
TIMP2	CD44
TIMP2	ITGB1
LGALS3BP	ITGB1
IL37	IL1RAPL1
IL1A	IL1R1
IL1A	IL1RAP
IL1A	IL1R2
IL1B	SIGIRR
IL1B	IL1R1
IL1B	ADRB2
IL1B	IL1RAP
IL1B	IL1R2
MIA	CDH7
LCN1	LMBR1L
CNTN3	PTPRG
IL7	IL7R
IL7	IL2RG
CKLF	CCR4
FARP2	PLXNA3
FARP2	PLXNA1
FARP2	PLXNA2
FARP2	PLXNA4
LAMC2	ITGA6
LAMC2	CD151
LAMC2	ITGB1
LAMC2	ITGA2
LAMC2	COL17A1
NID1	ITGB1
NID1	ITGB3
NID1	COL13A1
NID1	PTPRF
NMU	ADRA2A
NMU	GRM7
NMU	NMUR1
NMU	MTNR1A
IL21	IL21R
IL21	IL2RG
FGF2	SDC1
FGF2	FGFR1
FGF2	FGFR2
FGF2	CD44
FGF2	SDC3
FGF2	SDC4
FGF2	GPC4
FGF2	SDC2
FGF2	FGFRL1
FGF2	FGFR4
FGF2	FGFR3
FGF2	NRP1
IL11	IL11RA
IL11	IL6ST
WNT5A	PTK7
WNT5A	LDLR
WNT5A	LRP5
WNT5A	EPHA7
WNT5A	FZD5
WNT5A	ROR1
WNT5A	VANGL2
WNT5A	RYK
WNT5A	ROR2
WNT5A	PTPRK
WNT5A	ADRB2
WNT5A	FZD1
WNT5A	FZD4
WNT5A	FZD9
WNT5A	FZD7
WNT5A	FZD3
WNT5A	FZD8
WNT5A	FZD2
WNT5A	ANTXR1
WNT5A	FZD6
FGF10	FGFR2
FGF10	FGFRL1
FGF10	FGFR1
ICAM1	ITGAM
ICAM1	ITGAL
ICAM1	ITGAX
ICAM1	MUC1
ICAM1	EGFR
ICAM1	CAV1
ICAM1	IL2RA
ICAM1	ITGB2
ICAM1	SPN
ICAM1	IL2RG
OLFM2	ROBO2
F13A1	ITGA4
F13A1	ITGB1
BST1	CAV1
KNG1	ITGAM
KNG1	ADRA2A
KNG1	RXFP4
KNG1	PLAUR
KNG1	MTNR1A
KNG1	ITGB2
KNG1	SDC2
KNG1	GRM7
KNG1	BDKRB2
KNG1	GP1BA
VCAN	ITGA4
VCAN	CD44
VCAN	EGFR
VCAN	ITGB1
VCAN	TLR1
TNC	ITGA5
TNC	SDC1
TNC	EGFR
TNC	ITGB3
TNC	ITGB6
TNC	PTPRB
TNC	ITGA8
TNC	ITGA7
TNC	ITGB1
TNC	SDC4
TNC	CNTN1
TNC	ITGA2
EGF	EGFR
EGF	LDLR
EGF	FSHR
EGF	ERBB3
EGF	ADRB2
EGF	CAV1
EGF	RHBDL2
EGF	ERBB2
EGF	ERBB4
EGF	NRP1
EGF	AXL
SEMA3C	PLXND1
SEMA3C	NRP1
SEMA3C	NRP2
SEMA3A	PLXNA4
SEMA3A	PLXNA3
SEMA3A	PLXNA1
SEMA3A	NRP1
SEMA3A	PLXNA2
SEMA3A	NRP2
WNT2	FZD1
WNT2	FZD4
WNT2	FZD9
WNT2	FZD7
WNT2	FZD3
WNT2	FZD8
WNT2	FZD5
WNT2	FZD2
NPTX2	NPTXR
GAL	ADRA2A
GAL	MTNR1A
GAL	GALR2
GAL	GRM7
GAL	GPR151
GAL	GALR1
ADAM2	ITGB1
ADAM2	CD9
ADAM2	ITGA6
ADAM2	ITGB7
ADAM28	ITGA4
SLIT1	ROBO1
SLIT1	FLRT3
TIMP3	CD44
TIMP3	MET
TIMP3	AGTR2
INHBE	ACVR2B
LUM	ITGB1
DHH	PTCH1
DHH	HHIP
DHH	BOC
DHH	CDON
DHH	PTCH2
NPFF	NPFFR1
NPFF	NPFFR2
FGF7	FGFR2
FGF7	FGFR4
FGF7	FGFR1
FGF7	FGFR3
HDC	HRH1
HDC	HRH2
HDC	HRH3
MFGE8	ITGB3
IGFBP4	FZD8
PTH2	PTH1R
PTH2	ADCYAP1R1
PTH2	TSHR
PTH2	GPR20
PTH2	GPR84
PTH2	ADRB2
PTH2	ADRB3
PTH2	VIPR1
PTH2	PTH2R
PROK1	PROKR1
CGN	F11R
CGN	TGFBR2
CGN	OCLN
CGN	TGFBR1
LEFTY1	ACVR2B
LEFTY1	ACVR1B
REN	ATP6AP2
GDF7	BMPR2
GDF7	BMPR1A
CALM2	KCNQ3
CALM2	EGFR
CALM2	KCNQ5
CALM2	GRM7
CALM2	MYLK
CALM2	PDE1A
CALM2	INSR
CALM2	ADCY8
CALM2	PDE1C
CALM2	GP6
CALM2	SCN10A
CALM2	PLPP6
CALM2	AQP6
CALM2	GRM5
CALM2	MYLK2
CALM2	AQP1
CALM2	SCN4A
NXPH2	NRXN1
LRIG1	EGFR
LRIG1	MET
UCN2	IL10RB
UCN2	CRHR2
UCN2	CRHR1
SFRP2	FZD5
MEGF10	ABCA1
IL9	IL2RG
FGF18	FGFR2
FGF18	FGFR4
FGF18	FGFR1
FGF18	FGFR3
CRH	ADCYAP1R1
CRH	ADRB2
CRH	CRHR2
CRH	GPR84
CRH	PTH1R
CRH	VIPR1
CRH	GPR20
CRH	MC2R
CRH	CRHR1
CRH	ADRB3
CRH	TSHR
RSPO2	LGR6
RSPO2	LGR4
RSPO2	ZNRF3
IFNA1	IFNAR2
IFNA1	CR2
LIN7C	ABCA1
LIN7C	KCNJ4
SERPING1	SELE
GPHA2	EPHA6
GPHA2	TSHR
CTF1	IL6ST
IL18	CD48
IL18	IL18R1
IL18	IL1RAPL1
IL18	IL18BP
QDPR	DYSF
PIGF	FLT1
TNFSF4	TNFRSF4
PTH	ADCYAP1R1
PTH	ADRB2
PTH	GPR84
PTH	PTH1R
PTH	VIPR1
PTH	GPR20
PTH	ADRB3
PTH	TSHR
BMP3	ACVR2B
BMP3	BMPR2
BMP3	BMPR1A
BMP3	BMPR1B
BMP6	HJV
BMP6	BMPR2
BMP6	BMPR1A
BMP6	BMPR1B
SEMA3D	PLXND1
WNT3A	LRP5
WNT3A	FZD5
WNT3A	ROR1
WNT3A	ATP6AP2
WNT3A	APCDD1
WNT3A	RYK
WNT3A	FZD1
WNT3A	FZD7
WNT3A	FZD3
WNT3A	FZD8
WNT3A	FZD2
WNT3A	FZD6
APP	VLDLR
APP	MTNR1A
APP	FPR2
APP	GRM7
APP	LRP10
APP	PLD1
APP	TSPAN15
APP	DCC
APP	CAV1
APP	RPSA
APP	TNFRSF21
APP	NCSTN
APP	AGER
WNT7A	LDLR
WNT7A	RECK
WNT7A	FZD9
WNT7A	FZD5
DKK2	KREMEN2
WIF1	RYK
ADAMTS3	CCBE1
CXCL13	CCR10
CXCL13	CXCR3
CXCL13	GRM7
CXCL13	CXCR5
CXCL13	MTNR1A
GDF6	BMPR2
GDF6	BMPR1A
GDF6	BMPR1B
NODAL	ACVR2B
NODAL	SMAD3
NODAL	ACVR1B
SST	SSTR5
SST	SSTR2
SST	MTNR1A
SST	SSTR3
SST	GRM7
WNT4	FZD8
WNT4	FZD2
WNT4	FZD6
ACE	BDKRB2
ACE	AGTR2
AGRP	MC4R
AGRP	MC5R
AGRP	SDC3
PIP	AQP5
CALM3	KCNQ3
CALM3	KCNQ5
CALM3	ESR1
CALM3	GRM7
CALM3	MYLK
CALM3	PDE1A
CALM3	INSR
CALM3	RYR2
CALM3	PDE1C
CALM3	GP6
CALM3	SCN10A
CALM3	AQP6
CALM3	GRM5
CALM3	MYLK2
CALM3	AR
CALM3	AQP1
CALM3	SCN4A
TFF2	MUC6
TFF1	MUC5AC
S100B	ALCAM
S100B	AGER
S100A1	TRPM3
S100A1	RYR2
S100A1	RYR1
S100A1	TLR4
S100A1	AGER
SCGB3A1	MARCO
HCRT	HCRTR1
HCRT	NPFFR2
HCRT	HCRTR2
SHANK1	ADGRB2
SHANK1	ABCA1
SHANK1	SSTR2
SHANK1	ADGRL2
SHANK1	ADGRL1
WNT1	RYK
WNT1	ROR2
WNT1	LRP5
WNT1	FZD9
WNT1	FZD3
WNT1	FZD8
WNT1	FZD5
CXCL16	GRM7
CXCL16	MTNR1A
CXCL16	CXCR6
TNFSF12	TNFRSF25
TNFSF12	TNFRSF12A
FGF11	FGFR2
FGF11	FGFR1
FGF11	FGFR3
NTN3	NEO1
NTN3	CDON
FGF19	FGFR2
FGF19	FGFR1
FGF19	FGFR3
DRAXIN	DCC
VCAM1	ITGA4
VCAM1	ITGB1
VCAM1	ITGB2
VCAM1	EZR
VCAM1	MSN
VCAM1	ITGAD
ARPC5	ADRB2
ARPC5	LDLR
INHBB	ACVR2B
INHBB	SMAD3
INHBB	ACVR1B
BMP10	ENG
BMP10	ACVRL1
BMP10	BMPR2
BMP10	BMPR1A
BMP10	BMPR1B
TGFA	ERBB4
COL6A3	ITGB1
COL6A3	ITGA2
PROK2	PROKR1
IHH	PTCH1
IHH	HHIP
IHH	BOC
IHH	CDON
IHH	PTCH2
CXCL3	MTNR1A
CXCL3	CXCR2
CXCL3	GRM7
CXCL5	MTNR1A
CXCL5	ACKR1
CXCL5	CXCR2
CXCL5	GRM7
PPBP	MTNR1A
PPBP	ACKR1
PPBP	CXCR2
PPBP	GRM7
PF4	CXCR3
PF4	FGFR2
PF4	SDC2
PF4	ACKR1
PF4	GRM7
PF4	LDLR
PF4	THBD
PF4	MTNR1A
UCN	CRHR1
UCN	CRHR2
TDGF1	ACVR2B
TDGF1	SMAD3
TDGF1	ACVR1B
LIPH	LPAR1
LIPH	LPAR4
LIPH	LPAR2
MELTF	TFRC
CAMP	P2RX7
CAMP	FPR2
IL15	IL15RA
IL15	IL2RA
IL15	IL2RG
SCGB3A2	MARCO
SPINK1	NRSN1
IL3	CSF2RB
IL3	IL3RA
CSF2	ITGB1
CSF2	CSF2RB
CSF2	CSF2RA
CSF2	IL3RA
CSF2	SDC2
CSF2	CSF3R
FABP5	RXRA
SHH	SCUBE2
SHH	BOC
SHH	GPC5
SHH	CDON
SHH	GAS1
SHH	PTCH1
SHH	PTCH2
COL1A2	CD44
COL1A2	ITGB1
COL1A2	ITGA11
COL1A2	ITGB3
COL1A2	CD36
DEFB1	CCR6
COL14A1	CD44
VEGFD	ITGA4
VEGFD	ITGB1
VEGFD	NRP2
ARF6	PLD1
ARF6	SMAP1
JAM3	ITGB1
JAM3	ITGB2
HSP90B1	TLR9
HSP90B1	TLR7
HSP90B1	TLR4
HSP90B1	TLR1
COL6A2	ITGB1
ANGPTL4	GPIHBP1
ANGPTL4	TIE1
FADD	ABCA1
FADD	FAS
FADD	TRADD
PNOC	GRM7
PNOC	OPRL1
PNOC	MTNR1A
PRL	PRLR
CCL11	CXCR3
CCL11	CCR3
CCL11	DPP4
CCL11	ACKR1
CCL11	ACKR2
NRTN	RET
NRTN	GFRA2
NRTN	GFRA1
IGF1	INSR
IGF1	IGF2R
INSL5	MTNR1A
INSL5	RXFP4
INSL5	RXFP3
INSL5	GRM7
IL16	GRIN2B
IL16	KCNJ4
IL16	KCNJ15
IL16	KCNA3
IL16	KCNJ10
IL16	KCND2
IL16	GRIN2A
HSPA4	TLR4
PCSK9	VLDLR
PCSK9	LDLR
SEMA3E	PLXND1
IL12A	IL12RB1
IL12A	CD28
TRH	TRHR
DEFB4A	CCR6
DEFB4A	TLR4
CD14	ITGA4
CD14	ITGB1
CD14	TLR6
CD14	TLR9
CD14	ITGB2
CD14	TLR4
CD14	TLR1
COL3A1	DDR2
COL3A1	ITGB1
COL3A1	MAG
COL3A1	DDR1
IL13	IL13RA2
IL13	TMEM219
IL13	IL2RG
IL13	IL13RA1
IL13	IL4R
NLGN2	NRXN1
NLGN2	NRXN3
NLGN2	MDGA1
CXCL10	DPP4
CXCL10	SDC4
CXCL10	CXCR3
CXCL10	CCR3
CXCL10	GRM7
BMP1	BMPR2
BMP1	BMPR1A
BMP1	BMPR1B
FGB	ITGAM
FGB	ITGB1
FGB	ITGB3
FGB	ITGB2
FGB	TLR4
FGA	ITGAM
FGA	ITGAX
FGA	ITGB1
FGA	PLAUR
FGA	ITGB3
FGA	CDH5
FGA	ITGB2
FGA	TLR4
FGA	ITGAD
CXCL8	SDC1
CXCL8	SDC3
CXCL8	SDC2
CXCL8	ACKR1
CXCL8	CXCR2
CXCL8	GRM7
SEMA4C	PLXNB2
CXCL11	DPP4
CXCL11	CXCR3
CXCL11	CCR3
CXCL11	ACKR1
CXCL11	GRM7
PRND	RPSA
HAS2	HMMR
HAS2	CD44
NPTX1	NPTXR
RGMB	HJV
RGMB	BMPR2
RGMB	NEO1
RGMB	BMPR1B
F2	GP1BB
F2	F2R
F2	THBD
F2	GP1BA
INHBC	ACVR2B
INHBC	ACVR1B
CCL19	CCR10
CCL19	CXCR3
CCL19	GRM7
CCL19	ACKR2
CCL19	CCRL2
PLG	ITGAM
PLG	ITGB1
PLG	PLAUR
PLG	ITGB2
PLG	F2R
PLG	IGF2R
PLG	F3
CLCF1	CNTFR
CLCF1	CRLF1
CLCF1	IL6ST
CSHL1	GHR
LPL	GPIHBP1
LPL	CD44
LPL	SDC1
LPL	VLDLR
EFEMP2	AQP1
EFEMP2	PLSCR4
ADAM17	MUC1
ADAM17	ITGB1
ADAM17	RHBDF2
ADAM17	IL6R
ADAM17	MET
ADAM17	ERBB4
VEGFB	RET
FGF5	FGFR2
FGF5	FGFR1
FGF5	FGFR3
LEP	LEPR
GH1	GHR
GH1	PRLR
GNAI2	LPAR3
GNAI2	S1PR5
GNAI2	EDNRA
GNAI2	ADORA1
GNAI2	C5AR1
GNAI2	ADRA2B
GNAI2	F2R
GNAI2	FPR1
GNAI2	S1PR3
GNAI2	OPRM1
GNAI2	UNC5B
GNAI2	CAV1
GNAI2	PTPRU
GNAI2	TBXA2R
GNAI2	CXCR3
GNAI2	EDNRB
GNAI2	CXCR2
GNAI2	DRD2
GNAI2	ADCY7
GNAI2	TSHR
GNAI2	AGTR2
GNAI2	CNR1
ANGPT2	TIE1
ANGPT2	TEK
TLN1	ITGB3
CSH1	PRLR
AGTRAP	RACK1
PKM	CD44
CALR	MPL
CALR	TSHR
DEFB103A	CCR6
TAC1	TACR2
LPA	ITGAM
LPA	LPAR3
LPA	ITGB2
LPA	LPAR1
LPA	LPAR4
LPA	LPAR2
FGF8	FGFR2
FGF8	FGFRL1
FGF8	FGFR1
FGF8	FGFR3
FGF13	FGFR1
FGF13	SCN5A
FGF13	FGFR2
FGF13	FGFR3
FGF13	SCN8A
MMP1	CD44
PENK	OPRM1
PENK	GRM7
LAMA3	ITGB1
DEFB103B	CCR6
SEMA6D	TREM2
SEMA6D	PLXNA1
MTMR4	SMAD3
WNT11	MUSK
WNT11	KLRG2
FBN1	ITGB3
FBN1	ITGB1
PSEN1	NOTCH4
PSEN1	CD44
BGN	TLR4
BGN	TLR1
BMP8A	BMPR2
BMP8A	BMPR1A
BMP8A	BMPR1B
CSF1	SIRPA
IZUMO1	CD9
IZUMO1	IZUMO1R
P4HB	MTTP
JAG2	NOTCH4
EFNA5	EPHB6
EFNA5	EPHA7
EFNA5	EPHA10
EFNA5	EPHA3
EFNA5	EPHA5
EFNA5	EPHB1
EFNA5	EPHB2
EFNA5	EPHA6
EFNA5	EPHA2
NXPH3	NRXN1
NXPH3	NRXN3
SERPINA7	SLC16A2
NPW	NPBWR2
NPW	GRM7
NPW	NPBWR1
CTHRC1	FZD5
CTHRC1	FZD6
CTHRC1	FZD3
CNTN2	CNTNAP2
CNTN2	CNTN1
CNTN2	NRCAM
BCAN	NRCAM
GAST	CCKBR
FBLN1	ITGB1
CALCA	ADCYAP1R1
CALCA	CALCRL
CALCA	GPR84
CALCA	CALCR
CALCA	GPR20
CALCA	ADRB3
CALCA	TSHR
COL4A5	CD47
COL4A5	ITGB1
SLIT3	ROBO2
SLIT3	ROBO1
PMCH	GRM7
COL7A1	ITGB1
NPB	NPBWR2
NPB	GRM7
GH2	GHR
BTLA	VTCN1
BTLA	TNFRSF14
BTLA	CD247
TAC4	TACR2
FGF3	FGFR2
FGF3	FGFR1
FGF3	FGFR3
GHRL	PTGER3
GHRL	TBXA2R
HSP90AA1	ITGB3
HSP90AA1	FGFR3
FGG	ITGB1
FGG	ITGB3
FGG	ITGB2
FGG	TLR4
CXCL14	CXCR4
EDN3	EDNRB
EDN3	KEL
RTN4	TNFRSF19
RTN4	GJB2
RTN4	LINGO1
C1QTNF1	AVPR2
DMP1	PHEX
DMP1	ITGB3
NTN4	DCC
WNT7B	FZD4
WNT7B	TMED5
PTN	SDC1
PTN	SDC3
PTN	PTPRZ1
PTN	PTPRS
PTN	ALK
NCR3LG1	NCR3
COL9A3	ITGB1
COL9A3	MAG
SLPI	PLSCR4
ICAM4	ITGAM
ICAM4	ITGAL
ICAM4	ITGA4
ICAM4	ITGB3
ICAM4	ITGB2
ICAM4	ITGB1
ICAM4	RHAG
TNFSF13	TNFRSF14
TNFSF13	FAS
HMGB1	SDC1
HMGB1	TLR9
HMGB1	THBD
HMGB1	TLR4
HMGB1	CXCR4
HMGB1	AGER
HMGB1	CD163
FYN	SPN
FN1	ITGA4
FN1	ITGB3
FN1	C5AR1
FN1	ITGA6
FN1	ITGA8
FN1	DPP4
FN1	CD44
FN1	ITGB1
FN1	TMPRSS6
FN1	COL13A1
FN1	TSHR
FN1	MAG
COL18A1	ITGB1
COL18A1	ITGB3
COL18A1	GPC4
HP	ITGAM
HP	ITGB2
HP	TLR4
HP	CD163
RSPO1	LGR6
RSPO1	LGR4
RSPO1	ZNRF3
RSPO1	FZD8
RSPO3	LGR6
RSPO3	LGR4
RSPO3	SDC4
RSPO3	FZD8
ADAM15	ITGB1
ADAM15	ITGB3
CALM1	KCNQ3
CALM1	GRM3
CALM1	CALCR
CALM1	GRM4
CALM1	CRHR1
CALM1	GRM7
CALM1	MYLK
CALM1	PDE1A
CALM1	HMMR
CALM1	ADCYAP1R1
CALM1	OPRM1
CALM1	RYR2
CALM1	GLP1R
CALM1	PDE1C
CALM1	TRPC3
CALM1	SCN10A
CALM1	AQP6
CALM1	PTPRA
CALM1	MYLK2
CALM1	SCN4A
COL9A1	ITGB1
COL9A1	MAG
GIP	ADCYAP1R1
GIP	GIPR
GIP	DPP4
GIP	TSHR
GIP	GPR20
GIP	GPR84
APOA4	LDLR
SEMA4F	NRP2
GAD1	GRM4
ITIH2	FCER1A
ALKAL1	ALK
NLGN3	NRXN1
NLGN3	NRXN3
CCL20	CXCR3
CCL20	CCR6
FGF17	FGFR2
FGF17	FGFR1
PYY	NPY5R
PYY	DPP4
PYY	NPY1R
PYY	NPY4R
F8	LDLR
COL4A2	ITGB3
LAMC3	ITGA6
LAMC3	ITGB1
CCL28	ACKR2
CCL28	CCR3
CXCL9	CXCR3
CXCL9	CCR3
COL6A1	ITGB1
COL6A1	ITGA6
TGM2	ITGA4
TGM2	ITGB1
TGM2	ITGB3
TGM2	SDC4
TGM2	TBXA2R
TGM2	ADGRG1
CNTF	CNTFR
CNTF	IL6R
CNTF	IL6ST
AGT	AGTR1
AGT	AGTR2
DLL1	NOTCH4
THBS2	ITGA4
THBS2	ITGB1
THBS2	ITGB3
THBS2	NOTCH4
THBS2	ITGA6
THBS2	CD36
LEFTY2	ACVR1B
TGFB2	ENG
TGFB2	TGFBR1
C4BPA	BMPR2
C4BPA	CD40
VIP	ADCYAP1R1
VIP	GPR84
VIP	GPR20
VIP	TSHR
CFH	ITGAM
PTGS2	ALOX5
FASLG	TNFRSF6B
XCL1	ADGRV1
CCN2	ITGAM
CCN2	NTRK1
CCN2	ITGB2
APOA2	LDLR
SEMA4A	PLXNB2
SEMA4A	PLXNB3
EFNA1	EPHB6
EFNA1	EPHA7
EFNA1	EPHA10
EFNA1	EPHA5
EFNA1	EPHB1
EFNA1	EPHA6
EFNA3	EPHB6
EFNA3	EPHA7
EFNA3	EPHA10
EFNA3	EPHA5
EFNA3	EPHB1
EFNA3	EPHA6
ADAM12	ITGB1
ADAM12	SDC4
S100A8	ITGB2
S100A8	TLR4
S100A8	CD36
S100A8	AGER
S100A12	TLR4
S100A12	CD36
S100A9	ITGB2
S100A9	TLR4
S100A9	CD36
S100A9	AGER
NGF	NTRK1
NGF	SORCS2
NGF	TRPV1
NGF	MAGED1
NGF	BEX3
NGF	SORCS3
WNT2B	FZD4
L1CAM	FGFR2
L1CAM	EPHB2
L1CAM	CNTN1
COL11A1	ITGB1
COL11A1	DDR1
CD40LG	ITGAM
CD40LG	CD40
CD40LG	ITGB2
CD40LG	TRAF3
BMP5	BMPR2
BMP5	BMPR1A
BMP5	BMPR1B
ITGB3BP	ITGB3
GNAS	CRHR1
GNAS	GLP1R
GNAS	GCGR
GNAS	ADCY7
GNAS	TSHR
ANGPTL3	ITGB3
RBP4	STRA6
COL5A1	ITGB1
CEL	CXCR4
SFTPD	SIRPA
SFTPD	TLR4
MMP9	ITGAM
MMP9	RECK
MMP9	CD44
MMP9	ITGB2
MMP9	EPHB2
EDN2	EDNRB
SPTAN1	PTPRA
COL9A2	ITGB1
COL9A2	MAG
PLAU	ITGAM
PLAU	VLDLR
PLAU	ITGB1
PLAU	ITGB2
BMP8B	BMPR2
BMP8B	BMPR1B
ANGPTL2	LILRB2
GHRH	ADCYAP1R1
GHRH	GPR20
GHRH	TSHR
GHRH	GPR84
COL16A1	ITGB1
TNFSF15	TNFRSF25
GDF5	ROR2
GDF5	BMPR2
GDF5	BMPR1B
EDA	EDA2R
HSPG2	SDC1
HSPG2	ITGB1
HSPG2	COL13A1
HSPG2	FGFR1
COL5A2	ITGB1
COL5A2	DDR1
F10	ITGAM
F10	ITGB2
SYK	LAT
COL4A1	ITGB1
FGF14	FGFR2
FGF14	FGFR1
HLA-C	LILRB2
HLA-C	CD3G
HLA-C	KIR3DL1
HLA-E	KLRC2
HLA-E	KLRD1
HLA-E	KIR3DL1
HLA-E	KLRC1
ANXA1	FPR2
ANXA1	FPR1
ANXA1	DYSF
IL31	IL31RA
CORT	SSTR3
ACTR2	LDLR
NDP	FZD4
NDP	LGR4
CCL7	CCR3
CCL7	ACKR2
GDF9	BMPR1B
BMP2	BMPR1B
AGRN	ITGB1
AGRN	ATP1A3
INSL3	ADCYAP1R1
INSL3	TSHR
INSL3	GPR84
INSL3	RXFP1
AVP	ADCYAP1R1
AVP	LDLR
AVP	GPR84
AVP	TSHR
UCN3	CRHR1
SHBG	CLDN4
COL2A1	ITGB1
COL2A1	MAG
COL2A1	DDR1
RLN2	ADCYAP1R1
RLN2	TSHR
RLN2	GPR84
RLN2	RXFP1
ZG16B	TLR5
ZG16B	CXCR4
FGF9	FGFR2
FGF9	FGFR1
SEMA5A	PLXNB3
RPH3A	NRXN1
LAMA1	ITGA6
LAMA1	ITGA7
LAMA1	ITGB1
CCL25	ACKR2
LAMB3	CD151
LAMB3	ITGB1
LAMB3	ITGA6
AFDN	EPHB6
AFDN	NRXN3
AFDN	NECTIN3
CSH2	PRLR
IL1F10	IL1R1
CCL8	CCR3
CCL8	ACKR2
COL4A6	ITGB1
CCL26	CCR3
SPP1	ITGA4
SPP1	CD44
SPP1	ITGB1
SPP1	ITGB3
LGALS9	CD44
LGALS9	SLC1A5
ADM2	ADCYAP1R1
ADM2	CALCRL
ADM2	TSHR
ADM2	GPR84
CXCL12	ITGB1
CXCL12	CXCR4
BMP7	BMPR1B
COL4A3	ITGB3
COL4A4	ITGB3
HLA-A	CD3G
CNTN4	PTPRG
TCTN1	TMEM67
PDCD1LG2	PDCD2
NPS	ADCYAP1R1
NPS	GPR84
NPS	TSHR
TNFSF11	TNFRSF11A
DSCAM	DCC
POMC	ADCYAP1R1
POMC	OPRM1
POMC	MC1R
POMC	GPR84
POMC	TSHR
FBLN2	ITGB3
NPY	NPY5R
NXPH1	NRXN1
NXPH1	NRXN3
SAA1	FPR2
SAA1	FPR1
MDK	ITGA6
TF	LDLR
TF	TFR2
TF	HFE
ARTN	GFRA2
GCG	ADCYAP1R1
GCG	GPR84
GCG	TSHR
ADIPOQ	GPR42
PTPN6	CD300LF
APLN	APLNR
NLGN1	NRXN3
CLEC2A	KLRF2
C4A	C5AR2
NTF3	NTRK1
RLN3	ADCYAP1R1
RLN3	TSHR
RLN3	GPR84
RLN3	RXFP1
TNF	FFAR2
CCN1	ITGAM
CCN1	ITGB3
HLA-B	CD3G
FGF16	FGFR2
LAMA2	ITGA7
CCL24	CCR3
CCL24	ACKR2
HRAS	AGTR1
GDNF	GFRA2
HLA-G	KLRC1
EFNA4	EPHA5
ICAM2	ITGAM
FSHB	ADCYAP1R1
FSHB	TSHR
FSHB	GPR84
RARRES2	GPR1
LRPAP1	LDLR
C1QTNF5	MFRP
HSPA8	LDLR
CALCB	ADCYAP1R1
CALCB	TSHR
CALCB	GPR84
ADM	ADCYAP1R1
ADM	TSHR
ADM	GPR84
PTHLH	ADCYAP1R1
PTHLH	GPR84
ADCYAP1	ADCYAP1R1
CGA	ADCYAP1R1
S100A10	CFTR
SHANK2	CFTR
HSP90AA1	CFTR
PLAU	ITGA3
LAMA3	ITGA3
LAMA4	ITGA3
LAMA2	ITGA3
LAMA1	ITGA3
LGALS8	ITGA3
NID1	ITGA3
LAMC3	ITGA3
THBS1	ITGA3
CALR	ITGA3
TIMP2	ITGA3
RELN	ITGA3
LAMB2	ITGA3
COL4A3	ITGA3
LAMA5	ITGA3
ADAM9	ITGA3
LAMC1	ITGA3
LAMB3	ITGA3
COL18A1	ITGA3
VTN	ITGA3
LAMB1	ITGA3
LAMC2	ITGA3
FN1	ITGA3
S100A4	PGLYRP1
MIF	CD74
APP	CD74
HLA-G	CD4
CXCL12	CD4
SLPI	CD4
PIP	CD4
IL16	CD4
CPAMD8	SCTR
ADCYAP1	SCTR
VIP	SCTR
SCT	SCTR
CALM1	SCTR
RTN4	RTN4R
OMG	RTN4R
TNFSF13	TNFRSF17
TNFSF13B	TNFRSF17
CD70	TNFRSF17
ST6GAL1	CD22
HP	CD22
CALM2	KCNQ1
CALML3	KCNQ1
CALM1	KCNQ1
CALM3	KCNQ1
FASLG	TNFRSF1A
LTA	TNFRSF1A
TNF	TNFRSF1A
TNFSF13	TNFRSF1A
LTB	TNFRSF1A
EFNA3	EPHA8
EFNA1	EPHA8
EFNA2	EPHA8
EFNA5	EPHA8
EFNA4	EPHA8
IL2	NGFR
RTN4	NGFR
NTF4	NGFR
NTF3	NGFR
OMG	NGFR
APP	NGFR
BDNF	NGFR
NGF	NGFR
NTS	NGFR
BDNF	DRD4
PYY	FAP
NPY	FAP
CD99	PILRA
LAMA3	ITGB4
LAMA2	ITGB4
LAMC3	ITGB4
LAMB2	ITGB4
LAMA5	ITGB4
LAMC1	ITGB4
LAMA1	ITGB4
LAMB3	ITGB4
LAMB1	ITGB4
LAMC2	ITGB4
TGFB1	TGFBR3
FGF1	TGFBR3
TGFB3	TGFBR3
INHA	TGFBR3
TGFB2	TGFBR3
INHBA	TGFBR3
IL2	IL2RB
IL15	IL2RB
KNG1	BDKRB1
PROC	PROCR
PF4	PROCR
PROK2	PROKR2
PROK1	PROKR2
FAM3C	GLRA2
IL16	KCND1
GHRL	MLNR
MLN	MLNR
TNFSF10	TNFRSF10A
COL2A1	TNFRSF10A
RIMS1	SLC17A7
APP	APLP1
BTLA	CD79A
CXCL8	CD79A
FN1	CD79A
KLK3	EPOR
KITLG	EPOR
EPO	EPOR
LAMA1	ITGB8
VTN	ITGB8
COL4A1	ITGB8
FN1	ITGB8
APP	TSPAN12
ADAM10	TSPAN12
PLG	PLGRKT
C1QB	C1QBP
GNRH2	GNRHR
GNRH1	GNRHR
HBEGF	CD82
IL22	IL10RA
IL10	IL10RA
S100A8	CD69
TNFSF14	LTBR
LTA	LTBR
LTB	LTBR
WNT7B	FZD10
WNT7A	FZD10
CLEC2D	KLRB1
IL33	IL1RL1
KISS1	KISS1R
PDYN	OPRD1
GNAI2	OPRD1
POMC	OPRD1
CXCL13	OPRD1
PENK	OPRD1
CALM2	SELL
PODXL2	SELL
VCAN	SELL
CD34	SELL
MUC7	SELL
CALM1	SELL
PODXL	SELL
CALM3	SELL
CFH	SELL
NPY	PRLHR
HLA-E	KLRK1
MICB	KLRK1
MICA	KLRK1
RAET1L	KLRK1
ULBP2	KLRK1
ULBP3	KLRK1
RAET1E	KLRK1
RAET1G	KLRK1
GHRL	GHSR
CORT	GHSR
INHBC	ACVR2A
GDF9	ACVR2A
BMP7	ACVR2A
CFC1	ACVR2A
NODAL	ACVR2A
BMP15	ACVR2A
BMP10	ACVR2A
GDF7	ACVR2A
LEFTY1	ACVR2A
INHA	ACVR2A
INHBA	ACVR2A
GDF1	ACVR2A
INHBB	ACVR2A
INHBE	ACVR2A
LEFTY2	ACVR2A
GDF2	ACVR2A
TDGF1	ACVR2A
BMP2	ACVR2A
BMP6	ACVR2A
GDF11	ACVR2A
GDF5	ACVR2A
FLT3LG	FLT3
ADCYAP1	RAMP3
GHRH	RAMP3
CALCA	RAMP3
ADM	RAMP3
CGA	RAMP3
GCG	RAMP3
TSHB	RAMP3
PTH2	RAMP3
AVP	RAMP3
VIP	RAMP3
PTH	RAMP3
ADM2	RAMP3
PTHLH	RAMP3
NPS	RAMP3
FSHB	RAMP3
POMC	RAMP3
RLN2	RAMP3
CALCB	RAMP3
RLN3	RAMP3
GIP	RAMP3
CRH	RAMP3
INSL3	RAMP3
CD55	ADGRE5
CALM2	PDE1B
CALM1	PDE1B
CALM3	PDE1B
APOA2	LRP1
AGRN	LRP1
GPC3	LRP1
PDGFB	LRP1
A2M	LRP1
APOC2	LRP1
SERPINA1	LRP1
SERPINE2	LRP1
HSPG2	LRP1
MMP13	LRP1
APOE	LRP1
PCSK9	LRP1
MMP9	LRP1
HSP90B1	LRP1
MDK	LRP1
PLAU	LRP1
LRPAP1	LRP1
C3	LRP1
FCN2	LRP1
THBS1	LRP1
HSP90AA1	LRP1
APOA4	LRP1
CALR	LRP1
[truncated: 1,400 more rows]

## Sheet: LRdb
Ligand	Receptor
A2M	LRP1
AANAT	MTNR1A
AANAT	MTNR1B
ACE	AGTR2
ACE	BDKRB2
ACTR2	ADRB2
ACTR2	LDLR
ACTR2	LRP2
ADAM10	AXL
ADAM10	EPHA3
ADAM12	ITGA9
ADAM12	ITGB1
ADAM12	SDC4
ADAM15	ITGA5
ADAM15	ITGA9
ADAM15	ITGAV
ADAM15	ITGB1
ADAM15	ITGB3
ADAM17	ERBB4
ADAM17	ITGA5
ADAM17	ITGB1
ADAM17	NOTCH1
ADAM23	ITGA5
ADAM23	ITGB3
ADAM28	ITGA4
ADAM2	CD9
ADAM2	ITGA6
ADAM2	ITGA9
ADAM2	ITGB1
ADAM2	ITGB7
ADAM9	ITGA3
ADAM9	ITGA6
ADAM9	ITGAV
ADAM9	ITGB1
ADAM9	ITGB5
ADCYAP1	ADCYAP1R1
ADCYAP1	ADRB2
ADCYAP1	ADRB3
ADCYAP1	GPR20
ADCYAP1	GPR84
ADCYAP1	PTH1R
ADCYAP1	RAMP2
ADCYAP1	RAMP3
ADCYAP1	SCTR
ADCYAP1	TSHR
ADCYAP1	VIPR1
ADCYAP1	VIPR2
ADIPOQ	ADIPOR1
ADIPOQ	ADIPOR2
ADM2	ADCYAP1R1
ADM2	ADRB2
ADM2	ADRB3
ADM2	CALCR
ADM2	CALCRL
ADM2	GPR20
ADM2	GPR84
ADM2	PTH1R
ADM2	RAMP1
ADM2	RAMP2
ADM2	RAMP3
ADM2	TSHR
ADM2	VIPR1
ADM	ADCYAP1R1
ADM	ADRB2
ADM	ADRB3
ADM	CALCR
ADM	CALCRL
ADM	GPR182
ADM	GPR20
ADM	GPR84
ADM	MRGPRX2
ADM	PTH1R
ADM	RAMP2
ADM	RAMP3
ADM	TSHR
ADM	VIPR1
AGRN	ATP1A3
AGRN	ITGB1
AGRN	LRP1
AGRN	LRP2
AGRN	LRP4
AGRN	MUSK
AGRP	MC3R
AGRP	MC4R
AGRP	MC5R
AGRP	SDC3
AGT	ADRA2A
AGT	AGTR1
AGT	AGTR2
AGT	GRM7
AGT	LRP2
AGT	MAS1
AGT	MTNR1A
AHSG	INSR
ALB	LRP2
ALOX5AP	ALOX5
AMELX	LAMP1
AMELY	LAMP1
AMH	ACVR1
AMH	AMHR2
AMH	EGFR
ANGPT1	ITGA5
ANGPT1	ITGB1
ANGPT1	TEK
ANGPT1	TIE1
ANGPT2	TEK
ANGPT2	TIE1
ANGPT4	TEK
ANGPT4	TIE1
ANGPTL1	TEK
ANGPTL2	TIE1
ANGPTL3	ITGA5
ANGPTL3	ITGAV
ANGPTL3	ITGB3
ANGPTL4	TIE1
ANOS1	FGFR1
ANOS1	SDC2
ANXA1	ADRA2A
ANXA1	DYSF
ANXA1	EGFR
ANXA1	FPR1
ANXA1	FPR2
ANXA1	FPR3
ANXA1	GRM7
ANXA1	MTNR1A
APLN	ADRA2A
APLN	APLNR
APLN	GRM7
APLN	MTNR1A
APOA1	LDLR
APOA1	LRP1
APOA1	LRP2
APOA2	LDLR
APOA2	LRP1
APOA2	LRP2
APOA4	LDLR
APOA4	LRP1
APOA4	LRP2
APOB	ADRB2
APOB	CALCR
APOB	ITGAM
APOB	ITGB2
APOB	LDLR
APOB	LRP1
APOB	LRP2
APOB	LRP6
APOB	LRP8
APOB	LSR
APOB	MTTP
APOB	OLR1
APOB	TLR4
APOB	TLR6
APOB	VLDLR
APOC1	VLDLR
APOC2	LDLR
APOC2	LRP1
APOC2	LRP2
APOC3	LDLR
APOC3	LRP1
APOC3	LRP2
APOC3	SDC2
APOC3	TLR2
APOC4	VLDLR
APOD	LEPR
APOE	CHRNA4
APOE	LDLR
APOE	LRP1
APOE	LRP2
APOE	LRP5
APOE	LRP8
APOE	SCARB1
APOE	SORL1
APOE	VLDLR
APP	ADRA2A
APP	CAV1
APP	CD74
APP	FPR2
APP	GPC1
APP	GRM7
APP	LRP1
APP	MTNR1A
APP	NCSTN
APP	NGFR
APP	SLC45A3
APP	TNFRSF21
AREG	EGFR
AREG	ERBB3
ARF1	CHRM3
ARF1	INSR
ARF1	PLD2
ARPC5	ADRB2
ARPC5	LDLR
ARPC5	LRP2
ARTN	GFRA1
ARTN	GFRA2
ARTN	GFRA3
ARTN	RET
ASIP	ATRN
ASIP	F11R
ASIP	MC1R
ASIP	MC2R
ASIP	MC3R
ASIP	MC4R
ASIP	MC5R
ASIP	MGRN1
AVP	ADCYAP1R1
AVP	ADRB2
AVP	ADRB3
AVP	AVPR1A
AVP	AVPR1B
AVP	AVPR2
AVP	GPR20
AVP	GPR84
AVP	LDLR
AVP	LRP2
AVP	OXTR
AVP	PTH1R
AVP	RAMP2
AVP	RAMP3
AVP	TSHR
AVP	VIPR1
AZGP1	ITGAV
B2M	CD1A
B2M	CD1B
B2M	CD247
B2M	CD3D
B2M	CD3G
B2M	HFE
B2M	HLA-F
B2M	KIR2DL1
B2M	KIR2DL3
B2M	KIR3DL1
B2M	KLRC1
B2M	KLRC2
B2M	KLRD1
B2M	LILRB1
B2M	LILRB2
B2M	TFRC
BCAN	EGFR
BCAN	NRCAM
BDNF	DDR1
BDNF	DRD4
BDNF	NGFR
BDNF	NGFRAP1
BDNF	NTRK2
BDNF	SORT1
BGN	LY96
BGN	TLR1
BGN	TLR2
BGN	TLR4
BMP10	ACVR2A
BMP10	ACVRL1
BMP10	BMPR1A
BMP10	BMPR1B
BMP10	BMPR2
BMP10	ENG
BMP15	BMPR1A
BMP15	BMPR1B
BMP15	BMPR2
BMP2	ACVR1
BMP2	ACVR2B
BMP2	BMPR1A
BMP2	BMPR1B
BMP2	BMPR2
BMP2	ENG
BMP2	HFE2
BMP4	BMPR1A
BMP4	BMPR1B
BMP4	BMPR2
BMP4	HFE2
BMP5	BMPR1A
BMP5	BMPR1B
BMP5	BMPR2
BMP5	HFE2
BMP6	ACVR1
BMP6	ACVR2A
BMP6	BMPR1A
BMP6	BMPR1B
BMP6	BMPR2
BMP7	ACVR1
BMP7	ACVR2A
BMP7	ACVR2B
BMP7	BMPR1A
BMP7	BMPR1B
BMP7	BMPR2
BMP7	ENG
BMP8A	BMPR1A
BMP8A	BMPR1B
BMP8A	BMPR2
BMP8B	BMPR1A
BMP8B	BMPR1B
BMP8B	BMPR2
BST1	CAV1
BTC	EGFR
BTC	ERBB2
BTC	ERBB3
BTC	ERBB4
BTLA	CD247
BTLA	CD79A
BTLA	TNFRSF14
BTLA	VTCN1
C1QA	CD93
C1QA	CR1
C1QA	CSPG4
C1QB	LRP1
C1QTNF1	AVPR2
C1QTNF5	MFRP
C1orf112	PLSCR4
C1orf194	PLSCR4
C3	ADRA2A
C3	C3AR1
C3	C5AR2
C3	CD19
C3	CD46
C3	CD81
C3	CR1
C3	GRM7
C3	IFITM1
C3	ITGAM
C3	ITGAX
C3	ITGB2
C3	LRP1
C3	MTNR1A
C4A	C3AR1
C4A	C5AR2
C4A	CR1
C4BPA	BMPR2
C4BPA	CD40
C4BPA	LRP1
C4B	CD46
C4B	CR1
C5	ADRA2A
C5	C5AR1
C5	C5AR2
C5	GRM7
C5	MTNR1A
C6orf15	DDR1
CALCA	ADCYAP1R1
CALCA	ADRB2
CALCA	ADRB3
CALCA	CALCR
CALCA	CALCRL
CALCA	GPR20
CALCA	GPR84
CALCA	PTH1R
CALCA	RAMP1
CALCA	RAMP2
CALCA	RAMP3
CALCA	TSHR
CALCA	VIPR1
CALCB	ADCYAP1R1
CALCB	ADRB2
CALCB	ADRB3
CALCB	CALCR
CALCB	CALCRL
CALCB	GPR20
CALCB	GPR84
CALCB	PTH1R
CALCB	RAMP1
CALCB	RAMP2
CALCB	RAMP3
CALCB	TSHR
CALCB	VIPR1
CALM1	ABCA1
CALM1	ADCY8
CALM1	ADCYAP1R1
CALM1	AQP6
CALM1	CACNA1C
CALM1	CALCR
CALM1	CNGA2
CALM1	CRHR1
CALM1	EGFR
CALM1	FAS
CALM1	GLP1R
CALM1	GLP2R
CALM1	GP6
CALM1	GRM3
CALM1	GRM4
CALM1	GRM5
CALM1	GRM7
CALM1	HMMR
CALM1	HTR2C
CALM1	INSR
CALM1	KCNN4
CALM1	KCNQ1
CALM1	KCNQ3
CALM1	KCNQ5
CALM1	MIP
CALM1	MYLK
CALM1	MYLK2
CALM1	OPRM1
CALM1	PDE1A
CALM1	PDE1B
CALM1	PDE1C
CALM1	PLPP6
CALM1	PTH2R
CALM1	PTPRA
CALM1	SCN10A
CALM1	SCN4A
CALM1	SCTR
CALM1	SELL
CALM1	TRPC3
CALM1	TRPC5
CALM1	VIPR1
CALM2	ABCA1
CALM2	ADCY8
CALM2	AQP6
CALM2	CACNA1C
CALM2	EGFR
CALM2	GP6
CALM2	GRM5
CALM2	GRM7
CALM2	INSR
CALM2	KCNQ1
CALM2	KCNQ3
CALM2	KCNQ5
CALM2	MYLK
CALM2	MYLK2
CALM2	PDE1A
CALM2	PDE1B
CALM2	PDE1C
CALM2	PLPP6
CALM2	SCN10A
CALM2	SCN4A
CALM2	SELL
CALM2	TRPC5
CALM3	ABCA1
CALM3	ADCY8
CALM3	AQP6
CALM3	EGFR
CALM3	GP6
CALM3	GRM5
CALM3	GRM7
CALM3	INSR
CALM3	KCNQ1
CALM3	KCNQ3
CALM3	KCNQ5
CALM3	MYLK
CALM3	MYLK2
CALM3	PDE1A
CALM3	PDE1B
CALM3	PDE1C
CALM3	PLPP6
CALM3	SCN10A
CALM3	SCN4A
CALM3	SELL
CALM3	TRPC5
CALR	HLA-F
CALR	ITGA2B
CALR	ITGA3
CALR	ITGAV
CALR	LRP1
CALR	MTNR1A
CALR	SCARF1
CALR	TSHR
CAMP	EGFR
CAMP	FPR2
CAMP	IGF1R
CAMP	P2RX7
CCK	CCKAR
CCK	CCKBR
CCL11	ACKR1
CCL11	ACKR2
CCL11	ACKR4
CCL11	CCR2
CCL11	CCR3
CCL11	CCR5
CCL11	CXCR3
CCL13	ACKR1
CCL13	ACKR2
CCL13	ACKR4
CCL13	CCR1
CCL13	CCR2
CCL13	CCR3
CCL13	CCR5
CCL13	CCR9
CCL13	CXCR3
CCL14	ACKR1
CCL14	ACKR2
CCL14	CCR1
CCL14	CCR3
CCL14	CCR5
CCL15	CCR1
CCL15	CCR3
CCL16	ADRA2A
CCL16	CCR1
CCL16	CCR2
CCL16	CCR5
CCL16	CCR8
CCL16	GRM7
CCL16	HRH4
CCL16	MTNR1A
CCL17	ACKR1
CCL17	ACKR2
CCL17	CCR4
CCL17	CCR8
CCL17	ACKR1
CCL18	C14orf1
CCL19	ACKR2
CCL19	ACKR4
CCL19	ADRA2A
CCL19	CCR10
CCL19	CCR7
CCL19	CCRL2
CCL19	CXCR3
CCL19	GRM7
CCL19	MTNR1A
CCL1	CCR8
CCL20	ADRA2A
CCL20	CCR6
CCL20	CXCR3
CCL20	GRM7
CCL20	MTNR1A
CCL21	ACKR2
CCL21	ACKR4
CCL21	ADRA2A
CCL21	CCR7
CCL21	GRM7
CCL21	MTNR1A
CCL22	ACKR2
CCL22	CCR4
CCL23	ACKR2
CCL23	ADRA2A
CCL23	CCR1
CCL23	GRM7
CCL23	MTNR1A
CCL24	ACKR2
CCL24	CCR2
CCL24	CCR3
CCL25	ACKR2
CCL25	ACKR4
CCL25	ADRA2A
CCL25	CCR10
CCL25	CCR9
CCL25	GRM7
CCL25	MTNR1A
CCL26	CCR1
CCL26	CCR2
CCL26	CCR3
CCL27	ACKR2
CCL27	ADRA2A
CCL27	CCR10
CCL27	GRM7
CCL27	MTNR1A
CCL28	ACKR2
CCL28	ADRA2A
CCL28	CCR10
CCL28	CCR3
CCL28	GRM7
CCL28	MTNR1A
CCL2	ACKR1
CCL2	ACKR2
CCL2	ACKR4
CCL2	CCR1
CCL2	CCR10
CCL2	CCR2
CCL2	CCR3
CCL2	CCR4
CCL2	CCR5
CCL2	ACKR1
CCL3L1	ACKR2
CCL3L1	CCR1
CCL3L1	CCR3
CCL3L1	CCR5
CCL3	ACKR2
CCL3	CCR1
CCL3	CCR3
CCL3	CCR4
CCL3	CCR5
CCL4	ACKR2
CCL4	CCR1
CCL4	CCR3
CCL4	CCR5
CCL4	CCR8
CCL5	ACKR1
CCL5	ACKR2
CCL5	ACKR4
CCL5	ADRA2A
CCL5	CCR1
CCL5	CCR3
CCL5	CCR4
CCL5	CCR5
CCL5	CXCR3
CCL5	ACKR1
CCL5	GPR75
CCL5	GRM7
CCL5	MTNR1A
CCL5	SDC1
CCL5	SDC4
CCL7	ACKR1
CCL7	ACKR2
CCL7	ACKR4
CCL7	CCR1
CCL7	CCR10
CCL7	CCR2
CCL7	CCR3
CCL7	CCR5
CCL7	CXCR3
CCL7	ACKR1
CCL8	ACKR2
CCL8	ACKR4
CCL8	CCR1
CCL8	CCR2
CCL8	CCR3
CCL8	CCR5
CCL8	ACKR1
CD14	ITGA4
CD14	ITGB1
CD14	ITGB2
CD14	RIPK1
CD14	TLR4
CD14	TLR6
CD24	SELP
CD274	PDCD1
CD34	SELL
CD34	SELP
CD36	TLR4
CD36	TLR6
CD40LG	CD40
CD40LG	ITGAM
CD40LG	ITGB2
CD40LG	TRAF3
CD48	CD2
CD55	ADGRE5
CD55	CR1
CD55	ADGRE2
CD58	CD2
CD5L	CD5
CD70	CD27
CD80	CD28
CD80	CTLA4
CD86	CD28
CD86	CTLA4
CDH1	CDH2
CDH1	EGFR
CDH1	ERBB3
CDH1	IGF1R
CDH1	ITGAE
CDH1	ITGB7
CDH1	KLRG1
CDH1	LRP5
CDH1	PTPRF
CDH1	PTPRM
CELA3B	CHRM3
CEL	CXCR4
CFC1	ACVR1B
CFC1	ACVR2A
CFC1	SMAD3
CFH	ITGAM
CFH	SELL
CGA	ADCYAP1R1
CGA	ADRB2
CGA	ADRB3
CGA	FSHR
CGA	GPR20
CGA	GPR84
CGA	LHCGR
CGA	PTH1R
CGA	RAMP2
CGA	RAMP3
CGA	SIRPA
CGA	TSHR
CGA	VIPR1
CGB3	LHCGR
CGB3	SIRPA
CGN	F11R
CGN	OCLN
CGN	TGFBR1
CGN	TGFBR2
CHAD	ITGA2
CHAD	ITGB1
CKLF	CCR4
CLCF1	CNTFR
CLCF1	CRLF1
CLCF1	IL6ST
CLCF1	LIFR
CLEC3A	CLEC10A
CLEC3A	CLEC2B
CNTF	CNTFR
CNTF	IL6R
CNTF	IL6ST
CNTF	LIFR
CNTN2	CNTN1
CNTN2	CNTNAP2
CNTN2	NRCAM
CNTN2	NRP1
CNTN4	PTPRG
COL11A1	DDR1
COL11A1	ITGA2
COL11A1	ITGB1
COL14A1	CD44
COL16A1	ITGB1
COL18A1	GPC1
COL18A1	GPC4
COL18A1	ITGA3
COL18A1	ITGA5
COL18A1	ITGB1
COL18A1	ITGB3
COL18A1	ITGB5
COL18A1	KDR
COL1A1	CD36
COL1A1	CD44
COL1A1	CD93
COL1A1	DDR1
COL1A1	DDR2
COL1A1	FLT4
COL1A1	ITGA1
COL1A1	ITGA11
COL1A1	ITGA2
COL1A1	ITGA5
COL1A1	ITGAV
COL1A1	ITGB1
COL1A1	TMPRSS6
COL1A2	CD36
COL1A2	CD44
COL1A2	CD93
COL1A2	FLT4
COL1A2	ITGA1
COL1A2	ITGA11
COL1A2	ITGA2
COL1A2	ITGA2B
COL1A2	ITGAV
COL1A2	ITGB1
COL1A2	ITGB3
COL2A1	DDR1
COL2A1	ITGA1
COL2A1	ITGA10
COL2A1	ITGA2
COL2A1	ITGA2B
COL2A1	ITGB1
COL2A1	MAG
COL2A1	OR1E1
COL2A1	TNFRSF10A
COL3A1	DDR1
COL3A1	DDR2
COL3A1	ITGA2
COL3A1	ITGB1
COL3A1	MAG
COL4A1	CD47
COL4A1	CD93
COL4A1	ITGA1
COL4A1	ITGA2
COL4A1	ITGAV
COL4A1	ITGB1
COL4A1	ITGB8
COL4A2	CD93
COL4A2	ITGB3
COL4A2	ITGB5
COL4A3	CD47
COL4A3	CD93
COL4A3	ITGA1
COL4A3	ITGA2
COL4A3	ITGA3
COL4A3	ITGAV
COL4A3	ITGB1
COL4A3	ITGB3
COL4A4	CD47
COL4A4	CD93
COL4A4	ITGA1
COL4A4	ITGA2
COL4A4	ITGAV
COL4A4	ITGB1
COL4A4	ITGB3
COL4A5	CD47
COL4A5	CD93
COL4A5	ITGA1
COL4A5	ITGA2
COL4A5	ITGAV
COL4A5	ITGB1
COL4A6	CD47
COL4A6	CD93
COL4A6	ITGA1
COL4A6	ITGA2
COL4A6	ITGAV
COL4A6	ITGB1
COL5A1	ITGA1
COL5A1	ITGB1
COL5A1	SDC3
COL5A2	DDR1
COL5A2	ITGA1
COL5A2	ITGB1
COL5A3	SDC3
COL6A1	ITGA1
COL6A1	ITGA2
COL6A1	ITGA6
COL6A1	ITGB1
COL6A2	ITGA1
COL6A2	ITGA2
COL6A2	ITGB1
COL6A3	ITGA1
COL6A3	ITGA2
COL6A3	ITGB1
COL7A1	ITGA2
COL7A1	ITGB1
COL8A1	ITGA1
COL8A1	ITGA2
COL9A1	ITGB1
COL9A1	MAG
COL9A2	ITGB1
COL9A2	MAG
COL9A3	ITGB1
COL9A3	MAG
COLQ	MUSK
COMP	ITGB1
COMP	ITGB3
CORT	ADRA2A
CORT	GHSR
CORT	GRM7
CORT	MRGPRX2
CORT	MTNR1A
CORT	SSTR1
CORT	SSTR2
CORT	SSTR3
CORT	SSTR4
CORT	SSTR5
CPAMD8	SCTR
CP	SLC40A1
CRH	ADCYAP1R1
CRH	ADRB2
CRH	ADRB3
CRH	CRHR1
CRH	CRHR2
CRH	GPR20
CRH	GPR84
CRH	MC2R
CRH	PTH1R
CRH	RAMP2
CRH	RAMP3
CRH	TSHR
CRH	VIPR1
CRP	OLR1
CSF1	CSF1R
CSF2	CSF1R
CSF2	CSF2RA
CSF2	CSF2RB
CSF2	CSF3R
CSF2	IL3RA
CSF2	ITGA9
CSF2	ITGB1
CSF2	SDC2
CSF3	CSF1R
CSF3	CSF3R
CSH1	PRLR
CSH2	PRLR
CSHL1	GHR
CSHL1	PRLR
CTF1	IL6ST
CTF1	LIFR
CTGF	ERBB4
CTGF	ITGA5
CTGF	ITGAM
CTGF	ITGB2
CTGF	LRP1
CTGF	LRP6
CTGF	NTRK1
CTHRC1	FZD3
CTHRC1	FZD5
CTHRC1	FZD6
CUBN	LRP2
CX3CL1	CX3CR1
CXCL10	ADRA2A
CXCL10	CCR3
CXCL10	CXCR3
CXCL10	GRM7
CXCL10	MTNR1A
CXCL10	SDC4
CXCL11	ACKR1
CXCL11	ACKR3
CXCL11	ADRA2A
CXCL11	CCR3
CXCL11	CXCR3
CXCL11	GRM7
CXCL11	MTNR1A
CXCL12	ACKR3
CXCL12	ADRA2A
CXCL12	CCR4
CXCL12	CD4
CXCL12	CXCR3
CXCL12	CXCR4
CXCL12	GRM7
CXCL12	ITGB1
CXCL12	MTNR1A
CXCL12	SDC4
CXCL13	ACKR4
CXCL13	ADRA2A
CXCL13	CCR10
CXCL13	CXCR3
CXCL13	CXCR5
CXCL13	GRM7
CXCL13	HTR2A
CXCL13	MTNR1A
CXCL13	OPRD1
CXCL16	ADRA2A
CXCL16	CXCR6
CXCL16	GRM7
CXCL16	MTNR1A
CXCL1	ACKR1
CXCL1	ADRA2A
CXCL1	CXCR1
CXCL1	CXCR2
CXCL1	ACKR1
CXCL1	GRM7
CXCL1	MTNR1A
CXCL2	ADRA2A
CXCL2	CXCR1
CXCL2	CXCR2
CXCL2	GRM7
CXCL2	MTNR1A
CXCL2	XCR1
CXCL3	ADRA2A
CXCL3	CXCR1
CXCL3	CXCR2
CXCL3	GRM7
CXCL3	MTNR1A
CXCL5	ACKR1
CXCL5	ADRA2A
CXCL5	CXCR1
CXCL5	CXCR2
CXCL5	ACKR1
CXCL5	GRM7
CXCL5	MTNR1A
CXCL6	ACKR1
CXCL6	ADRA2A
CXCL6	CXCR1
CXCL6	CXCR2
CXCL6	GRM7
CXCL6	MTNR1A
CXCL8	ACKR1
CXCL8	ADRA2A
CXCL8	CXCR1
CXCL8	CXCR2
CXCL8	GRM7
CXCL8	MTNR1A
CXCL9	ADRA2A
CXCL9	CCR3
CXCL9	CXCR3
CXCL9	GRM7
CXCL9	MTNR1A
CYR61	CAV1
CYR61	ITGA5
CYR61	ITGAM
CYR61	ITGAV
CYR61	ITGB2
CYR61	ITGB3
CYR61	ITGB5
DCN	EGFR
DCN	ERBB4
DCN	MET
DEFB103A	CCR2
DEFB103A	CCR6
DEFB106A	CCR2
DEFB1	CCR6
DEFB4A	CCR6
DEFB4A	TLR4
DHH	BOC
DHH	CDON
DHH	HHIP
DHH	PTCH1
DHH	PTCH2
DKK1	KREMEN1
DKK1	KREMEN2
DKK1	LRP5
DKK1	LRP6
DKK2	KREMEN2
DKK2	LRP6
DLK2	NOTCH1
DLL1	NOTCH1
DLL1	NOTCH2
DLL1	NOTCH3
DLL1	NOTCH4
DLL4	NOTCH1
DLL4	NOTCH4
DMP1	ITGB3
DSCAM	DCC
DSPP	ITGB1
DUSP18	CD151
DUSP18	ITGA1
DUSP18	ITGA2
DUSP18	ITGA3
DUSP18	ITGA6
DUSP18	ITGA7
DUSP18	ITGB1
DUSP18	ITGB4
DUSP18	RPSA
EBI3	IL27RA
EBI3	IL6ST
ECM1	CACHD1
EDA	EDA2R
EDA	EDAR
EDIL3	ITGAV
EDIL3	ITGB5
EDN1	EDNRA
EDN1	EDNRB
EDN1	ADGRL4
EDN1	KEL
EDN2	EDNRA
EDN2	EDNRB
EDN2	KEL
EDN3	EDNRA
EDN3	EDNRB
EDN3	KEL
EFEMP1	EGFR
EFEMP2	AQP1
EFEMP2	CATSPER1
EFEMP2	LINGO1
EFEMP2	PLSCR4
EFNA1	EPHA1
EFNA1	EPHA10
EFNA1	EPHA2
EFNA1	EPHA3
EFNA1	EPHA4
EFNA1	EPHA5
EFNA1	EPHA6
EFNA1	EPHA7
EFNA1	EPHA8
EFNA1	EPHB1
EFNA1	EPHB6
EFNA2	EPHA1
EFNA2	EPHA10
EFNA2	EPHA2
EFNA2	EPHA3
EFNA2	EPHA4
EFNA2	EPHA5
EFNA2	EPHA6
EFNA2	EPHA7
EFNA2	EPHA8
EFNA3	EPHA1
EFNA3	EPHA10
EFNA3	EPHA2
EFNA3	EPHA3
EFNA3	EPHA4
EFNA3	EPHA5
EFNA3	EPHA6
EFNA3	EPHA7
EFNA3	EPHA8
EFNA3	EPHB1
EFNA3	EPHB6
EFNA4	EPHA1
EFNA4	EPHA10
EFNA4	EPHA2
EFNA4	EPHA3
EFNA4	EPHA4
EFNA4	EPHA5
EFNA4	EPHA6
EFNA4	EPHA7
EFNA4	EPHA8
EFNA5	EPHA1
EFNA5	EPHA10
EFNA5	EPHA2
EFNA5	EPHA3
EFNA5	EPHA4
EFNA5	EPHA5
EFNA5	EPHA6
EFNA5	EPHA7
EFNA5	EPHA8
EFNA5	EPHB1
EFNA5	EPHB2
EFNA5	EPHB6
EFNB1	EPHA6
EFNB1	EPHB1
EFNB1	EPHB2
EFNB1	EPHB3
EFNB1	EPHB4
EFNB1	EPHB6
EFNB1	ERBB2
EFNB2	EPHA3
EFNB2	EPHA4
EFNB2	EPHA6
EFNB2	EPHB1
EFNB2	EPHB2
EFNB2	EPHB3
EFNB2	EPHB4
EFNB2	EPHB6
EFNB2	GRM1
EFNB2	GRM5
EFNB2	PECAM1
EFNB2	RHBDL2
EFNB3	EPHA4
EFNB3	EPHB1
EFNB3	EPHB2
EFNB3	EPHB3
EFNB3	EPHB4
EFNB3	EPHB6
EFNB3	RHBDL2
EGFL8	NCR3
EGF	ADRB2
EGF	CAV1
EGF	EGFR
EGF	ERBB2
EGF	ERBB3
EGF	ERBB4
EGF	FSHR
EGF	LDLR
EGF	LRP2
EPGN	EGFR
EPO	EPOR
EREG	EGFR
EREG	ERBB2
EREG	ERBB3
EREG	ERBB4
EXOC3-AS1	TRAF2
F10	F3
F10	ITGAM
F10	ITGB2
F11	GP1BA
F12	CD93
F12	GP1BA
F13A1	ITGA4
F13A1	ITGA9
F13A1	ITGB1
F2	F2R
F2	F2RL1
F2	F2RL2
F2	F2RL3
F2	GP1BA
F2	GP1BB
F2	GP9
F2	ITGA2B
F2	THBD
F7	F3
F8	ASGR2
F8	LDLR
F8	LRP1
F9	LRP1
FABP5	RXRA
FARP2	PLXNA1
FARP2	PLXNA2
FARP2	PLXNA3
FARP2	PLXNA4
FASLG	FAS
FASLG	TNFRSF1A
FASLG	TNFRSF6B
FAT4	DCHS1
FBLN1	ITGB1
FBLN2	ITGB3
FBN1	ITGA5
FBN1	ITGAV
FBN1	ITGB1
FBN1	ITGB3
FBN1	ITGB6
FCN2	LRP1
FGA	CDH5
FGA	ITGA2B
FGA	ITGA5
FGA	ITGAD
FGA	ITGAM
FGA	ITGAV
FGA	ITGAX
FGA	ITGB1
FGA	ITGB2
FGA	ITGB3
FGA	PLAUR
FGA	TLR4
FGB	ITGA2B
FGB	ITGA5
FGB	ITGAM
FGB	ITGAV
FGB	ITGB1
FGB	ITGB2
FGB	ITGB3
FGB	TLR4
FGF10	FGFR1
FGF10	FGFR2
FGF11	FGFR1
FGF11	FGFR2
FGF11	FGFR3
FGF11	FGFR4
FGF12	FGFR1
FGF12	FGFR2
FGF12	FGFR3
FGF12	FGFR4
FGF13	EGFR
FGF13	FGFR1
FGF13	FGFR2
FGF13	FGFR3
FGF13	FGFR4
FGF13	SCN5A
FGF13	SCN8A
FGF14	FGFR1
FGF14	FGFR2
FGF14	FGFR3
FGF14	FGFR4
FGF16	FGFR1
FGF16	FGFR2
FGF16	FGFR3
FGF16	FGFR4
FGF17	FGFR1
FGF17	FGFR2
FGF17	FGFR3
FGF17	FGFR4
FGF18	FGFR1
FGF18	FGFR2
FGF18	FGFR3
FGF18	FGFR4
FGF19	FGFR1
FGF19	FGFR2
FGF19	FGFR3
FGF19	FGFR4
FGF19	KLB
FGF1	CD44
FGF1	EGFR
FGF1	FGFR1
FGF1	FGFR2
FGF1	FGFR3
FGF1	FGFR4
FGF1	FGFRL1
FGF1	NRP1
FGF20	FGFR1
FGF20	FGFR2
FGF20	FGFR3
FGF20	FGFR4
FGF21	FGFR1
FGF21	FGFR2
FGF21	FGFR3
FGF21	FGFR4
FGF22	FGFR1
FGF22	FGFR2
FGF23	FGFR1
FGF23	FGFR2
FGF23	FGFR3
FGF23	FGFR4
FGF23	PHEX
FGF2	CD44
FGF2	FGFR1
FGF2	FGFR2
FGF2	FGFR3
FGF2	FGFR4
FGF2	FGFRL1
FGF2	GPC4
FGF2	NRP1
FGF2	SDC1
FGF2	SDC2
FGF2	SDC3
FGF2	SDC4
FGF3	FGFR1
FGF3	FGFR2
FGF3	FGFR3
FGF3	FGFR4
FGF4	FGFR1
FGF4	FGFR2
FGF4	FGFR3
FGF4	FGFR4
FGF4	NRP1
FGF5	FGFR1
FGF5	FGFR2
FGF5	FGFR3
FGF5	FGFR4
FGF6	FGFR1
FGF6	FGFR2
FGF6	FGFR3
FGF6	FGFR4
FGF6	SDC4
FGF7	FGFR1
FGF7	FGFR2
FGF7	FGFR3
FGF7	FGFR4
FGF7	NRP1
FGF8	FGFR1
FGF8	FGFR2
FGF8	FGFR3
FGF8	FGFR4
FGF9	FGFR1
FGF9	FGFR2
FGF9	FGFR3
FGF9	FGFR4
FGG	ITGA2B
FGG	ITGA5
FGG	ITGAV
FGG	ITGB1
FGG	ITGB2
FGG	ITGB3
FGG	TLR4
FGL1	EGFR
FLT3LG	FLT3
FN1	C5AR1
FN1	CD44
FN1	CD79A
FN1	COL13A1
FN1	FLT4
FN1	IL17RC
FN1	ITGA2
FN1	ITGA2B
FN1	ITGA3
FN1	ITGA4
FN1	ITGA5
FN1	ITGA6
FN1	ITGA8
FN1	ITGA9
FN1	ITGAV
FN1	ITGB1
FN1	ITGB3
FN1	ITGB6
FN1	ITGB7
FN1	ITGB8
FN1	MAG
FN1	NT5E
FN1	PLAUR
FN1	ROBO4
FN1	SDC2
FN1	TMPRSS6
FN1	TNFRSF11B
FN1	TSHR
FSHB	ADCYAP1R1
FSHB	ADRB2
FSHB	ADRB3
FSHB	FSHR
FSHB	GPR20
FSHB	GPR84
FSHB	PTH1R
FSHB	RAMP2
FSHB	RAMP3
FSHB	TSHR
FSHB	VIPR1
FST	BMPR1B
FST	BMPR2
FST	HFE2
GAD1	GRM4
GALP	GALR1
GALP	GALR2
GALP	GALR3
GAL	ADRA2A
GAL	GALR1
GAL	GALR2
GAL	GALR3
GAL	GPR151
GAL	GRM7
GAL	MTNR1A
GAS6	AXL
GAS6	MERTK
GAS6	TYRO3
GAST	CCKBR
GCG	ADCYAP1R1
GCG	ADRB2
GCG	ADRB3
GCG	GCGR
GCG	GLP1R
GCG	GLP2R
GCG	GPR20
GCG	GPR84
GCG	PTH1R
GCG	RAMP2
GCG	RAMP3
GCG	TSHR
GCG	VIPR1
GC	LRP2
GDF10	ACVR1B
GDF11	ACVR1B
GDF11	ACVR2A
GDF11	ACVR2B
GDF11	BMPR1A
GDF11	BMPR1B
GDF11	BMPR2
GDF1	ACVR1B
GDF1	ACVR2A
GDF1	ACVR2B
GDF1	SMAD3
GDF2	ACVR1
GDF2	ACVR2A
GDF2	ACVR2B
GDF2	ACVRL1
GDF2	BMPR2
GDF2	ENG
GDF5	ACVR1
GDF5	ACVR2A
GDF5	ACVR2B
GDF5	BMPR1A
GDF5	BMPR1B
GDF5	BMPR2
GDF5	ROR2
GDF6	BMPR1A
GDF6	BMPR1B
GDF6	BMPR2
GDF7	ACVR2A
GDF7	BMPR1A
GDF7	BMPR2
GDF9	ACVR2A
GDF9	BMPR1A
GDF9	BMPR1B
GDF9	BMPR2
GDF9	FXYD6
GDF9	ORAI2
GDF9	TGFBR1
GDNF	EDNRB
GDNF	GFRA1
GDNF	GFRA2
GDNF	GFRA3
GDNF	RET
GDNF	SLC44A5
GH1	GHR
GH1	PRLR
GH2	GHR
GHRH	ADCYAP1R1
GHRH	ADRB2
GHRH	ADRB3
GHRH	GHRHR
GHRH	GPR20
GHRH	GPR84
GHRH	PTH1R
GHRH	RAMP2
GHRH	RAMP3
GHRH	TSHR
GHRH	VIPR1
GHRL	GHRHR
GHRL	GHSR
GHRL	GPR39
GHRL	MLNR
GIP	ADCYAP1R1
GIP	ADRB2
GIP	ADRB3
GIP	DPP4
GIP	GIPR
GIP	GPR20
GIP	GPR84
GIP	INSR
GIP	PTH1R
GIP	RAMP2
GIP	RAMP3
GIP	TSHR
GIP	VIPR1
GNAI2	ADCY1
GNAI2	ADCY7
GNAI2	ADCY8
GNAI2	ADCY9
GNAI2	ADORA1
GNAI2	ADRA2A
GNAI2	ADRA2B
GNAI2	AGTR2
GNAI2	C5AR1
GNAI2	CAV1
GNAI2	CCR5
GNAI2	CHRM1
GNAI2	CNR1
GNAI2	CXCR1
GNAI2	CXCR2
GNAI2	CXCR3
GNAI2	DRD2
GNAI2	EDNRA
GNAI2	EDNRB
GNAI2	EGFR
GNAI2	F2R
GNAI2	FPR1
GNAI2	IGF1R
GNAI2	LHCGR
GNAI2	LPAR3
GNAI2	MTNR1A
GNAI2	MTNR1B
GNAI2	OPRD1
GNAI2	OPRM1
GNAI2	P2RY12
GNAI2	PTPRU
GNAI2	S1PR1
GNAI2	S1PR3
GNAI2	S1PR4
GNAI2	S1PR5
GNAI2	TBXA2R
GNAI2	TSHR
GNAI2	UNC5B
GNAS	ADCY1
GNAS	ADCY7
GNAS	ADCY8
GNAS	ADCY9
GNAS	ADORA1
GNAS	ADRB3
GNAS	AVPR2
GNAS	CRHR1
GNAS	GCGR
GNAS	GLP1R
GNAS	HTR6
GNAS	LHCGR
GNAS	PTGDR
GNAS	PTGIR
GNAS	TSHR
GNAS	VIPR1
GNB3	GABBR2
GNB3	TGFBR1
GNRH1	GNRHR
GNRH2	GNRHR
GPC3	CD81
GPC3	IGF1R
GPC3	LRP1
GPC3	LRP2
GPC6	LRP1
GPC6	LRP2
GPHA2	TSHR
GPI	AMFR
GREM1	KDR
GRP	BRS3
GRP	GRPR
GRP	NMBR
GSTP1	TRAF2
GUCA2A	GUCY2C
GUCA2B	GUCY2C
GUCA2B	GUCY2D
GZMB	CHRM3
GZMB	IGF2R
GZMB	PGRMC1
HAS2	CD44
HAS2	HMMR
HBEGF	CD44
HBEGF	CD82
HBEGF	CD9
HBEGF	EGFR
HBEGF	ERBB2
HBEGF	ERBB4
HBEGF	PRLR
HCRT	HCRTR1
HCRT	HCRTR2
HCRT	NPFFR2
HDC	HRH1
HDC	HRH2
HDC	HRH3
HDC	HRH4
HEBP1	ADRA2A
HEBP1	FPR3
HEBP1	GRM7
HEBP1	MTNR1A
HGF	CD44
HGF	ITGB1
HGF	MET
HGF	SDC1
HGF	SDC2
HGF	ST14
HHIPL2	CACHD1
HHLA3	CHRM3
HLA-A	APLP2
HLA-A	CD3D
HLA-A	CD3G
HLA-A	ERBB2
HLA-A	KIR2DL1
HLA-A	KIR2DL3
HLA-A	KIR3DL1
HLA-A	KIR3DL2
HLA-A	LILRB1
HLA-A	LILRB2
HLA-B	CANX
HLA-B	CD3D
HLA-B	CD3G
HLA-B	KIR2DL3
HLA-B	KIR3DL1
HLA-B	KLRD1
HLA-B	LILRB1
HLA-B	LILRB2
HLA-C	CD3D
HLA-C	CD3G
HLA-C	DDR1
HLA-C	KIR2DL1
HLA-C	KIR2DL3
HLA-C	KIR2DS4
HLA-C	KIR3DL1
HLA-C	LILRA3
HLA-C	LILRB1
HLA-C	LILRB2
HLA-C	NOTCH4
HLA-C	SLC9C2
HLA-E	KIR3DL1
HLA-E	KLRC1
HLA-E	KLRC2
HLA-E	KLRD1
HLA-E	SLC16A4
HLA-G	CD4
HLA-G	KIR2DL4
HLA-G	KLRC1
HLA-G	KLRD1
HLA-G	LILRB1
HLA-G	LILRB2
HMGB1	SDC1
HMGB1	THBD
HMGB1	TLR4
HPX	LRP1
HP	ASGR1
HP	ASGR2
HP	ITGAM
HP	ITGB2
HRAS	AGTR1
HRAS	CAV1
HRAS	GRIN2D
HRAS	INSR
HRAS	SDC2
HRAS	TLR2
HRAS	TLR9
HRG	FCGR1A
HSP90AA1	CFTR
HSP90AA1	EGFR
HSP90AA1	ERBB2
HSP90AA1	FGFR3
HSP90AA1	ITGB3
HSP90B1	ASGR1
HSP90B1	ERBB2
HSP90B1	LRP1
HSP90B1	TLR1
HSP90B1	TLR2
HSP90B1	TLR4
HSP90B1	TLR7
HSP90B1	TLR9
HSPA1A	GRIN2D
HSPA1A	TLR4
HSPA8	ADRB2
HSPA8	LDLR
HSPA8	LRP2
HSPG2	CHRM3
HSPG2	COL13A1
HSPG2	ITGA2
HSPG2	ITGB1
HSPG2	LRP1
HSPG2	LRP2
HSPG2	PTPRS
HSPG2	SDC1
IAPP	ADCYAP1R1
IAPP	ADRB2
IAPP	ADRB3
IAPP	CALCR
IAPP	GPR20
IAPP	GPR84
IAPP	PTH1R
IAPP	RAMP1
IAPP	RAMP2
IAPP	RAMP3
IAPP	TSHR
IAPP	VIPR1
IBSP	ITGAV
IBSP	ITGB3
ICAM1	CAV1
ICAM1	EGFR
ICAM1	IL2RA
ICAM1	IL2RG
ICAM1	ITGAL
ICAM1	ITGAM
ICAM1	ITGAX
ICAM1	ITGB2
ICAM2	ITGAL
ICAM2	ITGAM
ICAM2	ITGB2
ICAM3	CLEC4M
ICAM3	ITGAD
ICAM3	ITGAL
ICAM3	ITGB2
ICAM4	ITGA2B
ICAM4	ITGA4
ICAM4	ITGAL
ICAM4	ITGAM
ICAM4	ITGAV
ICAM4	ITGB1
ICAM4	ITGB2
ICAM4	ITGB3
ICAM4	RHAG
ICAM5	ITGAL
ICAM5	ITGB2
ICOSLG	ICOS
IFNA10	IFNAR1
IFNA10	IFNAR2
IFNA14	IFNAR1
IFNA14	IFNAR2
IFNA16	IFNAR1
IFNA16	IFNAR2
IFNA17	IFNAR1
IFNA17	IFNAR2
IFNA1	IFNAR1
IFNA1	IFNAR2
IFNA21	IFNAR1
IFNA21	IFNAR2
IFNA2	IFNAR1
IFNA2	IFNAR2
IFNA4	IFNAR1
IFNA4	IFNAR2
IFNA5	IFNAR1
IFNA5	IFNAR2
IFNA6	IFNAR1
IFNA6	IFNAR2
IFNA7	IFNAR1
IFNA7	IFNAR2
IFNA8	IFNAR1
IFNA8	IFNAR2
IFNB1	IFNAR1
IFNB1	IFNAR2
IFNE	IFNAR1
IFNE	IFNAR2
IFNG	IFNGR1
IFNG	IFNGR2
IFNL1	IFNLR1
IFNL1	IL10RB
IFNL2	IFNLR1
IFNL2	IL10RB
IFNL3	IFNLR1
IFNL3	IL10RB
IFNW1	IFNAR1
IFNW1	IFNAR2
IGF1	IGF1R
IGF1	IGF2R
IGF1	INSR
IGF2	IGF1R
IGF2	IGF2R
IGF2	INSR
IGFBP4	FZD8
IGFBP4	LRP6
IGFL1	IGFLR1
IGFL2	IGFLR1
IGFL3	IGFLR1
IHH	BOC
IHH	CDON
IHH	HHIP
IHH	PTCH1
IHH	PTCH2
IL10	IL10RA
IL10	IL10RB
IL10	SIRPG
IL11	IL11RA
IL11	IL6ST
IL12A	CD28
IL12A	IL12RB1
IL12A	IL12RB2
IL12B	IL12RB1
IL12B	IL12RB2
IL12B	IL23R
IL13	IL13RA1
IL13	IL13RA2
IL13	IL4R
IL15	IL15RA
IL15	IL2RA
IL15	IL2RB
IL15	IL2RG
IL16	CCR5
IL16	CD4
IL16	GRIN2C
IL16	GRIN2D
IL16	KCNA3
IL16	KCND1
IL16	KCND2
IL16	KCNJ10
IL16	KCNJ15
IL16	KCNJ4
IL17A	IL17RA
IL17A	IL17RC
IL17B	IL17RB
IL17C	IL17RE
IL17F	IL17RA
IL17F	IL17RC
IL18	CD48
IL18	IL18BP
IL18	IL18R1
IL18	IL18RAP
IL18	IL1RAPL1
IL18	IL1RL2
IL19	IL20RA
IL19	IL20RB
IL1A	IL1R1
IL1A	IL1R2
IL1A	IL1RAP
IL1B	ADRB2
IL1B	IL1R1
IL1B	IL1R2
IL1B	IL1RAP
IL1F10	IL1R1
IL1F10	IL1RL2
IL1RN	IL1R1
IL1RN	IL1R2
IL1RN	IL1RL2
IL20	IL20RA
IL20	IL20RB
IL20	IL22RA1
IL21	IL21R
IL21	IL2RG
IL22	IL10RA
IL22	IL10RB
IL22	IL21R
IL22	IL22RA1
IL22	IL22RA2
IL23A	IL12RB1
IL23A	IL12RB2
IL23A	IL23R
IL24	IL10RB
IL24	IL20RA
IL24	IL20RB
IL24	IL22RA1
IL25	IL17RB
IL26	IL10RB
IL26	IL20RA
IL27	IL27RA
IL2	CD53
IL2	GYPE
IL2	IL2RA
IL2	IL2RB
IL2	IL2RG
IL2	NGFR
IL31	IL31RA
IL31	OSMR
IL33	IL1RL1
IL34	CSF1R
IL36A	IL1RL2
IL36A	IL36RN
IL36B	IL1RL2
IL36B	IL36RN
IL36G	IL1RL2
IL36G	IL36RN
IL3	CSF2RB
IL3	IL3RA
IL4	CD53
IL4	IL13RA1
IL4	IL13RA2
IL4	IL2RG
IL4	IL4R
IL5	CSF2RB
IL5	IL5RA
IL6	F3
IL6	IL6R
IL6	IL6ST
IL7	IL2RG
IL7	IL7R
IL8	CD79A
IL8	CXCR1
IL8	CXCR2
IL8	ACKR1
IL8	KDR
IL8	SDC1
IL8	SDC2
IL8	SDC3
IL9	IL2RG
IL9	IL9R
INHA	ACVR2A
INHA	ACVR2B
INHA	ACVR1
INHA	TGFBR3
INHBA	ACVR1
INHBA	ACVR1B
INHBA	ACVR2A
INHBA	ACVR2B
INHBA	BAMBI
INHBA	ENG
INHBA	SMAD3
INHBA	TGFBR3
INHBB	ACVR1
INHBB	ACVR1B
INHBB	ACVR1C
INHBB	ACVR2A
INHBB	ACVR2B
INHBB	SMAD3
INHBC	ACVR1
INHBC	ACVR1B
INHBC	ACVR2A
INHBC	ACVR2B
INHBE	ACVR2B
INHBE	ACVR2B
INHBE	ACVR2B
INHBE	ACVR2B
INSL3	ADCYAP1R1
INSL3	ADRB2
INSL3	ADRB3
INSL3	GPR20
INSL3	GPR84
INSL3	PTH1R
INSL3	RAMP2
INSL3	RAMP3
INSL3	RXFP2
INSL3	TSHR
INSL3	VIPR1
INSL5	ADRA2A
INSL5	GRM7
INSL5	MTNR1A
INSL5	RXFP3
INSL5	RXFP4
INS	IGF1R
INS	INSR
INS	LRP2
IRAK4	TLR4
IRAK4	TLR6
IRAK4	TLR7
ITGB3BP	ITGB3
ITGB3BP	ITGB5
ITIH2	FCER1A
JAG1	NOTCH1
JAG1	NOTCH2
JAG1	NOTCH3
JAG1	NOTCH4
JAG2	NOTCH1
JAG2	NOTCH2
JAG2	NOTCH3
JAG2	NOTCH4
JAM3	ITGB1
JAM3	ITGB2
KISS1	KISS1R
KISS1	MMP24
KITLG	EPOR
KITLG	KIT
KLK3	EPOR
KNG1	ADRA2A
KNG1	BDKRB1
KNG1	BDKRB2
KNG1	CD93
KNG1	GP1BA
KNG1	GPR135
KNG1	GRM7
KNG1	ITGAM
KNG1	ITGB2
KNG1	MTNR1A
KNG1	PLAUR
KNG1	RXFP4
KNG1	SDC2
KRTAP4-12	AQP1
KRTAP4-12	CATSPER1
KRTAP4-12	CLDN2
KRTAP4-12	CNTFR
KRTAP4-12	LINGO1
KRTAP4-12	PDGFRB
KRTAP4-12	PLSCR4
L1CAM	CNTN1
L1CAM	EGFR
L1CAM	EPHB2
L1CAM	ERBB2
L1CAM	ERBB3
L1CAM	FGFR2
L1CAM	ITGA5
L1CAM	ITGAV
LACRT	SDC1
LAMA1	GPC1
LAMA1	ITGA1
LAMA1	ITGA2
LAMA1	ITGA3
LAMA1	ITGA6
LAMA1	ITGA7
LAMA1	ITGB1
LAMA1	ITGB4
LAMA1	ITGB8
LAMA1	NT5E
LAMA1	RPSA
LAMA1	SDC2
LAMA1	SDC4
LAMA1	TMPRSS6
LAMA2	ITGA1
LAMA2	ITGA2
LAMA2	ITGA3
LAMA2	ITGA6
LAMA2	ITGA7
LAMA2	ITGB1
LAMA2	ITGB4
LAMA2	RPSA
LAMA3	ITGA3
LAMA3	ITGB1
LAMA3	ITGB4
LAMA3	SDC2
LAMA4	ITGA3
LAMA4	ITGA6
LAMA4	ITGAV
LAMA4	ITGB1
LAMA5	BCAM
LAMA5	ITGA2
LAMA5	ITGA3
LAMA5	ITGA6
LAMA5	ITGB1
LAMA5	ITGB4
LAMA5	SDC1
LAMB1	ITGA1
LAMB1	ITGA2
LAMB1	ITGA3
LAMB1	ITGA6
LAMB1	ITGA7
LAMB1	ITGAV
LAMB1	ITGB1
LAMB1	ITGB4
LAMB2	ITGA3
LAMB2	ITGB1
LAMB2	ITGB4
LAMB2	RPSA
LAMB3	CD151
LAMB3	COL17A1
LAMB3	ITGA2
LAMB3	ITGA3
LAMB3	ITGA6
LAMB3	ITGB1
LAMB3	ITGB4
LAMC1	ITGA1
LAMC1	ITGA2
LAMC1	ITGA3
LAMC1	ITGA6
LAMC1	ITGA7
LAMC1	ITGAV
LAMC1	ITGB1
LAMC1	ITGB4
LAMC2	CD151
LAMC2	COL17A1
LAMC2	ITGA2
LAMC2	ITGA3
LAMC2	ITGA6
LAMC2	ITGB1
LAMC2	ITGB4
LAMC3	ITGA2
LAMC3	ITGA3
LAMC3	ITGA6
LAMC3	ITGB1
LAMC3	ITGB4
LCN1	LMBR1L
LCN2	LRP2
LEFTY1	ACVR1B
LEFTY1	ACVR2A
LEFTY1	ACVR2B
LEFTY2	ACVR1B
LEFTY2	ACVR2A
LEFTY2	ACVR2B
LEP	LEPR
LEP	LRP2
LGALS1	CD69
[truncated: 1,252 more rows]

## Sheet: iTALK
Ligand	Receptor
A2M	LRP1
AANAT	MTNR1A
AANAT	MTNR1B
ACE	AGTR2
ACE	BDKRB2
ADAM10	AXL
ADAM10	EPHA3
ADAM12	ITGA9
ADAM12	ITGB1
ADAM12	SDC4
ADAM15	ITGA5
ADAM15	ITGA9
ADAM15	ITGAV
ADAM15	ITGB1
ADAM15	ITGB3
ADAM17	ERBB4
ADAM17	ITGA5
ADAM17	ITGB1
ADAM17	NOTCH1
ADAM23	ITGA5
ADAM23	ITGB3
ADAM28	ITGA4
ADAM2	CD9
ADAM2	ITGA6
ADAM2	ITGA9
ADAM2	ITGB1
ADAM2	ITGB7
ADAM9	ITGA3
ADAM9	ITGA6
ADAM9	ITGAV
ADAM9	ITGB1
ADAM9	ITGB5
ADCYAP1	ADCYAP1R1
ADCYAP1	SCTR
ADCYAP1	VIPR1
ADCYAP1	VIPR2
ADIPOQ	ADIPOR1
ADIPOQ	ADIPOR2
ADM2	CALCR
ADM2	CALCRL
ADM2	RAMP1
ADM	CALCR
ADM	CALCRL
ADM	GPR182
ADM	MRGPRX2
ADM	RAMP2
AGRN	ATP1A3
AGRN	LRP4
AGRN	MUSK
AGRP	MC3R
AGRP	MC4R
AGRP	MC5R
AGRP	SDC3
AGT	AGTR1
AGT	AGTR2
AGT	LRP2
AGT	MAS1
AHSG	INSR
ALB	LRP2
ALOX5AP	ALOX5
AMELX	LAMP1
AMELY	LAMP1
AMH	ACVR1
AMH	AMHR2
AMH	EGFR
ANGPT1	ITGA5
ANGPT1	ITGB1
ANGPT1	TEK
ANGPT1	TIE1
ANGPT2	TEK
ANGPT2	TIE1
ANGPT4	TEK
ANGPT4	TIE1
ANGPTL1	TEK
ANGPTL2	TIE1
ANGPTL3	ITGA5
ANGPTL3	ITGAV
ANGPTL3	ITGB3
ANGPTL4	TIE1
ANXA1	DYSF
ANXA1	EGFR
ANXA1	FPR1
ANXA1	FPR2
ANXA1	FPR3
APLN	APLNR
APOB	CALCR
APOB	ITGAM
APOB	ITGB2
APOB	LDLR
APOB	LRP2
APOB	LRP6
APOB	LRP8
APOB	LSR
APOB	OLR1
APOC3	SDC2
APOC3	TLR2
APOD	LEPR
APOE	CHRNA4
APOE	LDLR
APOE	LRP1
APOE	LRP2
APOE	LRP5
APOE	LRP8
APOE	SCARB1
APOE	SORL1
APOE	VLDLR
APP	CAV1
APP	CD74
APP	FPR2
APP	GPC1
APP	LRP1
APP	NCSTN
APP	NGFR
APP	SLC45A3
APP	TNFRSF21
AREGB	EGFR
AREGB	ERBB3
AREG	EGFR
AREG	ERBB3
ARF1	CHRM3
ARF1	INSR
ARF1	PLD2
ARTN	GFRA1
ARTN	GFRA3
ARTN	RET
ASIP	ATRN
ASIP	F11R
ASIP	MC1R
ASIP	MC2R
ASIP	MC3R
ASIP	MC4R
ASIP	MC5R
ASIP	MGRN1
AVP	AVPR1A
AVP	AVPR1B
AVP	AVPR2
AVP	OXTR
AZGP1	ITGAV
B2M	CD1A
B2M	CD1B
B2M	CD247
B2M	CD3D
B2M	CD3G
B2M	HFE
B2M	HLA-F
B2M	KIR2DL1
B2M	KIR2DL3
B2M	KIR3DL1
B2M	KLRC1
B2M	KLRD1
B2M	LILRB1
B2M	LILRB2
B2M	TFRC
BCAN	EGFR
BCAN	NRCAM
BDNF	DDR1
BDNF	DRD4
BDNF	NGFR
BDNF	NGFRAP1
BDNF	NTRK2
BDNF	SORT1
BGN	LY96
BGN	TLR1
BGN	TLR2
BGN	TLR4
BMP10	ACVR1
BMP10	ACVR2A
BMP10	ACVR2B
BMP10	ACVRL1
BMP10	BMPR1A
BMP10	BMPR1B
BMP10	BMPR2
BMP10	ENG
BMP15	ACVR1
BMP15	ACVR2A
BMP15	ACVR2B
BMP15	BMPR1A
BMP15	BMPR1B
BMP15	BMPR2
BMP2	ACVR1
BMP2	ACVR2A
BMP2	ACVR2B
BMP2	BMPR1A
BMP2	BMPR1B
BMP2	BMPR2
BMP2	ENG
BMP2	HFE2
BMP3	ACVR1
BMP3	ACVR2A
BMP3	ACVR2B
BMP3	BMPR1A
BMP3	BMPR1B
BMP3	BMPR2
BMP4	ACVR1
BMP4	ACVR2A
BMP4	ACVR2B
BMP4	BMPR1A
BMP4	BMPR1B
BMP4	BMPR2
BMP4	HFE2
BMP5	ACVR1
BMP5	ACVR2A
BMP5	ACVR2B
BMP5	BMPR1A
BMP5	BMPR1B
BMP5	BMPR2
BMP5	HFE2
BMP6	ACVR1
BMP6	ACVR2A
BMP6	ACVR2B
BMP6	BMPR1A
BMP6	BMPR1B
BMP6	BMPR2
BMP7	ACVR1
BMP7	ACVR2A
BMP7	ACVR2B
BMP7	BMPR1A
BMP7	BMPR1B
BMP7	BMPR2
BMP7	ENG
BMP8B	ACVR1
BMP8B	ACVR2A
BMP8B	ACVR2B
BMP8B	BMPR1A
BMP8B	BMPR1B
BMP8B	BMPR2
BST1	CAV1
BTC	EGFR
BTC	ERBB2
BTC	ERBB3
BTC	ERBB4
BTLA	CD247
BTLA	CD79A
BTLA	TNFRSF14
BTLA	VTCN1
C1QA	CD93
C1QA	CR1
C1QA	CSPG4
C1QB	LRP1
C1QTNF1	AVPR2
C1QTNF5	MFRP
C1orf112	PLSCR4
C1orf194	PLSCR4
C1orf200	LY6G6C
C1orf200	SLC16A4
C3	C3AR1
C3	C5AR2
C3	CD19
C3	CD46
C3	CD81
C3	CR1
C3	IFITM1
C3	ITGAM
C3	ITGAX
C3	ITGB2
C3	LRP1
C4A	C3AR1
C4A	C5AR2
C4A	CR1
C4BPA	BMPR2
C4BPA	CD40
C4BPA	LRP1
C4B	CD46
C4B	CR1
C5	C5AR1
C5	C5AR2
C5orf55	TRAF2
C6orf15	DDR1
CALCA	CALCR
CALCA	CALCRL
CALCA	RAMP1
CALCA	RAMP2
CALCB	CALCR
CALCB	CALCRL
CALCB	RAMP1
CALM1	ABCA1
CALM1	ADCY8
CALM1	ADCYAP1R1
CALM1	AQP6
CALM1	CACNA1C
CALM1	CALCR
CALM1	CNGA2
CALM1	CRHR1
CALM1	EGFR
CALM1	FAS
CALM1	GLP1R
CALM1	GLP2R
CALM1	GP6
CALM1	GRM3
CALM1	GRM4
CALM1	GRM5
CALM1	GRM7
CALM1	HMMR
CALM1	HTR2C
CALM1	INSR
CALM1	KCNN4
CALM1	KCNQ1
CALM1	KCNQ3
CALM1	KCNQ5
CALM1	MIP
CALM1	MYLK
CALM1	MYLK2
CALM1	OPRM1
CALM1	PDE1A
CALM1	PDE1B
CALM1	PDE1C
CALM1	PPAPDC2
CALM1	PTH2R
CALM1	PTPRA
CALM1	SCN10A
CALM1	SCN4A
CALM1	SCTR
CALM1	SELL
CALM1	TRPC3
CALM1	TRPC5
CALM1	VIPR1
CALM2	ABCA1
CALM2	ADCY8
CALM2	AQP6
CALM2	CACNA1C
CALM2	EGFR
CALM2	GP6
CALM2	GRM5
CALM2	GRM7
CALM2	INSR
CALM2	KCNQ1
CALM2	KCNQ3
CALM2	KCNQ5
CALM2	MYLK
CALM2	MYLK2
CALM2	PDE1A
CALM2	PDE1B
CALM2	PDE1C
CALM2	PPAPDC2
CALM2	SCN10A
CALM2	SCN4A
CALM2	SELL
CALM2	TRPC5
CALM3	ABCA1
CALM3	ADCY8
CALM3	AQP6
CALM3	EGFR
CALM3	GP6
CALM3	GRM5
CALM3	GRM7
CALM3	INSR
CALM3	KCNQ1
CALM3	KCNQ3
CALM3	KCNQ5
CALM3	MYLK
CALM3	MYLK2
CALM3	PDE1A
CALM3	PDE1B
CALM3	PDE1C
CALM3	PPAPDC2
CALM3	SCN10A
CALM3	SCN4A
CALM3	SELL
CALM3	TRPC5
CALR	HLA-F
CALR	ITGA2B
CALR	ITGA3
CALR	ITGAV
CALR	LRP1
CALR	MTNR1A
CALR	SCARF1
CALR	TSHR
CAMP	EGFR
CAMP	FPR2
CAMP	IGF1R
CAMP	P2RX7
CCK	CCKAR
CCK	CCKBR
CCL11	ACKR2
CCL11	ACKR4
CCL11	CCR2
CCL11	CCR3
CCL11	CCR5
CCL11	CXCR3
CCL13	ACKR2
CCL13	ACKR4
CCL13	CCR1
CCL13	CCR2
CCL13	CCR3
CCL13	CCR5
CCL13	CCR9
CCL13	CXCR3
CCL14	ACKR2
CCL14	CCR1
CCL14	CCR3
CCL14	CCR5
CCL15	CCR1
CCL15	CCR3
CCL16	CCR1
CCL16	CCR2
CCL16	CCR5
CCL16	CCR8
CCL16	HRH4
CCL17	CCR4
CCL17	CCR8
CCL17	DARC
CCL18	C14orf1
CCL19	ACKR2
CCL19	ACKR4
CCL19	CCR10
CCL19	CCR7
CCL19	CCRL2
CCL19	CXCR3
CCL1	CCR8
CCL20	CCR6
CCL20	CXCR3
CCL21	ACKR2
CCL21	ACKR4
CCL21	CCR7
CCL21	CXCR3
CCL22	CCR4
CCL23	CCR1
CCL24	CCR2
CCL24	CCR3
CCL25	ACKR2
CCL25	ACKR4
CCL25	CCR10
CCL25	CCR9
CCL26	CCR1
CCL26	CCR2
CCL26	CCR3
CCL27	ACKR2
CCL27	CCR10
CCL28	ACKR2
CCL28	CCR10
CCL28	CCR3
CCL2	ACKR2
CCL2	ACKR4
CCL2	CCR1
CCL2	CCR10
CCL2	CCR2
CCL2	CCR3
CCL2	CCR4
CCL2	CCR5
CCL2	DARC
CCL3L1	CCR1
CCL3L1	CCR3
CCL3L1	CCR5
CCL3L3	ACKR2
CCL3L3	CCR5
CCL3	ACKR2
CCL3	CCR1
CCL3	CCR3
CCL3	CCR4
CCL3	CCR5
CCL4	ACKR2
CCL4	CCR1
CCL4	CCR3
CCL4	CCR5
CCL4	CCR8
CCL5	ACKR2
CCL5	ACKR4
CCL5	CCR1
CCL5	CCR3
CCL5	CCR4
CCL5	CCR5
CCL5	CXCR3
CCL5	DARC
CCL5	GPR75
CCL5	SDC1
CCL5	SDC4
CCL7	ACKR2
CCL7	ACKR4
CCL7	CCR1
CCL7	CCR10
CCL7	CCR2
CCL7	CCR3
CCL7	CCR5
CCL7	CXCR3
CCL7	DARC
CCL8	ACKR2
CCL8	ACKR4
CCL8	CCR1
CCL8	CCR2
CCL8	CCR3
CCL8	CCR5
CCL8	DARC
CD14	ITGA4
CD14	ITGB1
CD24	SELP
CD34	SELL
CD34	SELP
CD40LG	CD40
CD40LG	ITGAM
CD40LG	ITGB2
CD40LG	TRAF3
CD55	CD97
CD55	CR1
CD55	EMR2
CD5L	CD5
CD70	CD27
CDH1	CDH2
CDH1	EGFR
CDH1	ERBB3
CDH1	IGF1R
CDH1	ITGAE
CDH1	ITGB7
CDH1	KLRG1
CDH1	LRP5
CDH1	PTPRF
CDH1	PTPRM
CELA3B	CHRM3
CEL	CXCR4
CFH	ITGAM
CFH	SELL
CGA	FSHR
CGA	LHCGR
CGA	SIRPA
CGA	TSHR
CGB8	SIRPA
CGB	LHCGR
CGN	F11R
CGN	OCLN
CGN	TGFBR1
CGN	TGFBR2
CHAD	ITGA2
CHAD	ITGB1
CLCF1	CNTFR
CLCF1	CRLF1
CLCF1	IL6ST
CLCF1	LIFR
CLEC11A	KIT
CLEC3A	CLEC10A
CLEC3A	CLEC2B
CNTF	CNTFR
CNTF	IL6R
CNTF	IL6ST
CNTF	LIFR
CNTN2	CNTN1
CNTN2	CNTNAP2
CNTN2	NRCAM
CNTN2	NRP1
CNTN4	PTPRG
COL11A1	DDR1
COL11A1	ITGA2
COL11A1	ITGB1
COL14A1	CD44
COL18A1	GPC1
COL18A1	GPC4
COL18A1	ITGA5
COL18A1	ITGB1
COL18A1	KDR
COL1A1	CD36
COL1A1	CD44
COL1A1	CD93
COL1A1	DDR1
COL1A1	DDR2
COL1A1	FLT4
COL1A1	ITGA1
COL1A1	ITGA11
COL1A1	ITGA2
COL1A1	ITGA5
COL1A1	ITGAV
COL1A1	ITGB1
COL1A1	TMPRSS6
COL1A2	CD36
COL1A2	CD44
COL1A2	CD93
COL1A2	FLT4
COL1A2	ITGA1
COL1A2	ITGA11
COL1A2	ITGA2
COL1A2	ITGA2B
COL1A2	ITGAV
COL1A2	ITGB1
COL1A2	ITGB3
COL2A1	DDR1
COL2A1	ITGA1
COL2A1	ITGA10
COL2A1	ITGA2
COL2A1	ITGA2B
COL2A1	ITGB1
COL2A1	MAG
COL2A1	OR1E1
COL2A1	TNFRSF10A
COL3A1	DDR1
COL3A1	DDR2
COL3A1	ITGA2
COL3A1	ITGB1
COL3A1	MAG
COL4A1	CD47
COL4A1	CD93
COL4A1	ITGA1
COL4A1	ITGA2
COL4A1	ITGAV
COL4A1	ITGB1
COL4A1	ITGB8
COL4A2	CD93
COL4A3	CD47
COL4A3	CD93
COL4A3	ITGA1
COL4A3	ITGA2
COL4A3	ITGAV
COL4A3	ITGB1
COL4A4	CD47
COL4A4	CD93
COL4A4	ITGA1
COL4A4	ITGA2
COL4A4	ITGAV
COL4A4	ITGB1
COL4A5	CD47
COL4A5	CD93
COL4A5	ITGA1
COL4A5	ITGA2
COL4A5	ITGAV
COL4A5	ITGB1
COL4A6	CD47
COL4A6	CD93
COL4A6	ITGA1
COL4A6	ITGA2
COL4A6	ITGAV
COL4A6	ITGB1
COL5A1	ITGA1
COL5A1	ITGB1
COL5A1	SDC3
COL5A2	DDR1
COL5A2	ITGA1
COL5A2	ITGB1
COL5A3	SDC3
COL6A1	ITGA1
COL6A1	ITGA2
COL6A1	ITGA6
COL6A1	ITGB1
COL6A2	ITGA1
COL6A2	ITGA2
COL6A2	ITGB1
COL6A3	ITGA1
COL6A3	ITGA2
COL6A3	ITGB1
COL7A1	ITGA2
COL7A1	ITGB1
COL8A1	ITGA1
COL8A1	ITGA2
COL9A1	MAG
COL9A2	MAG
COL9A3	MAG
COLQ	MUSK
CORT	GHSR
CORT	MRGPRX2
CORT	SSTR1
CORT	SSTR2
CORT	SSTR3
CORT	SSTR4
CORT	SSTR5
CPAMD8	SCTR
CP	SLC40A1
CRH	CRHR1
CRH	CRHR2
CRH	MC2R
CRP	OLR1
CSF1	CSF1R
CSF2	CSF1R
CSF2	CSF2RA
CSF2	CSF2RB
CSF2	CSF3R
CSF2	IL3RA
CSF2	ITGA9
CSF2	ITGB1
CSF2	SDC2
CSF3	CSF1R
CSF3	CSF3R
CSH1	PRLR
CSH2	PRLR
CSHL1	GHR
CSHL1	PRLR
CTF1	IL6ST
CTF1	LIFR
CTGF	ERBB4
CTGF	ITGA5
CTGF	ITGAM
CTGF	ITGB2
CTGF	LRP1
CTGF	LRP6
CTGF	NTRK1
CTHRC1	FZD3
CTHRC1	FZD5
CTHRC1	FZD6
CUBN	LRP2
CX3CL1	CX3CR1
CXCL10	CCR3
CXCL10	CXCR3
CXCL10	SDC4
CXCL11	ACKR3
CXCL11	CCR3
CXCL11	CXCR3
CXCL12	ACKR3
CXCL12	CCR4
CXCL12	CD4
CXCL12	CXCR3
CXCL12	CXCR4
CXCL12	ITGB1
CXCL12	SDC4
CXCL13	ACKR4
CXCL13	CCR10
CXCL13	CXCR3
CXCL13	CXCR5
CXCL13	HTR2A
CXCL13	OPRD1
CXCL16	CXCR6
CXCL1	CXCR1
CXCL1	CXCR2
CXCL1	DARC
CXCL2	CXCR1
CXCL2	CXCR2
CXCL2	XCR1
CXCL3	CXCR1
CXCL3	CXCR2
CXCL5	CXCR1
CXCL5	CXCR2
CXCL5	DARC
CXCL6	CXCR1
CXCL6	CXCR2
CXCL9	CCR3
CXCL9	CXCR3
CYR61	CAV1
CYR61	ITGA5
CYR61	ITGAM
CYR61	ITGAV
CYR61	ITGB2
CYR61	ITGB3
CYR61	ITGB5
DCN	EGFR
DCN	ERBB4
DCN	MET
DEFB103A	CCR6
DEFB103B	CCR2
DEFB103B	CCR6
DEFB1	CCR6
DEFB4A	CCR6
DEFB4A	TLR4
DEFB4B	CCR6
DHH	BOC
DHH	CDON
DHH	HHIP
DHH	PTCH1
DHH	PTCH2
DKK1	KREMEN1
DKK1	KREMEN2
DKK1	LRP5
DKK1	LRP6
DKK2	KREMEN2
DKK2	LRP6
DLK1	NOTCH1
DLK1	NOTCH2
DLK1	NOTCH3
DLK1	NOTCH4
DLK2	NOTCH1
DLL1	NOTCH1
DLL1	NOTCH2
DLL1	NOTCH3
DLL1	NOTCH4
DLL3	NOTCH1
DLL3	NOTCH2
DLL3	NOTCH3
DLL3	NOTCH4
DLL4	NOTCH1
DLL4	NOTCH2
DLL4	NOTCH3
DLL4	NOTCH4
DSCAM	DCC
DUSP18	CD151
DUSP18	ITGA1
DUSP18	ITGA2
DUSP18	ITGA3
DUSP18	ITGA6
DUSP18	ITGA7
DUSP18	ITGB1
DUSP18	ITGB4
DUSP18	RPSA
EBI3	IL27RA
EBI3	IL6ST
ECM1	CACHD1
EDA	EDA2R
EDA	EDAR
EDIL3	ITGAV
EDIL3	ITGB5
EDN1	EDNRA
EDN1	EDNRB
EDN1	ELTD1
EDN1	KEL
EDN2	EDNRA
EDN2	EDNRB
EDN2	KEL
EDN3	EDNRA
EDN3	EDNRB
EDN3	KEL
EFEMP1	EGFR
EFEMP2	AQP1
EFEMP2	CATSPER1
EFEMP2	LINGO1
EFEMP2	PLSCR4
EFNA1	EPHA1
EFNA1	EPHA2
EFNA1	EPHA3
EFNA1	EPHA4
EFNA1	EPHA5
EFNA1	EPHA6
EFNA1	EPHA7
EFNA1	EPHA8
EFNA1	EPHB1
EFNA1	EPHB6
EFNA2	EPHA1
EFNA2	EPHA2
EFNA2	EPHA3
EFNA2	EPHA4
EFNA2	EPHA5
EFNA2	EPHA6
EFNA2	EPHA7
EFNA2	EPHA8
EFNA3	EPHA1
EFNA3	EPHA2
EFNA3	EPHA3
EFNA3	EPHA4
EFNA3	EPHA5
EFNA3	EPHA6
EFNA3	EPHA7
EFNA3	EPHA8
EFNA3	EPHB1
EFNA3	EPHB6
EFNA4	EPHA1
EFNA4	EPHA2
EFNA4	EPHA3
EFNA4	EPHA4
EFNA4	EPHA5
EFNA4	EPHA6
EFNA4	EPHA7
EFNA4	EPHA8
EFNA5	EPHA1
EFNA5	EPHA2
EFNA5	EPHA3
EFNA5	EPHA4
EFNA5	EPHA5
EFNA5	EPHA6
EFNA5	EPHA7
EFNA5	EPHA8
EFNA5	EPHB1
EFNA5	EPHB2
EFNA5	EPHB6
EFNB1	EPHA4
EFNB1	EPHA6
EFNB1	EPHB1
EFNB1	EPHB2
EFNB1	EPHB3
EFNB1	EPHB4
EFNB1	EPHB6
EFNB1	ERBB2
EFNB2	EPHA3
EFNB2	EPHA4
EFNB2	EPHA6
EFNB2	EPHB1
EFNB2	EPHB2
EFNB2	EPHB3
EFNB2	EPHB4
EFNB2	EPHB6
EFNB2	GRM1
EFNB2	GRM5
EFNB2	PECAM1
EFNB2	RHBDL2
EFNB3	EPHA4
EFNB3	EPHB1
EFNB3	EPHB2
EFNB3	EPHB3
EFNB3	EPHB4
EFNB3	EPHB6
EFNB3	RHBDL2
EGFL8	NCR3
EGF	CAV1
EGF	EGFR
EGF	ERBB2
EGF	ERBB3
EGF	ERBB4
EGF	FSHR
EPGN	EGFR
EPO	EPOR
EREG	EGFR
EREG	ERBB2
EREG	ERBB3
EREG	ERBB4
F10	F3
F10	ITGAM
F10	ITGB2
F11	GP1BA
F12	CD93
F12	GP1BA
F13A1	ITGA4
F13A1	ITGA9
F13A1	ITGB1
F2	F2R
F2	F2RL1
F2	F2RL2
F2	F2RL3
F2	GP1BA
F2	GP1BB
F2	GP9
F2	ITGA2B
F2	THBD
F7	F3
F8	ASGR2
F8	LDLR
F8	LRP1
F9	LRP1
FARP2	PLXNA1
FARP2	PLXNA2
FARP2	PLXNA3
FARP2	PLXNA4
FASLG	FAS
FASLG	TNFRSF1A
FASLG	TNFRSF6B
FAT4	DCHS1
FBLN1	ITGB1
FBLN2	ITGB3
FBN1	ITGA5
FBN1	ITGAV
FBN1	ITGB1
FBN1	ITGB3
FBN1	ITGB6
FCN2	LRP1
FGA	CDH5
FGA	ITGA2B
FGA	ITGA5
FGA	ITGAD
FGA	ITGAM
FGA	ITGAV
FGA	ITGAX
FGA	ITGB1
FGA	ITGB2
FGA	ITGB3
FGA	PLAUR
FGB	ITGA2B
FGB	ITGA5
FGB	ITGAM
FGB	ITGAV
FGB	ITGB1
FGB	ITGB2
FGF10	FGFR1
FGF10	FGFR2
FGF10	FGFR3
FGF10	FGFR4
FGF11	FGFR1
FGF11	FGFR2
FGF11	FGFR3
FGF11	FGFR4
FGF12	FGFR1
FGF12	FGFR2
FGF12	FGFR3
FGF12	FGFR4
FGF13	EGFR
FGF13	FGFR1
FGF13	FGFR2
FGF13	FGFR3
FGF13	FGFR4
FGF13	SCN5A
FGF13	SCN8A
FGF14	FGFR1
FGF14	FGFR2
FGF14	FGFR3
FGF14	FGFR4
FGF16	FGFR1
FGF16	FGFR2
FGF16	FGFR3
FGF16	FGFR4
FGF17	FGFR1
FGF17	FGFR2
FGF17	FGFR3
FGF17	FGFR4
FGF18	FGFR1
FGF18	FGFR2
FGF18	FGFR3
FGF18	FGFR4
FGF19	FGFR1
FGF19	FGFR2
FGF19	FGFR3
FGF19	FGFR4
FGF19	KLB
FGF1	CD44
FGF1	EGFR
FGF1	FGFR1
FGF1	FGFR2
FGF1	FGFR3
FGF1	FGFR4
FGF1	FGFRL1
FGF1	NRP1
FGF20	FGFR4
FGF21	FGFR2
FGF21	FGFR4
FGF22	FGFR2
FGF23	FGFR1
FGF23	FGFR2
FGF23	FGFR3
FGF23	FGFR4
FGF23	PHEX
FGF2	CD44
FGF2	FGFR1
FGF2	FGFR2
FGF2	FGFR3
FGF2	FGFR4
FGF2	FGFRL1
FGF2	GPC4
FGF2	NRP1
FGF2	SDC1
FGF2	SDC2
FGF2	SDC3
FGF2	SDC4
FGF3	FGFR1
FGF3	FGFR2
FGF3	FGFR3
FGF3	FGFR4
FGF4	FGFR1
FGF4	FGFR2
FGF4	FGFR3
FGF4	FGFR4
FGF4	NRP1
FGF5	FGFR1
FGF5	FGFR2
FGF5	FGFR3
FGF5	FGFR4
FGF6	FGFR1
FGF6	FGFR2
FGF6	FGFR3
FGF6	FGFR4
FGF6	SDC4
FGF7	FGFR1
FGF7	FGFR2
FGF7	FGFR3
FGF7	FGFR4
FGF7	NRP1
FGF8	FGFR1
FGF8	FGFR2
FGF8	FGFR3
FGF8	FGFR4
FGF9	FGFR1
FGF9	FGFR2
FGF9	FGFR3
FGF9	FGFR4
FGG	ITGA2B
FGG	ITGA5
FGG	ITGAV
FGG	ITGB1
FGG	ITGB2
FGL1	EGFR
FIGF	FLT1
FIGF	FLT4
FIGF	ITGA1
FIGF	ITGA2
FIGF	ITGA4
FIGF	ITGA5
FIGF	ITGA9
FIGF	ITGB1
FIGF	KDR
FIGF	NRP2
FLT3LG	FLT3
FN1	C5AR1
FN1	CD44
FN1	CD79A
FN1	COL13A1
FN1	FLT4
FN1	IL17RC
FN1	ITGA2
FN1	ITGA2B
FN1	ITGA3
FN1	ITGA4
FN1	ITGA5
FN1	ITGA6
FN1	ITGA8
FN1	ITGA9
FN1	ITGAV
FN1	ITGB1
FN1	ITGB3
FN1	ITGB6
FN1	ITGB7
FN1	ITGB8
FN1	MAG
FN1	NT5E
FN1	PLAUR
FN1	ROBO4
FN1	SDC2
FN1	TMPRSS6
FN1	TNFRSF11B
FN1	TSHR
FSHB	FSHR
FST	BMPR1B
FST	BMPR2
FST	HFE2
GAD1	GRM4
GALP	GALR1
GALP	GALR2
GALP	GALR3
GAL	GALR1
GAL	GALR2
GAL	GALR3
GAL	GPR151
GAS6	AXL
GAS6	MERTK
GAS6	TYRO3
GAST	CCKBR
GCG	GCGR
GCG	GLP1R
GCG	GLP2R
GDF10	ACVR1B
GDF11	ACVR1B
GDF11	ACVR2A
GDF11	ACVR2B
GDF2	ACVR1
GDF2	ACVR2A
GDF2	ACVR2B
GDF2	ACVRL1
GDF2	BMPR2
GDF2	ENG
GDF5	ACVR1
GDF5	ACVR2A
GDF5	ACVR2B
GDF5	BMPR1A
GDF5	BMPR1B
GDF5	BMPR2
GDF5	ROR2
GDF6	BMPR1A
GDF6	BMPR1B
GDF6	BMPR2
GDF7	ACVR2A
GDF7	BMPR1A
GDF7	BMPR2
GDF9	ACVR2A
GDF9	BMPR1A
GDF9	BMPR1B
GDF9	BMPR2
GDF9	FXYD6
GDF9	ORAI2
GDF9	TGFBR1
GDNF	EDNRB
GDNF	GFRA1
GDNF	GFRA2
GDNF	RET
GDNF	SLC44A5
GH1	GHR
GH1	PRLR
GH2	GHR
GHRH	GHRHR
GHRH	VIPR1
GHRL	GHRHR
GHRL	GHSR
GHRL	GPR39
GHRL	MLNR
GIP	DPP4
GIP	GIPR
GIP	INSR
GNAI2	ADCY1
GNAI2	ADCY7
GNAI2	ADCY8
GNAI2	ADCY9
GNAI2	ADORA1
GNAI2	ADRA2A
GNAI2	ADRA2B
GNAI2	AGTR2
GNAI2	C5AR1
GNAI2	CAV1
GNAI2	CCR5
GNAI2	CHRM1
GNAI2	CNR1
GNAI2	CXCR1
GNAI2	CXCR2
GNAI2	CXCR3
GNAI2	DRD2
GNAI2	EDNRA
GNAI2	EDNRB
GNAI2	EGFR
GNAI2	F2R
GNAI2	FPR1
GNAI2	IGF1R
GNAI2	LHCGR
GNAI2	LPAR3
GNAI2	MTNR1A
GNAI2	MTNR1B
GNAI2	OPRD1
GNAI2	OPRM1
GNAI2	P2RY12
GNAI2	PTPRU
GNAI2	S1PR1
GNAI2	S1PR3
GNAI2	S1PR4
GNAI2	S1PR5
GNAI2	TBXA2R
GNAI2	TSHR
GNAI2	UNC5B
GNAS	ADCY1
GNAS	ADCY7
GNAS	ADCY8
GNAS	ADCY9
GNAS	ADORA1
GNAS	ADRB3
GNAS	AVPR2
GNAS	CRHR1
GNAS	GCGR
GNAS	GLP1R
GNAS	HTR6
GNAS	LHCGR
GNAS	PTGDR
GNAS	PTGIR
GNAS	TSHR
GNAS	VIPR1
GNB3	GABBR2
GNB3	TGFBR1
GNRH1	GNRHR
GNRH2	GNRHR
GPC3	CD81
GPC3	IGF1R
GPHA2	TSHR
GPI	AMFR
GREM1	KDR
GRP	BRS3
GRP	GRPR
GRP	NMBR
GSTP1	TRAF2
GUCA2A	GUCY2C
GUCA2B	GUCY2C
GUCA2B	GUCY2D
GZMB	CHRM3
GZMB	IGF2R
GZMB	PGRMC1
HAS2	CD44
HAS2	HMMR
HBEGF	CD44
HBEGF	CD82
HBEGF	CD9
HBEGF	EGFR
HBEGF	ERBB2
HBEGF	ERBB4
HBEGF	PRLR
HCRT	HCRTR1
HCRT	HCRTR2
HCRT	NPFFR2
HDC	HRH1
HDC	HRH2
HDC	HRH3
HDC	HRH4
HEBP1	FPR3
HGF	CD44
HGF	MET
HGF	SDC1
HGF	SDC2
HGF	ST14
HHIPL2	CACHD1
HHLA3	CHRM3
HLA-A	APLP2
HLA-A	CD3D
HLA-A	CD3G
HLA-A	ERBB2
HLA-A	KIR2DL1
HLA-A	KIR2DL3
HLA-A	KIR3DL1
HLA-A	KIR3DL2
HLA-A	LILRB1
HLA-A	LILRB2
HLA-B	CANX
HLA-B	CD3D
HLA-B	CD3G
HLA-B	KIR2DL3
HLA-B	KIR3DL1
HLA-B	KLRD1
HLA-B	LILRB1
HLA-B	LILRB2
HLA-C	CD3D
HLA-C	CD3G
HLA-C	DDR1
HLA-C	KIR2DL1
HLA-C	KIR2DL3
HLA-C	KIR2DS4
HLA-C	KIR3DL1
HLA-C	LILRA3
HLA-C	LILRB1
HLA-C	LILRB2
HLA-C	NOTCH4
HLA-C	SLC9C2
HLA-E	KIR3DL1
HLA-E	KLRC1
HLA-E	KLRC2
HLA-E	KLRD1
HLA-E	SLC16A4
HLA-G	CD4
HLA-G	KIR2DL4
HLA-G	KLRC1
HLA-G	KLRD1
HLA-G	LILRB1
HLA-G	LILRB2
HMGB1	SDC1
HMGB1	THBD
HP	ASGR1
HP	ASGR2
HP	ITGAM
HP	ITGB2
HRAS	AGTR1
HRAS	CAV1
HRAS	GRIN2D
HRAS	INSR
HRAS	SDC2
HRAS	TLR2
HRAS	TLR9
HRG	FCGR1A
HSP90AA1	CFTR
HSP90AA1	EGFR
HSP90AA1	FGFR3
HSP90B1	ASGR1
HSP90B1	ERBB2
HSP90B1	LRP1
HSP90B1	TLR1
HSP90B1	TLR2
HSP90B1	TLR4
HSP90B1	TLR7
HSP90B1	TLR9
HSPA1A	GRIN2D
HSPA1A	TLR4
HSPG2	CHRM3
HSPG2	COL13A1
HSPG2	ITGA2
HSPG2	ITGB1
HSPG2	PTPRS
HSPG2	SDC1
IAPP	CALCR
IAPP	RAMP1
IAPP	RAMP2
IAPP	RAMP3
IBSP	ITGAV
ICAM1	CAV1
ICAM1	EGFR
ICAM1	IL2RA
ICAM1	IL2RG
ICAM1	ITGAL
ICAM1	ITGAM
ICAM1	ITGAX
ICAM1	ITGB2
ICAM2	ITGAL
ICAM2	ITGAM
ICAM2	ITGB2
ICAM3	CLEC4M
ICAM3	ITGAD
ICAM3	ITGAL
ICAM3	ITGB2
ICAM4	ITGA2B
ICAM4	ITGA4
ICAM4	ITGAL
ICAM4	ITGAM
ICAM4	ITGAV
ICAM4	ITGB1
ICAM4	ITGB2
ICAM4	ITGB3
ICAM4	RHAG
ICAM5	ITGAL
ICAM5	ITGB2
IFNA10	IFNAR1
IFNA10	IFNAR2
IFNA13	IFNAR1
IFNA13	IFNAR2
IFNA14	IFNAR1
IFNA14	IFNAR2
IFNA16	IFNAR1
IFNA16	IFNAR2
IFNA17	IFNAR1
IFNA17	IFNAR2
IFNA1	IFNAR1
IFNA1	IFNAR2
IFNA21	IFNAR1
IFNA21	IFNAR2
IFNA2	IFNAR1
IFNA2	IFNAR2
IFNA4	IFNAR1
IFNA4	IFNAR2
IFNA5	IFNAR1
IFNA5	IFNAR2
IFNA6	IFNAR1
IFNA6	IFNAR2
IFNA7	IFNAR1
IFNA7	IFNAR2
IFNA8	IFNAR1
IFNA8	IFNAR2
IFNB1	IFNAR1
IFNB1	IFNAR2
IFNG	IFNGR1
IFNG	IFNGR2
IFNL1	IFNLR1
IFNL1	IL10RB
IFNL2	IFNLR1
IFNL2	IL10RB
IFNL3	IFNLR1
IFNL3	IL10RB
IFNW1	IFNAR1
IFNW1	IFNAR2
IGF1	IGF1R
IGF1	INSR
IGF2	IGF1R
IGF2	IGF2R
IGF2	INSR
IGFBP4	FZD8
IGFBP4	LRP6
IGFL1	IGFLR1
IGFL2	IGFLR1
IGFL3	IGFLR1
IHH	BOC
IHH	CDON
IHH	HHIP
IHH	PTCH1
IHH	PTCH2
IL10	IL10RA
IL10	IL10RB
IL10	SIRPG
IL11	IL11RA
IL11	IL6ST
IL12A	CD28
IL12A	IL12RB1
IL12A	IL12RB2
IL12B	IL12RB1
IL12B	IL12RB2
IL12B	IL23R
IL13	IL13RA1
IL13	IL13RA2
IL13	IL2RG
IL13	IL4R
IL15	IL15RA
IL15	IL2RA
IL15	IL2RB
IL15	IL2RG
IL16	CCR5
IL16	CD4
IL16	GRIN2C
IL16	GRIN2D
IL16	KCNA3
IL16	KCND1
IL16	KCND2
IL16	KCNJ10
IL16	KCNJ15
IL16	KCNJ4
IL17A	IL17RA
IL17A	IL17RC
IL17B	IL17RB
IL17F	IL17RA
IL18	CD48
IL18	IL18R1
IL18	IL18RAP
IL18	IL1RAPL1
IL18	IL1RL2
IL19	IL20RA
IL19	IL20RB
IL1A	IL1R1
IL1A	IL1R2
IL1A	IL1RAP
IL1B	ADRB2
IL1B	IL1R1
IL1B	IL1R2
IL1B	IL1RAP
IL1F10	IL1R1
IL1RN	IL1R1
IL1RN	IL1R2
IL1RN	IL1RL2
IL20	IL20RA
IL20	IL20RB
IL20	IL22RA1
IL21	IL21R
IL21	IL2RG
IL22	IL10RA
IL22	IL10RB
IL22	IL21R
IL22	IL22RA1
IL22	IL22RA2
IL23A	IL12RB1
IL23A	IL23R
IL24	IL20RA
IL24	IL20RB
IL24	IL22RA1
IL25	IL17RB
IL26	IL20RA
IL27	IL27RA
IL2	CD53
IL2	GYPE
IL2	IL2RA
IL2	IL2RB
IL2	IL2RG
IL2	NGFR
IL31	IL31RA
IL31	OSMR
IL34	CSF1R
IL3	CSF2RB
IL3	IL3RA
IL4	CD53
IL4	IL13RA1
IL4	IL13RA2
IL4	IL2RG
IL4	IL4R
IL5	CSF2RB
IL5	IL5RA
IL6	F3
IL6	IL6R
IL6	IL6ST
IL7	IL2RG
IL7	IL7R
IL8	CD79A
IL8	CXCR1
IL8	CXCR2
IL8	DARC
IL8	KDR
IL8	SDC1
IL8	SDC2
IL8	SDC3
IL9	IL2RG
IL9	IL9R
INHA	ACVR1
INHA	ACVR1B
INHA	ACVR2A
INHA	ACVR2B
INHA	TGFBR3
INHBA	ACVR1
INHBA	ACVR1B
INHBA	ACVR2A
INHBA	ACVR2B
INHBA	BAMBI
INHBA	ENG
INHBA	TGFBR3
INHBB	ACVR1
INHBB	ACVR1B
INHBB	ACVR1C
INHBB	ACVR2A
INHBB	ACVR2B
INHBC	ACVR1
INHBC	ACVR1B
INHBC	ACVR2A
INHBC	ACVR2B
INHBE	ACVR1
INHBE	ACVR1B
INHBE	ACVR2A
INHBE	ENG
INSL3	RXFP2
INSL5	RXFP3
INSL5	RXFP4
INS	IGF1R
INS	INSR
INS	LRP2
ITGB3BP	ITGB3
ITGB3BP	ITGB5
ITIH2	FCER1A
JAG1	NOTCH1
JAG1	NOTCH2
JAG1	NOTCH3
JAG1	NOTCH4
JAG2	NOTCH1
JAG2	NOTCH2
JAG2	NOTCH3
JAG2	NOTCH4
KAL1	FGFR1
KAL1	SDC2
KISS1	KISS1R
KISS1	MMP24
KITLG	EPOR
KITLG	KIT
KLK3	EPOR
KNG1	BDKRB1
KNG1	BDKRB2
KNG1	CD93
KNG1	GP1BA
KNG1	GPR135
KNG1	ITGAM
KNG1	ITGB2
KNG1	PLAUR
KNG1	RXFP4
KNG1	SDC2
KRTAP4-12	AQP1
KRTAP4-12	CATSPER1
KRTAP4-12	CLDN2
KRTAP4-12	CNTFR
KRTAP4-12	DLK2
KRTAP4-12	LINGO1
KRTAP4-12	PDGFRB
KRTAP4-12	PLSCR4
L1CAM	CNTN1
L1CAM	EGFR
L1CAM	EPHB2
L1CAM	ERBB2
L1CAM	ERBB3
L1CAM	FGFR2
L1CAM	ITGA5
L1CAM	ITGAV
LACRT	SDC1
LAMA1	GPC1
LAMA1	ITGA1
LAMA1	ITGA2
LAMA1	ITGA3
LAMA1	ITGA6
LAMA1	ITGA7
LAMA1	ITGB1
LAMA1	ITGB4
LAMA1	ITGB8
LAMA1	NT5E
LAMA1	RPSA
LAMA1	SDC2
LAMA1	SDC4
LAMA1	TMPRSS6
LAMA2	ITGA1
LAMA2	ITGA2
LAMA2	ITGA3
LAMA2	ITGA6
LAMA2	ITGA7
LAMA2	ITGB1
LAMA2	ITGB4
LAMA2	RPSA
LAMA3	SDC2
LAMA4	ITGA3
LAMA4	ITGA6
LAMA4	ITGAV
LAMA4	ITGB1
LAMA5	BCAM
LAMA5	ITGA2
LAMA5	ITGA3
LAMA5	ITGA6
LAMA5	ITGB1
LAMA5	ITGB4
LAMA5	SDC1
LAMB1	ITGA1
LAMB1	ITGA2
LAMB1	ITGA3
LAMB1	ITGA6
LAMB1	ITGA7
LAMB1	ITGAV
LAMB1	ITGB1
LAMB1	ITGB4
LAMB2	RPSA
LAMB3	CD151
LAMB3	COL17A1
LAMB3	ITGA2
LAMB3	ITGA3
LAMB3	ITGA6
LAMB3	ITGB1
LAMB3	ITGB4
LAMC1	ITGA1
LAMC1	ITGA2
LAMC1	ITGA3
LAMC1	ITGA6
LAMC1	ITGA7
LAMC1	ITGAV
LAMC1	ITGB1
LAMC1	ITGB4
LAMC2	CD151
LAMC2	COL17A1
LAMC2	ITGA2
LAMC2	ITGA3
LAMC2	ITGA6
LAMC2	ITGB1
LAMC2	ITGB4
LAMC3	ITGA2
LAMC3	ITGA3
LAMC3	ITGA6
LAMC3	ITGB1
LAMC3	ITGB4
LCN1	LMBR1L
LCN2	LRP2
LEFTY2	ACVR2B
LEP	LEPR
LEP	LRP2
LGALS3BP	ITGB1
LGALS3BP	VANGL1
LHB	LHCGR
LIF	IL6ST
LIF	LIFR
LIN7C	ABCA1
LIN7C	HTR2C
LIN7C	KCNJ4
LIPC	LRP1
LIPH	LPAR1
LIPH	LPAR2
LIPH	LPAR4
LPA	ITGAM
LPA	ITGB2
LPA	LRP2
LPL	CD44
LPL	GPIHBP1
LPL	LRP1
LPL	LRP2
LPL	SDC1
LPL	VLDLR
LRP1B	PLAUR
LRPAP1	LDLR
LRPAP1	LRP1
LRPAP1	LRP2
LRPAP1	LRP8
LRPAP1	SORL1
LRPAP1	SORT1
LRPAP1	VLDLR
LTA	CACHD1
LTA	EDNRA
LTA	LTBR
LTA	TNFRSF14
LTA	TNFRSF1A
LTA	TNFRSF1B
LTBP1	ITGB5
LTBP3	ITGB5
LTB	CD40
LTB	LTBR
LTB	TNFRSF1A
LTF	GP9
LTF	GPR162
LTF	LRP1
LTF	LRP11
LTF	TFRC
LY6G5C	TMEM8A
LY86	CD180
LYPD3	AGR2
LYZ	ITGAL
MADCAM1	CD44
MADCAM1	ITGA4
MADCAM1	ITGB7
MATN1	ITGA1
MATN1	ITGB1
MATN1	PTPRD
MBL2	CALCR
MBL2	CD93
MDK	ALK
MDK	GPC2
MDK	ITGA4
MDK	ITGA6
MDK	ITGB1
MDK	LRP1
MDK	LRP2
MDK	PTPRB
MDK	PTPRZ1
MDK	SDC1
MDK	SDC3
MDK	SDC4
MDK	TSPAN1
MEPE	PHEX
MFAP2	NOTCH1
MFAP5	NOTCH1
MFGE8	ITGAV
MFGE8	ITGB3
MFGE8	PDGFRB
MFI2	TFRC
MFNG	NOTCH1
MFNG	NOTCH2
MIA	CDH19
MIA	CDH7
MLLT4	EPHA7
MLLT4	EPHB2
MLLT4	EPHB3
MLLT4	EPHB6
MLLT4	F11R
MLLT4	NRXN2
MLLT4	NRXN3
MLLT4	PVRL1
MLLT4	PVRL2
MLLT4	PVRL3
MLLT4	PVRL4
MLN	MLNR
MMP12	PLAUR
MMP13	LRP1
MMP1	CD44
MMP1	ITGA2
MMP2	SDC2
MMP7	CD151
MMP7	CD44
MMP7	CDH6
MMP7	ERBB4
MMP9	CD44
MMP9	EPHB2
MMP9	ITGAM
MMP9	ITGB2
MMP9	LRP1
MST1	MST1R
MSTN	ACVR2B
MUC2	AGR2
MUC7	SELL
MYOC	FZD1
MYOC	FZD10
MYOC	FZD3
MYOC	FZD4
MYOC	FZD7
NAMPT	INSR
NCAM1	CACNA1C
NCAM1	FGFR1
NCAM1	FGFR2
NCAM1	GFRA1
NCAM1	PTPRA
NCAM1	ROBO1
NCAM1	ROBO3
NCAN	CDH2
NCAN	SDC3
NDP	FZD4
NDP	LGR4
NGF	KIDINS220
NGF	MAGED1
NGF	NGFR
NGF	NGFRAP1
NGF	NTRK1
NGF	SORCS3
NGF	SORT1
NID1	COL13A1
NID1	ITGA3
NID1	ITGAV
NID1	ITGB1
NID1	ITGB3
NID1	PTPRF
NID2	COL13A1
NLGN1	NRXN1
NLGN1	NRXN2
NLGN1	NRXN3
NLGN2	NRXN1
NLGN2	NRXN2
NLGN2	NRXN3
NLGN3	NRXN1
NLGN3	NRXN2
NLGN3	NRXN3
NMB	BRS3
NMB	GRPR
NMB	NMBR
NMS	NMUR1
NMS	NMUR2
NMU	NMUR1
NMU	NMUR2
NODAL	ACVR1B
NODAL	ACVR1C
NODAL	ACVR2A
NODAL	ACVR2B
NOV	NOTCH1
NOV	PLXNA1
NPB	NPBWR1
NPB	NPBWR2
NPFF	NPFFR1
NPFF	NPFFR2
NPNT	ITGA8
NPNT	ITGB1
NPPA	NPR1
NPPA	NPR3
NPPB	NPR1
NPPB	NPR2
NPPB	NPR3
NPPC	NPR2
NPPC	NPR3
NPS	NPSR1
NPVF	NPFFR1
NPVF	NPFFR2
NPW	NPBWR1
NPW	NPBWR2
NPY	FAP
NPY	MC4R
NPY	NPFFR2
NPY	NPY1R
NPY	NPY2R
NPY	NPY4R
NPY	NPY5R
NPY	PRLHR
NRG1	ERBB2
NRG1	ERBB3
NRG1	ERBB4
NRG1	GPC1
NRG2	ERBB2
NRG2	ERBB3
NRG2	ERBB4
NRG3	ERBB4
NRG4	EGFR
NRG4	ERBB2
NRG4	ERBB4
NRTN	GFRA1
NRTN	GFRA2
NRTN	RET
NTF3	NGFR
NTF3	NTRK1
NTF3	NTRK2
NTF3	NTRK3
NTF4	NGFR
NTF4	NGFRAP1
NTF4	NTRK1
NTF4	NTRK2
NTF4	NTRK3
NTN1	ADORA2B
NTN1	DCC
NTN1	NEO1
NTN1	UNC5A
NTN1	UNC5B
NTN1	UNC5C
NTN1	UNC5D
NTN3	CDON
NTN3	NEO1
NTN4	DCC
NTN4	UNC5A
NTNG1	LRRC4C
NTNG2	LRRC4
NTNG2	LRRC4C
NTS	NGFR
NTS	NTSR1
NTS	NTSR2
NTS	SORT1
NUCB2	ERAP1
NXPH1	NRXN1
NXPH1	NRXN2
NXPH1	NRXN3
NXPH2	NRXN1
NXPH3	NRXN1
NXPH3	NRXN2
NXPH3	NRXN3
OBP2A	OR1G1
OLAH	MOG
OLFM2	ROBO2
OMG	LINGO1
OMG	NGFR
OMG	RTN4R
OMG	RTN4RL1
OMG	TNFRSF1B
ORM1	CCR5
OSM	IL6ST
OSM	LIFR
OSM	OSMR
OSTN	NPR3
OXT	AVPR1A
OXT	AVPR1B
OXT	AVPR2
OXT	OXTR
P4HB	GPR162
PAPLN	PVRL4
PAPLN	SIRPA
PCSK9	VLDLR
PDAP1	PDGFRB
PDGFA	PDGFRA
PDGFA	PDGFRB
PDGFB	ART1
PDGFB	ITGAV
PDGFB	LRP1
PDGFB	PDGFRA
PDGFB	PDGFRB
PDGFB	S1PR1
PDGFC	FLT1
PDGFC	FLT4
PDGFC	KDR
PDGFC	PDGFRA
PDGFC	PDGFRB
PDGFD	PDGFRA
PDGFD	PDGFRB
PDX1	SLC2A2
PDYN	OPRD1
PDYN	OPRK1
PDYN	OPRM1
PENK	MRGPRX1
PENK	OGFR
PENK	OPRD1
PENK	OPRK1
PENK	OPRM1
PF4	CXCR3
PF4	FGFR2
PF4	LDLR
PF4	PROCR
PF4	SDC2
PF4	THBD
PGF	FLT1
PGF	NRP1
PGF	NRP2
PI3	PLD2
PIGF	FLT1
PIP	CD4
PIP	NPTN
PKM	CD44
PLA2G10	PLA2R1
PLAT	ITGAM
PLAT	ITGB2
PLAT	LRP1
PLAU	IGF2R
PLAU	ITGA3
PLAU	ITGA5
PLAU	ITGAM
PLAU	ITGAV
PLAU	ITGB1
PLAU	ITGB2
PLAU	ITGB5
PLAU	LRP1
PLAU	LRP2
PLAU	MRC2
PLAU	PLAUR
PLAU	ST14
PLAU	VLDLR
PLG	F2R
PLG	F2RL1
PLG	F3
PLG	FLT1
PLG	ITGA9
PLG	ITGAM
PLG	ITGB1
PLG	ITGB2
PLG	PLAUR
PLG	PLGRKT
PLTP	ABCA1
PMCH	MCHR1
PMCH	MCHR2
PNOC	OPRL1
PODXL2	SELL
PODXL	SELL
POMC	MC1R
POMC	MC2R
POMC	MC3R
POMC	MC4R
POMC	MC5R
POMC	OPRD1
POMC	OPRK1
POMC	OPRM1
[truncated: 650 more rows]

## Sheet: geneDscription
List the genes mentioned in the manuscript and their names
Gene Symbol	Name	Description
BRAF	B-Raf proto-oncogene, serine/threonine kinase	Mutations in this gene, most commonly the V600E mutation, are the most frequently identified cancer-causing mutations in melanoma
CD274	programmed cell death 1 ligand 1	Immune checkpoint: inhibitory B7 protien on immune suppressive cells. Ligand of PD1
PDCD1	programmed cell death 1	T-cell exhaustion marker
HAVCR2	hepatitis A virus cellular receptor 2	T-cell exhaustion marker
CXCL10	C-X-C motif chemokine ligand 10	inding of this protein to CXCR3 results in pleiotropic effects, including stimulation of monocytes, natural killer and T-cell migration, and modulation of adhesion molecule expression.
CXCL13	C-X-C motif chemokine ligand 13	T-cell exhaustion marker
LAG3	lymphocyte activating 3	T-cell exhaustion marker
CXCR3	C-X-C motif chemokine receptor 3	Binding of chemokines to this protein induces cellular responses that are involved in leukocyte traffic, most notably integrin activation, cytoskeletal changes and chemotactic migration.
ENTPD1	ectonucleoside triphosphate diphosphohydrolase 1	T-cell terminal exhausted marker
TIGIT	T cell immunoreceptor with Ig and ITIM domains	T-cell exhaustion marker
CD38	CD38 molecule	T-cell exhaustion marker
MITF	melanocyte inducing transcription factor	melanocytic state related transcription factor
SOX10	SRY-box transcription factor 10	melanocytic state related transcription factor
EGR3	early growth response 3	Intermediate state related transcription factor
NFATC2	nuclear factor of activated T cells 2	Intermediate state related transcription factor
SOX6	SRY-box transcription factor 6	Intermediate state related transcription factor
JUN	Jun proto-oncogene, AP-1 transcription factor subunit	Mesenchymal-like state related transcription factor
SOX9	SRY-box transcription factor 9	Mesenchymal-like state related transcription factor
FOS	Fos proto-oncogene, AP-1 transcription factor subunit	Mesenchymal-like state related transcription factor
NR3C1	nuclear receptor subfamily 3 group C member 1	Mesenchymal-like state related transcription factor
IRF3	interferon regulatory factor 3	immune related transcription factor
STAT1	signal transducer and activator of transcription 1	immune related transcription factor
SOX11	SRY-box transcription factor 11	Neural-creast state related transcription factor
TFAP2B	transcription factor AP-2 beta	Neural-creast state related transcription factor
GZMB	granzyme B	T-cell cytotoxicity marker
GZMA	granzyme A	T-cell cytotoxicity marker
PRF1	perforin 1	T-cell cytotoxicity marker
CST7	cystatin F	T-cell cytotoxicity marker
NKG7	natural killer cell granule protein 7	T-cell cytotoxicity marker
GZMK	granzyme K	T-cell cytotoxicity marker;T-cell transitional marker
ENTPD1	ectonucleoside triphosphate diphosphohydrolase 1	T-cell terminal exhausted marker
IFNG	interferon gamma	T-cell cytotoxicity marker
IFNGR1	interferon gamma receptor 1	interferon gamma receptor 1
IFNGR2	interferon gamma receptor 2	interferon gamma receptor 2
TNF	tumor necrosis factor	This cytokine is involved in the regulation of a wide spectrum of biological processes including cell proliferation, differentiation, apoptosis, lipid metabolism, and coagulation.
IL7R	interleukin 7 receptor	T-cell naïve/memory marker
CCR7	C-C motif chemokine receptor 7	T-cell naïve/memory marker
SELL	selectin L	T-cell naïve/memory marker
TCF7	transcription factor 7	T-cell naïve/memory marker
IFI44L	interferon induced protein 44 like	Predicted to enable GTP binding activity; CD8+ T Cluster 4 specific marker
IFIT1	interferon induced protein with tetratricopeptide repeats 1	The encoded protein may inhibit viral replication and translational initiation;CD8+ T Cluster 4 specific marker
IFIT3	interferon induced protein with tetratricopeptide repeats 3	Enables identical protein binding activity. Involved in negative regulation of apoptotic process; negative regulation of cell population proliferation; and response to virus.CD8+ T Cluster 4 specific marker
VIM	vimentin	maintaining cell shape and integrity of the cytoplasm, and stabilizing cytoskeletal interactions.
CD44	CD44 molecule	A cell-surface glycoprotein involved in cell-cell interactions, cell adhesion and migration
HLA-A	major histocompatibility complex, class I, A	Antigen presentation process
HLA-B	major histocompatibility complex, class I, B	Antigen presentation process
CD3G	CD3 gamma subunit of T-cell receptor complex	This complex plays an important role in coupling antigen recognition to several intracellular signal-transduction pathways
B2M	beta-2-microglobulin	Antigen presentation process
KLRD1	killer cell lectin like receptor D1	KLRD1 (CD94) is an antigen preferentially expressed on NK cells and is classified as a type II membrane protein because it has an external C terminus
PTDSS1	phosphatidylserine synthase 1	The protein encoded by this gene catalyzes the formation of phosphatidylserine from either phosphatidylcholine or phosphatidylethanolamine.
SCARB1	scavenger receptor class B member 1	The protein encoded by this gene is a plasma membrane receptor for high density lipoprotein cholesterol (HDL)
CCL5	C-C motif chemokine ligand 5	This chemokine, a member of the CC subfamily, functions as a chemoattractant for blood monocytes, memory T helper cells and eosinophils.
CCL4	C-C motif chemokine ligand 4	T-cell cytotoxicity marker
CCL3	C-C motif chemokine ligand 3	T-cell cytotoxicity marker
SDC4	syndecan 4	The encoded protein is found as a homodimer and is a member of the syndecan proteoglycan family.
PRDM1	PR/SET domain 1	This gene encodes a protein that acts as a repressor of beta-interferon gene expression
